# Supplementary material for: Density Functional Studies on Secondary Amides: Role of Steric Factors in Cis/Trans Isomerization
Source: Molecules. 2018 Sep 25;23(10):2455. doi: 10.3390/molecules23102455 (PMC6222500; doi:10.3390/molecules23102455)
Supplement: Supplementary file 1 [file molecules-23-02455-s001.zip]

Archive with 4 entries (4 files):
- SI_Coordinates.docx
- SI_Coordinates.pdf
- SI_Geometries.mol2
- SI_Geometries.xyz
