# Supplementary material for: Density Functional Studies on Secondary Amides: Role of Steric Factors in Cis/Trans Isomerization
Source: Molecules. 2018 Sep 25;23(10):2455. doi: 10.3390/molecules23102455 (PMC6222500; doi:10.3390/molecules23102455)
Supplement: Supplementary file 1 [file molecules-23-02455-s001.zip › SI_Geometries.mol2]

@<TRIPOS>MOLECULE
N0000t_GP
20   19    1
SMALL
USER_CHARGES


@<TRIPOS>ATOM
      1 N1          9.6740   -6.1912    2.1160 N.3       1 UNK        -0.9900 
      2 C2          9.0818   -4.9726    1.5578 C.3       1 UNK         0.3310 
      3 C3          9.1101   -4.9299    0.0262 C.2       1 UNK         0.5690 
      4 N4          9.4129   -6.1020   -0.5800 N.am      1 UNK        -0.7301 
      5 C5          9.4409   -6.2224   -2.0177 C.3       1 UNK         0.3611 
      6 C6          9.9130   -7.6058   -2.4144 C.2       1 UNK         0.6590 
      7 O7          9.9584   -7.7301   -3.7524 O.3       1 UNK        -0.4300 
      8 C8         10.3901   -9.0114   -4.2574 C.3       1 UNK         0.2800 
      9 O9         10.2081   -8.4909   -1.6365 O.2       1 UNK        -0.5700 
     10 O10         8.8508   -3.8937   -0.5867 O.2       1 UNK        -0.5700 
     11 H11         9.2486   -6.4480    3.0000 H         1 UNK         0.3600 
     12 H12        10.6727   -6.0904    2.2708 H         1 UNK         0.3600 
     13 H13         9.5402   -4.0375    1.9051 H         1 UNK         0.0000 
     14 H14         8.0252   -4.9271    1.8437 H         1 UNK         0.0000 
     15 H15         9.6048   -6.9142   -0.0006 H         1 UNK         0.3700 
     16 H16        10.1049   -5.4714   -2.4626 H         1 UNK         0.0000 
     17 H17         8.4508   -6.0453   -2.4583 H         1 UNK         0.0000 
     18 H18        10.3543   -8.9193   -5.3420 H         1 UNK         0.0000 
     19 H19        11.4063   -9.2281   -3.9202 H         1 UNK         0.0000 
     20 H20         9.7180   -9.8004   -3.9126 H         1 UNK         0.0000 
@<TRIPOS>BOND
     1    1    2 1    
     2    1   11 1    
     3    1   12 1    
     4    2    3 1    
     5    2   13 1    
     6    2   14 1    
     7    3    4 am   BACKBONE|DICT|INTERRES
     8    3   10 2    
     9    4    5 1    
    10    4   15 1    
    11    5    6 1    
    12    5   16 1    
    13    5   17 1    
    14    6    7 1    
    15    6    9 2    
    16    7    8 1    
    17    8   18 1    
    18    8   19 1    
    19    8   20 1    
@<TRIPOS>SUBSTRUCTURE
     1 UNK         1 GROUP             0       ****    0 ROOT    
@<TRIPOS>MOLECULE
N0010t_GP
32   31    1
SMALL
USER_CHARGES


@<TRIPOS>ATOM
      1 N1          9.1841   -6.3090    2.1133 N.3       1 UNK        -0.9900 
      2 C2          9.1504   -4.9549    1.5534 C.3       1 UNK         0.3310 
      3 C3          9.1098   -4.9284    0.0193 C.2       1 UNK         0.5690 
      4 N4          9.4149   -6.1097   -0.5774 N.am      1 UNK        -0.7301 
      5 C5          9.3700   -6.3077   -2.0156 C.3       1 UNK         0.3611 
      6 C6          8.4092   -7.4631   -2.2982 C.2       1 UNK         0.6590 
      7 O7          7.6701   -7.2457   -3.4030 O.3       1 UNK        -0.4300 
      8 C8          6.7510   -8.2959   -3.7682 C.3       1 UNK         0.2800 
      9 O9          8.3144   -8.4642   -1.6143 O.2       1 UNK        -0.5700 
     10 O10         8.8492   -3.8874   -0.5825 O.2       1 UNK        -0.5700 
     11 C11        10.7953   -6.5311   -2.6498 C.3       1 UNK         0.0000 
     12 C12        10.6613   -6.7359   -4.1719 C.3       1 UNK         0.0000 
     13 C13        11.6317   -5.2623   -2.3899 C.3       1 UNK         0.0000 
     14 C14        11.5035   -7.7485   -2.0241 C.3       1 UNK         0.0000 
     15 H15         8.2508   -6.6779    2.2694 H         1 UNK         0.3600 
     16 H16         9.6809   -6.3409    2.9969 H         1 UNK         0.3600 
     17 H17        10.0651   -4.4262    1.8436 H         1 UNK         0.0000 
     18 H18         8.3100   -4.3380    1.8964 H         1 UNK         0.0000 
     19 H19         9.5401   -6.9054    0.0412 H         1 UNK         0.3700 
     20 H20         8.9503   -5.3955   -2.4469 H         1 UNK         0.0000 
     21 H21         7.2923   -9.2243   -3.9657 H         1 UNK         0.0000 
     22 H22         6.0299   -8.4635   -2.9650 H         1 UNK         0.0000 
     23 H23         6.2511   -7.9409   -4.6687 H         1 UNK         0.0000 
     24 H24        10.1137   -5.9117   -4.6419 H         1 UNK         0.0000 
     25 H25        11.6568   -6.7811   -4.6268 H         1 UNK         0.0000 
     26 H26        10.1430   -7.6673   -4.4211 H         1 UNK         0.0000 
     27 H27        11.1648   -4.3768   -2.8332 H         1 UNK         0.0000 
     28 H28        11.7542   -5.0752   -1.3193 H         1 UNK         0.0000 
     29 H29        12.6296   -5.3784   -2.8275 H         1 UNK         0.0000 
     30 H30        11.6541   -7.6165   -0.9475 H         1 UNK         0.0000 
     31 H31        10.9418   -8.6755   -2.1750 H         1 UNK         0.0000 
     32 H32        12.4920   -7.8751   -2.4797 H         1 UNK         0.0000 
@<TRIPOS>BOND
     1    1    2 1    
     2    1   15 1    
     3    1   16 1    
     4    2    3 1    
     5    2   17 1    
     6    2   18 1    
     7    3    4 am   BACKBONE|DICT|INTERRES
     8    3   10 2    
     9    4    5 1    
    10    4   19 1    
    11    5    6 1    
    12    5   11 1    
    13    5   20 1    
    14    6    7 1    
    15    6    9 2    
    16    7    8 1    
    17    8   21 1    
    18    8   22 1    
    19    8   23 1    
    20   11   12 1    
    21   11   13 1    
    22   11   14 1    
    23   12   24 1    
    24   12   25 1    
    25   12   26 1    
    26   13   27 1    
    27   13   28 1    
    28   13   29 1    
    29   14   30 1    
    30   14   31 1    
    31   14   32 1    
@<TRIPOS>SUBSTRUCTURE
     1 UNK         1 GROUP             0       ****    0 ROOT    
@<TRIPOS>MOLECULE
N0100t_GP
32   31    1
SMALL
USER_CHARGES


@<TRIPOS>ATOM
      1 N1          8.8926   -6.3614    2.0152 N.3       1 UNK        -0.9900 
      2 C2          9.1030   -4.9722    1.5734 C.3       1 UNK         0.3310 
      3 C3          9.1099   -4.9290    0.0341 C.2       1 UNK         0.5690 
      4 N4          9.4121   -6.0985   -0.5837 N.am      1 UNK        -0.7301 
      5 C5          9.4602   -6.1992   -2.0224 C.3       1 UNK         0.3611 
      6 C6          9.6516   -7.6442   -2.4346 C.2       1 UNK         0.6590 
      7 O7          9.6732   -7.7607   -3.7739 O.3       1 UNK        -0.4300 
      8 C8          9.8591   -9.0948   -4.2923 C.3       1 UNK         0.2800 
      9 O9          9.7763   -8.5769   -1.6665 O.2       1 UNK        -0.5700 
     10 O10         8.8519   -3.8980   -0.5909 O.2       1 UNK        -0.5700 
     11 C11        10.4100   -4.3609    2.1993 C.3       1 UNK         0.0000 
     12 C12        10.3233   -4.4604    3.7396 C.3       1 UNK         0.0000 
     13 C13        10.5119   -2.8678    1.8260 C.3       1 UNK         0.0000 
     14 C14        11.6711   -5.1040    1.7152 C.3       1 UNK         0.0000 
     15 H15         8.9806   -6.4440    3.0226 H         1 UNK         0.3600 
     16 H16         7.9546   -6.6734    1.7758 H         1 UNK         0.3600 
     17 H17         8.2788   -4.3040    1.8660 H         1 UNK         0.0000 
     18 H18         9.6064   -6.9194   -0.0188 H         1 UNK         0.3700 
     19 H19        10.2776   -5.6002   -2.4463 H         1 UNK         0.0000 
     20 H20         8.5397   -5.8097   -2.4733 H         1 UNK         0.0000 
     21 H21        10.8148   -9.5024   -3.9550 H         1 UNK         0.0000 
     22 H22         9.0492   -9.7472   -3.9582 H         1 UNK         0.0000 
     23 H23         9.8459   -8.9863   -5.3760 H         1 UNK         0.0000 
     24 H24        10.4139   -5.4898    4.1046 H         1 UNK         0.0000 
     25 H25        11.1441   -3.8947    4.1933 H         1 UNK         0.0000 
     26 H26         9.3841   -4.0382    4.1171 H         1 UNK         0.0000 
     27 H27         9.6516   -2.3042    2.2048 H         1 UNK         0.0000 
     28 H28        11.4174   -2.4388    2.2701 H         1 UNK         0.0000 
     29 H29        10.5496   -2.7177    0.7451 H         1 UNK         0.0000 
     30 H30        11.8321   -4.9646    0.6412 H         1 UNK         0.0000 
     31 H31        12.5554   -4.7175    2.2342 H         1 UNK         0.0000 
     32 H32        11.6046   -6.1786    1.9115 H         1 UNK         0.0000 
@<TRIPOS>BOND
     1    1    2 1    
     2    1   15 1    
     3    1   16 1    
     4    2    3 1    
     5    2   11 1    
     6    2   17 1    
     7    3    4 am   BACKBONE|DICT|INTERRES
     8    3   10 2    
     9    4    5 1    
    10    4   18 1    
    11    5    6 1    
    12    5   19 1    
    13    5   20 1    
    14    6    7 1    
    15    6    9 2    
    16    7    8 1    
    17    8   21 1    
    18    8   22 1    
    19    8   23 1    
    20   11   12 1    
    21   11   13 1    
    22   11   14 1    
    23   12   24 1    
    24   12   25 1    
    25   12   26 1    
    26   13   27 1    
    27   13   28 1    
    28   13   29 1    
    29   14   30 1    
    30   14   31 1    
    31   14   32 1    
@<TRIPOS>SUBSTRUCTURE
     1 UNK         1 GROUP             0       ****    0 ROOT    
@<TRIPOS>MOLECULE
N0110t_GP
44   43    1
SMALL
USER_CHARGES


@<TRIPOS>ATOM
      1 N1          8.8595   -6.3531    2.0147 N.3       1 UNK        -0.9900 
      2 C2          9.0974   -4.9688    1.5713 C.3       1 UNK         0.3310 
      3 C3          9.1093   -4.9265    0.0273 C.2       1 UNK         0.5690 
      4 N4          9.4144   -6.1078   -0.5814 N.am      1 UNK        -0.7301 
      5 C5          9.2578   -6.3207   -2.0117 C.3       1 UNK         0.3611 
      6 C6          8.1652   -7.3742   -2.2075 C.2       1 UNK         0.6590 
      7 O7          7.3754   -7.0936   -3.2613 O.3       1 UNK        -0.4300 
      8 C8          6.3262   -8.0442   -3.5387 C.3       1 UNK         0.2800 
      9 O9          8.0134   -8.3510   -1.4980 O.2       1 UNK        -0.5700 
     10 O10         8.8502   -3.8912   -0.5864 O.2       1 UNK        -0.5700 
     11 C11        10.3964   -4.3728    2.2253 C.3       1 UNK         0.0000 
     12 C12        11.6506   -5.1813    1.8394 C.3       1 UNK         0.0000 
     13 C13        10.5720   -2.9039    1.7898 C.3       1 UNK         0.0000 
     14 C14        10.2346   -4.3951    3.7631 C.3       1 UNK         0.0000 
     15 C15        10.6065   -6.7020   -2.7295 C.3       1 UNK         0.0000 
     16 C16        10.3419   -6.9868   -4.2217 C.3       1 UNK         0.0000 
     17 C17        11.5584   -5.4952   -2.6155 C.3       1 UNK         0.0000 
     18 C18        11.2576   -7.9375   -2.0772 C.3       1 UNK         0.0000 
     19 H19         7.9108   -6.6449    1.7915 H         1 UNK         0.3600 
     20 H20         8.9655   -6.4426    3.0197 H         1 UNK         0.3600 
     21 H21         8.2773   -4.2895    1.8487 H         1 UNK         0.0000 
     22 H22         9.4888   -6.9149    0.0305 H         1 UNK         0.3700 
     23 H23         8.9040   -5.3776   -2.4346 H         1 UNK         0.0000 
     24 H24         5.8035   -7.6506   -4.4096 H         1 UNK         0.0000 
     25 H25         6.7502   -9.0283   -3.7526 H         1 UNK         0.0000 
     26 H26         5.6507   -8.1220   -2.6837 H         1 UNK         0.0000 
     27 H27        12.5251   -4.7927    2.3733 H         1 UNK         0.0000 
     28 H28        11.5414   -6.2404    2.0924 H         1 UNK         0.0000 
     29 H29        11.8593   -5.1100    0.7677 H         1 UNK         0.0000 
     30 H30        11.4626   -2.4831    2.2703 H         1 UNK         0.0000 
     31 H31        10.6831   -2.8069    0.7081 H         1 UNK         0.0000 
     32 H32         9.7099   -2.2953    2.0847 H         1 UNK         0.0000 
     33 H33        11.0588   -3.8455    4.2302 H         1 UNK         0.0000 
     34 H34         9.2990   -3.9157    4.0749 H         1 UNK         0.0000 
     35 H35        10.2595   -5.4084    4.1802 H         1 UNK         0.0000 
     36 H36        11.2940   -7.1326   -4.7433 H         1 UNK         0.0000 
     37 H37         9.7444   -7.8921   -4.3705 H         1 UNK         0.0000 
     38 H38         9.8170   -6.1553   -4.7043 H         1 UNK         0.0000 
     39 H39        12.5167   -5.7274   -3.0935 H         1 UNK         0.0000 
     40 H40        11.1403   -4.6087   -3.1042 H         1 UNK         0.0000 
     41 H41        11.7571   -5.2402   -1.5710 H         1 UNK         0.0000 
     42 H42        11.5183   -7.7490   -1.0307 H         1 UNK         0.0000 
     43 H43        10.6016   -8.8130   -2.1106 H         1 UNK         0.0000 
     44 H44        12.1840   -8.1898   -2.6052 H         1 UNK         0.0000 
@<TRIPOS>BOND
     1    1    2 1    
     2    1   19 1    
     3    1   20 1    
     4    2    3 1    
     5    2   11 1    
     6    2   21 1    
     7    3    4 am   BACKBONE|DICT|INTERRES
     8    3   10 2    
     9    4    5 1    
    10    4   22 1    
    11    5    6 1    
    12    5   15 1    
    13    5   23 1    
    14    6    7 1    
    15    6    9 2    
    16    7    8 1    
    17    8   24 1    
    18    8   25 1    
    19    8   26 1    
    20   11   12 1    
    21   11   13 1    
    22   11   14 1    
    23   12   27 1    
    24   12   28 1    
    25   12   29 1    
    26   13   30 1    
    27   13   31 1    
    28   13   32 1    
    29   14   33 1    
    30   14   34 1    
    31   14   35 1    
    32   15   16 1    
    33   15   17 1    
    34   15   18 1    
    35   16   36 1    
    36   16   37 1    
    37   16   38 1    
    38   17   39 1    
    39   17   40 1    
    40   17   41 1    
    41   18   42 1    
    42   18   43 1    
    43   18   44 1    
@<TRIPOS>SUBSTRUCTURE
     1 UNK         1 GROUP             0       ****    0 ROOT    
@<TRIPOS>MOLECULE
N011'0t_GP
44   43    1
SMALL
USER_CHARGES


@<TRIPOS>ATOM
      1 N1          9.6781   -6.2742    2.0198 N.3       1 UNK        -0.9900 
      2 C2          9.0532   -5.0150    1.5812 C.3       1 UNK         0.3310 
      3 C3          9.1096   -4.9279    0.0306 C.2       1 UNK         0.5690 
      4 N4          9.4132   -6.1029   -0.5825 N.am      1 UNK        -0.7301 
      5 C5          9.5418   -6.2346   -2.0227 C.3       1 UNK         0.3611 
      6 C6         10.9378   -6.7839   -2.3188 C.2       1 UNK         0.6590 
      7 O7         11.4838   -6.2098   -3.4088 O.3       1 UNK        -0.4300 
      8 C8         12.7934   -6.6827   -3.7859 C.3       1 UNK         0.2800 
      9 O9         11.5002   -7.6360   -1.6583 O.2       1 UNK        -0.5700 
     10 O10         8.8511   -3.8947   -0.5886 O.2       1 UNK        -0.5700 
     11 C11         9.5571   -3.7159    2.3137 C.3       1 UNK         0.0000 
     12 C12         9.5840   -3.9837    3.8351 C.3       1 UNK         0.0000 
     13 C13         8.5865   -2.5416    2.0635 C.3       1 UNK         0.0000 
     14 C14        10.9736   -3.3331    1.8401 C.3       1 UNK         0.0000 
     15 C15         8.3962   -7.1065   -2.6646 C.3       1 UNK         0.0000 
     16 C16         8.6083   -7.2018   -4.1887 C.3       1 UNK         0.0000 
     17 C17         7.0542   -6.3983   -2.3919 C.3       1 UNK         0.0000 
     18 C18         8.3600   -8.5230   -2.0582 C.3       1 UNK         0.0000 
     19 H19         9.3143   -6.5734    2.9178 H         1 UNK         0.3600 
     20 H20        10.6864   -6.1785    2.1161 H         1 UNK         0.3600 
     21 H21         7.9827   -5.1102    1.8116 H         1 UNK         0.0000 
     22 H22         9.6519   -6.8786    0.0272 H         1 UNK         0.3700 
     23 H23        13.0644   -6.1063   -4.6698 H         1 UNK         0.0000 
     24 H24        13.5058   -6.5094   -2.9763 H         1 UNK         0.0000 
     25 H25        12.7616   -7.7508   -4.0144 H         1 UNK         0.0000 
     26 H26         9.8223   -3.0577    4.3694 H         1 UNK         0.0000 
     27 H27         8.6078   -4.3296    4.1988 H         1 UNK         0.0000 
     28 H28        10.3363   -4.7262    4.1207 H         1 UNK         0.0000 
     29 H29         8.9177   -1.6597    2.6249 H         1 UNK         0.0000 
     30 H30         8.5289   -2.2888    1.0051 H         1 UNK         0.0000 
     31 H31         7.5756   -2.7919    2.4100 H         1 UNK         0.0000 
     32 H32        10.9763   -3.0609    0.7811 H         1 UNK         0.0000 
     33 H33        11.3452   -2.4746    2.4106 H         1 UNK         0.0000 
     34 H34        11.6920   -4.1500    1.9885 H         1 UNK         0.0000 
     35 H35         7.7558   -7.7133   -4.6487 H         1 UNK         0.0000 
     36 H36         8.6923   -6.2097   -4.6456 H         1 UNK         0.0000 
     37 H37         9.5095   -7.7668   -4.4472 H         1 UNK         0.0000 
     38 H38         6.2334   -6.9728   -2.8358 H         1 UNK         0.0000 
     39 H39         6.8593   -6.3085   -1.3195 H         1 UNK         0.0000 
     40 H40         7.0380   -5.3912   -2.8209 H         1 UNK         0.0000 
     41 H41         7.5531   -9.1022   -2.5207 H         1 UNK         0.0000 
     42 H42         9.2978   -9.0640   -2.2176 H         1 UNK         0.0000 
     43 H43         8.1658   -8.4947   -0.9808 H         1 UNK         0.0000 
     44 H44         9.4710   -5.2276   -2.4405 H         1 UNK         0.0000 
@<TRIPOS>BOND
     1    1    2 1    
     2    1   19 1    
     3    1   20 1    
     4    2    3 1    
     5    2   11 1    
     6    2   21 1    
     7    3    4 am   BACKBONE|DICT|INTERRES
     8    3   10 2    
     9    4    5 1    
    10    4   22 1    
    11    5    6 1    
    12    5   15 1    
    13    5   44 1    
    14    6    7 1    
    15    6    9 2    
    16    7    8 1    
    17    8   23 1    
    18    8   24 1    
    19    8   25 1    
    20   11   12 1    
    21   11   13 1    
    22   11   14 1    
    23   12   26 1    
    24   12   27 1    
    25   12   28 1    
    26   13   29 1    
    27   13   30 1    
    28   13   31 1    
    29   14   32 1    
    30   14   33 1    
    31   14   34 1    
    32   15   16 1    
    33   15   17 1    
    34   15   18 1    
    35   16   35 1    
    36   16   36 1    
    37   16   37 1    
    38   17   38 1    
    39   17   39 1    
    40   17   40 1    
    41   18   41 1    
    42   18   42 1    
    43   18   43 1    
@<TRIPOS>SUBSTRUCTURE
     1 UNK         1 GROUP             0       ****    0 ROOT    
@<TRIPOS>MOLECULE
N1000t_GP
32   31    1
SMALL
USER_CHARGES


@<TRIPOS>ATOM
      1 N1          9.1365   -6.3113    2.1140 N.3       1 UNK        -0.9000 
      2 C2          9.1408   -4.9579    1.5596 C.3       1 UNK         0.3310 
      3 C3          9.1101   -4.9296    0.0273 C.2       1 UNK         0.5690 
      4 N4          9.4128   -6.1016   -0.5806 N.am      1 UNK        -0.7301 
      5 C5          9.4656   -6.2168   -2.0178 C.3       1 UNK         0.3611 
      6 C6          9.8034   -7.6399   -2.4116 C.2       1 UNK         0.6590 
      7 O7          9.8485   -7.7681   -3.7492 O.3       1 UNK        -0.4300 
      8 C8         10.1686   -9.0826   -4.2516 C.3       1 UNK         0.2800 
      9 O9         10.0099   -8.5486   -1.6320 O.2       1 UNK        -0.5700 
     10 O10         8.8509   -3.8943   -0.5873 O.2       1 UNK        -0.5700 
     11 C11         9.7065   -6.5188    3.4713 C.3       1 UNK         0.2700 
     12 C12         9.3960   -7.9774    3.8466 C.3       1 UNK         0.0000 
     13 C13         9.0891   -5.5715    4.5239 C.3       1 UNK         0.0000 
     14 C14        11.2325   -6.3273    3.4156 C.3       1 UNK         0.0000 
     15 H15         8.1843   -6.6709    2.1070 H         1 UNK         0.3600 
     16 H16        10.0655   -4.4477    1.8471 H         1 UNK         0.0000 
     17 H17         8.3147   -4.3173    1.8992 H         1 UNK         0.0000 
     18 H18         9.6228   -6.9080    0.0005 H         1 UNK         0.3700 
     19 H19        10.2151   -5.5401   -2.4482 H         1 UNK         0.0000 
     20 H20         8.5094   -5.9338   -2.4754 H         1 UNK         0.0000 
     21 H21        11.1558   -9.3918   -3.9007 H         1 UNK         0.0000 
     22 H22         9.4222   -9.8074   -3.9190 H         1 UNK         0.0000 
     23 H23        10.1570   -8.9859   -5.3365 H         1 UNK         0.0000 
     24 H24         8.3135   -8.1507    3.8940 H         1 UNK         0.0000 
     25 H25         9.8197   -8.6639    3.1071 H         1 UNK         0.0000 
     26 H26         9.8129   -8.2221    4.8287 H         1 UNK         0.0000 
     27 H27         9.4955   -5.7758    5.5207 H         1 UNK         0.0000 
     28 H28         9.2961   -4.5214    4.2924 H         1 UNK         0.0000 
     29 H29         8.0010   -5.6988    4.5730 H         1 UNK         0.0000 
     30 H30        11.6780   -6.5590    4.3887 H         1 UNK         0.0000 
     31 H31        11.6730   -6.9904    2.6648 H         1 UNK         0.0000 
     32 H32        11.5124   -5.2978    3.1697 H         1 UNK         0.0000 
@<TRIPOS>BOND
     1    1    2 1    
     2    1   11 1    
     3    1   15 1    
     4    2    3 1    
     5    2   16 1    
     6    2   17 1    
     7    3    4 am   BACKBONE|DICT|INTERRES
     8    3   10 2    
     9    4    5 1    
    10    4   18 1    
    11    5    6 1    
    12    5   19 1    
    13    5   20 1    
    14    6    7 1    
    15    6    9 2    
    16    7    8 1    
    17    8   21 1    
    18    8   22 1    
    19    8   23 1    
    20   11   12 1    
    21   11   13 1    
    22   11   14 1    
    23   12   24 1    
    24   12   25 1    
    25   12   26 1    
    26   13   27 1    
    27   13   28 1    
    28   13   29 1    
    29   14   30 1    
    30   14   31 1    
    31   14   32 1    
@<TRIPOS>SUBSTRUCTURE
     1 UNK         1 GROUP             0       ****    0 ROOT    
@<TRIPOS>MOLECULE
N1010t_GP
44   43    1
SMALL
USER_CHARGES


@<TRIPOS>ATOM
      1 N1          9.1120   -6.3053    2.1133 N.3       1 UNK        -0.9000 
      2 C2          9.1579   -4.9542    1.5544 C.3       1 UNK         0.3310 
      3 C3          9.1097   -4.9280    0.0207 C.2       1 UNK         0.5690 
      4 N4          9.4148   -6.1095   -0.5781 N.am      1 UNK        -0.7301 
      5 C5          9.3567   -6.3101   -2.0156 C.3       1 UNK         0.3611 
      6 C6          8.4191   -7.4875   -2.2820 C.2       1 UNK         0.6590 
      7 O7          7.6616   -7.2917   -3.3779 O.3       1 UNK        -0.4300 
      8 C8          6.7622   -8.3640   -3.7280 C.3       1 UNK         0.2800 
      9 O9          8.3557   -8.4881   -1.5931 O.2       1 UNK        -0.5700 
     10 O10         8.8493   -3.8881   -0.5831 O.2       1 UNK        -0.5700 
     11 C11        10.7782   -6.5034   -2.6688 C.3       1 UNK         0.0000 
     12 C12        11.5888   -5.2146   -2.4257 C.3       1 UNK         0.0000 
     13 C13        11.5220   -7.7013   -2.0472 C.3       1 UNK         0.0000 
     14 C14        10.6289   -6.7185   -4.1881 C.3       1 UNK         0.0000 
     15 C15         9.6759   -6.5249    3.4713 C.3       1 UNK         0.2700 
     16 C16         9.3170   -7.9700    3.8552 C.3       1 UNK         0.0000 
     17 C17        11.2074   -6.3836    3.4135 C.3       1 UNK         0.0000 
     18 C18         9.0915   -5.5513    4.5187 C.3       1 UNK         0.0000 
     19 H19         8.1491   -6.6354    2.1080 H         1 UNK         0.3600 
     20 H20        10.1031   -4.4765    1.8312 H         1 UNK         0.0000 
     21 H21         8.3576   -4.2850    1.8995 H         1 UNK         0.0000 
     22 H22         9.5262   -6.9069    0.0412 H         1 UNK         0.3700 
     23 H23         8.9119   -5.4087   -2.4440 H         1 UNK         0.0000 
     24 H24         7.3220   -9.2810   -3.9272 H         1 UNK         0.0000 
     25 H25         6.0538   -8.5437   -2.9162 H         1 UNK         0.0000 
     26 H26         6.2447   -8.0246   -4.6247 H         1 UNK         0.0000 
     27 H27        12.5831   -5.3105   -2.8762 H         1 UNK         0.0000 
     28 H28        11.0961   -4.3420   -2.8664 H         1 UNK         0.0000 
     29 H29        11.7209   -5.0196   -1.3577 H         1 UNK         0.0000 
     30 H30        12.5077   -7.8073   -2.5139 H         1 UNK         0.0000 
     31 H31        11.6813   -7.5606   -0.9730 H         1 UNK         0.0000 
     32 H32        10.9801   -8.6416   -2.1876 H         1 UNK         0.0000 
     33 H33        10.1307   -7.6637   -4.4263 H         1 UNK         0.0000 
     34 H34        10.0546   -5.9106   -4.6543 H         1 UNK         0.0000 
     35 H35        11.6190   -6.7411   -4.6564 H         1 UNK         0.0000 
     36 H36         9.7279   -8.2234    4.8376 H         1 UNK         0.0000 
     37 H37         8.2296   -8.1065    3.9055 H         1 UNK         0.0000 
     38 H38         9.7151   -8.6747    3.1186 H         1 UNK         0.0000 
     39 H39        11.6459   -6.6187    4.3889 H         1 UNK         0.0000 
     40 H40        11.6264   -7.0692    2.6705 H         1 UNK         0.0000 
     41 H41        11.5203   -5.3665    3.1556 H         1 UNK         0.0000 
     42 H42         7.9998   -5.6419    4.5691 H         1 UNK         0.0000 
     43 H43         9.4917   -5.7642    5.5161 H         1 UNK         0.0000 
     44 H44         9.3333   -4.5099    4.2818 H         1 UNK         0.0000 
@<TRIPOS>BOND
     1    1    2 1    
     2    1   15 1    
     3    1   19 1    
     4    2    3 1    
     5    2   20 1    
     6    2   21 1    
     7    3    4 am   BACKBONE|DICT|INTERRES
     8    3   10 2    
     9    4    5 1    
    10    4   22 1    
    11    5    6 1    
    12    5   11 1    
    13    5   23 1    
    14    6    7 1    
    15    6    9 2    
    16    7    8 1    
    17    8   24 1    
    18    8   25 1    
    19    8   26 1    
    20   11   12 1    
    21   11   13 1    
    22   11   14 1    
    23   12   27 1    
    24   12   28 1    
    25   12   29 1    
    26   13   30 1    
    27   13   31 1    
    28   13   32 1    
    29   14   33 1    
    30   14   34 1    
    31   14   35 1    
    32   15   16 1    
    33   15   17 1    
    34   15   18 1    
    35   16   36 1    
    36   16   37 1    
    37   16   38 1    
    38   17   39 1    
    39   17   40 1    
    40   17   41 1    
    41   18   42 1    
    42   18   43 1    
    43   18   44 1    
@<TRIPOS>SUBSTRUCTURE
     1 UNK         1 GROUP             0       ****    0 ROOT    
@<TRIPOS>MOLECULE
N1100t_GP
44   43    1
SMALL
USER_CHARGES


@<TRIPOS>ATOM
      1 N1          9.6934   -3.7079    2.1114 N.3       1 UNK        -0.9000 
      2 C2          9.1163   -4.9453    1.5852 C.3       1 UNK         0.3310 
      3 C3          9.1094   -4.9275    0.0416 C.2       1 UNK         0.5690 
      4 N4          9.4113   -6.0954   -0.5874 N.am      1 UNK        -0.7301 
      5 C5          9.3832   -6.2107   -2.0287 C.3       1 UNK         0.3611 
      6 C6          9.6414   -7.6507   -2.4235 C.2       1 UNK         0.6590 
      7 O7          9.6240   -7.7961   -3.7570 O.3       1 UNK        -0.4300 
      8 C8          9.8512   -9.1317   -4.2576 C.3       1 UNK         0.2800 
      9 O9          9.8383   -8.5576   -1.6380 O.2       1 UNK        -0.5700 
     10 O10         8.8531   -3.9026   -0.5947 O.2       1 UNK        -0.5700 
     11 C11         7.6727   -5.1905    2.1772 C.3       1 UNK         0.0000 
     12 C12         6.7454   -3.9923    1.8953 C.3       1 UNK         0.0000 
     13 C13         7.8098   -5.3786    3.7006 C.3       1 UNK         0.0000 
     14 C14         7.0520   -6.4682    1.5768 C.3       1 UNK         0.0000 
     15 C15        11.1605   -3.6160    2.3233 C.3       1 UNK         0.2700 
     16 C16        11.9958   -3.9562    1.0666 C.3       1 UNK         0.0000 
     17 C17        11.4316   -2.1555    2.7265 C.3       1 UNK         0.0000 
     18 C18        11.5698   -4.5381    3.4864 C.3       1 UNK         0.0000 
     19 H19         9.4020   -2.9508    1.4953 H         1 UNK         0.3600 
     20 H20         9.7306   -5.7904    1.9168 H         1 UNK         0.0000 
     21 H21         9.5868   -6.9465   -0.0687 H         1 UNK         0.3700 
     22 H22        10.1381   -5.5673   -2.4976 H         1 UNK         0.0000 
     23 H23         8.4163   -5.8907   -2.4364 H         1 UNK         0.0000 
     24 H24        10.8333   -9.4913   -3.9433 H         1 UNK         0.0000 
     25 H25         9.0796   -9.8100   -3.8869 H         1 UNK         0.0000 
     26 H26         9.7998   -9.0432   -5.3419 H         1 UNK         0.0000 
     27 H27         5.7507   -4.1869    2.3128 H         1 UNK         0.0000 
     28 H28         7.1300   -3.0812    2.3633 H         1 UNK         0.0000 
     29 H29         6.6352   -3.8051    0.8231 H         1 UNK         0.0000 
     30 H30         6.8219   -5.5152    4.1553 H         1 UNK         0.0000 
     31 H31         8.4119   -6.2637    3.9415 H         1 UNK         0.0000 
     32 H32         8.2848   -4.5065    4.1559 H         1 UNK         0.0000 
     33 H33         7.7001   -7.3422    1.7212 H         1 UNK         0.0000 
     34 H34         6.0989   -6.6861    2.0710 H         1 UNK         0.0000 
     35 H35         6.8499   -6.3691    0.5055 H         1 UNK         0.0000 
     36 H36        13.0648   -3.8122    1.2619 H         1 UNK         0.0000 
     37 H37        11.8580   -4.9984    0.7592 H         1 UNK         0.0000 
     38 H38        11.7132   -3.3147    0.2252 H         1 UNK         0.0000 
     39 H39        12.4942   -2.0030    2.9426 H         1 UNK         0.0000 
     40 H40        11.1528   -1.4678    1.9190 H         1 UNK         0.0000 
     41 H41        10.8523   -1.8901    3.6162 H         1 UNK         0.0000 
     42 H42        10.9971   -4.2955    4.3866 H         1 UNK         0.0000 
     43 H43        11.4050   -5.5957    3.2537 H         1 UNK         0.0000 
     44 H44        12.6355   -4.4182    3.7089 H         1 UNK         0.0000 
@<TRIPOS>BOND
     1    1    2 1    
     2    1   15 1    
     3    1   19 1    
     4    2    3 1    
     5    2   11 1    
     6    2   20 1    
     7    3    4 am   BACKBONE|DICT|INTERRES
     8    3   10 2    
     9    4    5 1    
    10    4   21 1    
    11    5    6 1    
    12    5   22 1    
    13    5   23 1    
    14    6    7 1    
    15    6    9 2    
    16    7    8 1    
    17    8   24 1    
    18    8   25 1    
    19    8   26 1    
    20   11   12 1    
    21   11   13 1    
    22   11   14 1    
    23   12   27 1    
    24   12   28 1    
    25   12   29 1    
    26   13   30 1    
    27   13   31 1    
    28   13   32 1    
    29   14   33 1    
    30   14   34 1    
    31   14   35 1    
    32   15   16 1    
    33   15   17 1    
    34   15   18 1    
    35   16   36 1    
    36   16   37 1    
    37   16   38 1    
    38   17   39 1    
    39   17   40 1    
    40   17   41 1    
    41   18   42 1    
    42   18   43 1    
    43   18   44 1    
@<TRIPOS>SUBSTRUCTURE
     1 UNK         1 GROUP             0       ****    0 ROOT    
@<TRIPOS>MOLECULE
N1110t_GP
56   55    1
SMALL
USER_CHARGES


@<TRIPOS>ATOM
      1 N1          8.8402   -6.3180    2.0675 N.3       1 UNK        -0.9000 
      2 C2          9.1300   -4.9631    1.5763 C.3       1 UNK         0.3310 
      3 C3          9.1094   -4.9270    0.0270 C.2       1 UNK         0.5690 
      4 N4          9.4144   -6.1077   -0.5811 N.am      1 UNK        -0.7301 
      5 C5          9.2896   -6.3042   -2.0166 C.3       1 UNK         0.3611 
      6 C6          8.2393   -7.3888   -2.2562 C.2       1 UNK         0.6590 
      7 O7          7.4543   -7.1067   -3.3129 O.3       1 UNK        -0.4300 
      8 C8          6.4484   -8.0882   -3.6390 C.3       1 UNK         0.2800 
      9 O9          8.1146   -8.3918   -1.5783 O.2       1 UNK        -0.5700 
     10 O10         8.8501   -3.8909   -0.5863 O.2       1 UNK        -0.5700 
     11 C11        10.4707   -4.3842    2.1744 C.3       1 UNK         0.0000 
     12 C12        10.7642   -2.9902    1.5815 C.3       1 UNK         0.0000 
     13 C13        11.6727   -5.3108    1.8942 C.3       1 UNK         0.0000 
     14 C14        10.3045   -4.2143    3.7017 C.3       1 UNK         0.0000 
     15 C15        10.6626   -6.6313   -2.7172 C.3       1 UNK         0.0000 
     16 C16        11.5733   -5.3969   -2.5683 C.3       1 UNK         0.0000 
     17 C17        11.3408   -7.8557   -2.0727 C.3       1 UNK         0.0000 
     18 C18        10.4333   -6.8990   -4.2185 C.3       1 UNK         0.0000 
     19 C19         7.4481   -6.6601    2.4738 C.3       1 UNK         0.2700 
     20 C20         6.4906   -6.4673    1.2854 C.3       1 UNK         0.0000 
     21 C21         7.4746   -8.1469    2.8683 C.3       1 UNK         0.0000 
     22 C22         6.9594   -5.8223    3.6773 C.3       1 UNK         0.0000 
     23 H23         9.4600   -6.5592    2.8332 H         1 UNK         0.3600 
     24 H24         8.3459   -4.2504    1.8642 H         1 UNK         0.0000 
     25 H25         9.4126   -6.9163    0.0350 H         1 UNK         0.3700 
     26 H26         8.9147   -5.3660   -2.4332 H         1 UNK         0.0000 
     27 H27         5.9255   -7.6871   -4.5064 H         1 UNK         0.0000 
     28 H28         6.9150   -9.0472   -3.8769 H         1 UNK         0.0000 
     29 H29         5.7620   -8.2201   -2.7997 H         1 UNK         0.0000 
     30 H30        11.6487   -2.5664    2.0706 H         1 UNK         0.0000 
     31 H31        10.9514   -3.0274    0.5066 H         1 UNK         0.0000 
     32 H32         9.9260   -2.3043    1.7400 H         1 UNK         0.0000 
     33 H33        12.5817   -4.8798    2.3285 H         1 UNK         0.0000 
     34 H34        11.5466   -6.3090    2.3276 H         1 UNK         0.0000 
     35 H35        11.8423   -5.4350    0.8210 H         1 UNK         0.0000 
     36 H36        10.1447   -5.1634    4.2244 H         1 UNK         0.0000 
     37 H37        11.2084   -3.7628    4.1249 H         1 UNK         0.0000 
     38 H38         9.4610   -3.5563    3.9376 H         1 UNK         0.0000 
     39 H39        12.5465   -5.5913   -3.0327 H         1 UNK         0.0000 
     40 H40        11.1352   -4.5166   -3.0506 H         1 UNK         0.0000 
     41 H41        11.7461   -5.1510   -1.5171 H         1 UNK         0.0000 
     42 H42        12.2884   -8.0656   -2.5813 H         1 UNK         0.0000 
     43 H43        11.5665   -7.6781   -1.0163 H         1 UNK         0.0000 
     44 H44        10.7167   -8.7523   -2.1388 H         1 UNK         0.0000 
     45 H45         9.8672   -7.8198   -4.3932 H         1 UNK         0.0000 
     46 H46         9.8916   -6.0759   -4.6968 H         1 UNK         0.0000 
     47 H47        11.3985   -7.0067   -4.7252 H         1 UNK         0.0000 
     48 H48         5.4745   -6.7494    1.5802 H         1 UNK         0.0000 
     49 H49         6.4562   -5.4253    0.9505 H         1 UNK         0.0000 
     50 H50         6.7880   -7.0955    0.4416 H         1 UNK         0.0000 
     51 H51         6.4810   -8.4818    3.1843 H         1 UNK         0.0000 
     52 H52         7.7980   -8.7629    2.0241 H         1 UNK         0.0000 
     53 H53         8.1636   -8.3210    3.7045 H         1 UNK         0.0000 
     54 H54         6.9349   -4.7524    3.4469 H         1 UNK         0.0000 
     55 H55         5.9445   -6.1175    3.9659 H         1 UNK         0.0000 
     56 H56         7.6102   -5.9675    4.5470 H         1 UNK         0.0000 
@<TRIPOS>BOND
     1    1    2 1    
     2    1   19 1    
     3    1   23 1    
     4    2    3 1    
     5    2   11 1    
     6    2   24 1    
     7    3    4 am   BACKBONE|DICT|INTERRES
     8    3   10 2    
     9    4    5 1    
    10    4   25 1    
    11    5    6 1    
    12    5   15 1    
    13    5   26 1    
    14    6    7 1    
    15    6    9 2    
    16    7    8 1    
    17    8   27 1    
    18    8   28 1    
    19    8   29 1    
    20   11   12 1    
    21   11   13 1    
    22   11   14 1    
    23   12   30 1    
    24   12   31 1    
    25   12   32 1    
    26   13   33 1    
    27   13   34 1    
    28   13   35 1    
    29   14   36 1    
    30   14   37 1    
    31   14   38 1    
    32   15   16 1    
    33   15   17 1    
    34   15   18 1    
    35   16   39 1    
    36   16   40 1    
    37   16   41 1    
    38   17   42 1    
    39   17   43 1    
    40   17   44 1    
    41   18   45 1    
    42   18   46 1    
    43   18   47 1    
    44   19   20 1    
    45   19   21 1    
    46   19   22 1    
    47   20   48 1    
    48   20   49 1    
    49   20   50 1    
    50   21   51 1    
    51   21   52 1    
    52   21   53 1    
    53   22   54 1    
    54   22   55 1    
    55   22   56 1    
@<TRIPOS>SUBSTRUCTURE
     1 UNK         1 GROUP             0       ****    0 ROOT    
@<TRIPOS>MOLECULE
N111'0t_GP
56   55    1
SMALL
USER_CHARGES


@<TRIPOS>ATOM
      1 N1          9.6430   -3.6742    2.0929 N.3       1 UNK        -0.9000 
      2 C2          9.1147   -4.9413    1.5848 C.3       1 UNK         0.3310 
      3 C3          9.1090   -4.9256    0.0361 C.2       1 UNK         0.5690 
      4 N4          9.4132   -6.1029   -0.5855 N.am      1 UNK        -0.7301 
      5 C5          9.6646   -6.2083   -2.0192 C.3       1 UNK         0.3611 
      6 C6         11.0111   -6.9152   -2.1712 C.2       1 UNK         0.6590 
      7 O7         11.7103   -6.4651   -3.2256 O.3       1 UNK        -0.4300 
      8 C8         12.9860   -7.0995   -3.4614 C.3       1 UNK         0.2800 
      9 O9         11.4109   -7.7867   -1.4207 O.2       1 UNK        -0.5700 
     10 O10         8.8516   -3.8970   -0.5910 O.2       1 UNK        -0.5700 
     11 C11         7.6919   -5.2441    2.1975 C.3       1 UNK         0.0000 
     12 C12         7.1475   -6.5864    1.6695 C.3       1 UNK         0.0000 
     13 C13         6.6938   -4.1182    1.8659 C.3       1 UNK         0.0000 
     14 C14         7.8455   -5.3505    3.7277 C.3       1 UNK         0.0000 
     15 C15         8.5055   -6.9249   -2.8123 C.3       1 UNK         0.0000 
     16 C16         8.8804   -7.0357   -4.3040 C.3       1 UNK         0.0000 
     17 C17         8.2278   -8.3298   -2.2441 C.3       1 UNK         0.0000 
     18 C18         7.2369   -6.0580   -2.6878 C.3       1 UNK         0.0000 
     19 C19        11.1051   -3.5295    2.3112 C.3       1 UNK         0.2700 
     20 C20        11.5337   -4.3956    3.5099 C.3       1 UNK         0.0000 
     21 C21        11.9611   -3.8898    1.0738 C.3       1 UNK         0.0000 
     22 C22        11.3281   -2.0475    2.6613 C.3       1 UNK         0.0000 
     23 H23         9.3329   -2.9422    1.4562 H         1 UNK         0.3600 
     24 H24         9.7687   -5.7555    1.9182 H         1 UNK         0.0000 
     25 H25         9.7384   -6.8797   -0.0245 H         1 UNK         0.3700 
     26 H26        13.6408   -6.9626   -2.5981 H         1 UNK         0.0000 
     27 H27        12.8505   -8.1676   -3.6466 H         1 UNK         0.0000 
     28 H28        13.3949   -6.6032   -4.3405 H         1 UNK         0.0000 
     29 H29         6.2117   -6.8360    2.1815 H         1 UNK         0.0000 
     30 H30         6.9370   -6.5584    0.5968 H         1 UNK         0.0000 
     31 H31         7.8497   -7.4093    1.8565 H         1 UNK         0.0000 
     32 H32         5.7172   -4.3439    2.3095 H         1 UNK         0.0000 
     33 H33         7.0322   -3.1618    2.2760 H         1 UNK         0.0000 
     34 H34         6.5575   -3.9960    0.7872 H         1 UNK         0.0000 
     35 H35         8.2584   -4.4276    4.1407 H         1 UNK         0.0000 
     36 H36         6.8703   -5.5366    4.1923 H         1 UNK         0.0000 
     37 H37         8.5095   -6.1786    4.0057 H         1 UNK         0.0000 
     38 H38         8.0246   -7.4212   -4.8685 H         1 UNK         0.0000 
     39 H39         9.1491   -6.0611   -4.7256 H         1 UNK         0.0000 
     40 H40         9.7204   -7.7166   -4.4731 H         1 UNK         0.0000 
     41 H41         7.4145   -8.8020   -2.8060 H         1 UNK         0.0000 
     42 H42         9.1039   -8.9829   -2.3111 H         1 UNK         0.0000 
     43 H43         7.9189   -8.2842   -1.1950 H         1 UNK         0.0000 
     44 H44         6.9271   -5.9406   -1.6465 H         1 UNK         0.0000 
     45 H45         7.3932   -5.0568   -3.1016 H         1 UNK         0.0000 
     46 H46         6.4118   -6.5300   -3.2329 H         1 UNK         0.0000 
     47 H47        12.5949   -4.2391    3.7320 H         1 UNK         0.0000 
     48 H48        10.9503   -4.1353    4.3981 H         1 UNK         0.0000 
     49 H49        11.3981   -5.4651    3.3160 H         1 UNK         0.0000 
     50 H50        13.0230   -3.7024    1.2707 H         1 UNK         0.0000 
     51 H51        11.8629   -4.9481    0.8081 H         1 UNK         0.0000 
     52 H52        11.6639   -3.2914    0.2062 H         1 UNK         0.0000 
     53 H53        10.7316   -1.7665    3.5348 H         1 UNK         0.0000 
     54 H54        12.3831   -1.8548    2.8819 H         1 UNK         0.0000 
     55 H55        11.0373   -1.3996    1.8256 H         1 UNK         0.0000 
     56 H56         9.7555   -5.1907   -2.4071 H         1 UNK         0.0000 
@<TRIPOS>BOND
     1    1    2 1    
     2    1   19 1    
     3    1   23 1    
     4    2    3 1    
     5    2   11 1    
     6    2   24 1    
     7    3    4 am   BACKBONE|DICT|INTERRES
     8    3   10 2    
     9    4    5 1    
    10    4   25 1    
    11    5    6 1    
    12    5   15 1    
    13    5   56 1    
    14    6    7 1    
    15    6    9 2    
    16    7    8 1    
    17    8   26 1    
    18    8   27 1    
    19    8   28 1    
    20   11   12 1    
    21   11   13 1    
    22   11   14 1    
    23   12   29 1    
    24   12   30 1    
    25   12   31 1    
    26   13   32 1    
    27   13   33 1    
    28   13   34 1    
    29   14   35 1    
    30   14   36 1    
    31   14   37 1    
    32   15   16 1    
    33   15   17 1    
    34   15   18 1    
    35   16   38 1    
    36   16   39 1    
    37   16   40 1    
    38   17   41 1    
    39   17   42 1    
    40   17   43 1    
    41   18   44 1    
    42   18   45 1    
    43   18   46 1    
    44   19   20 1    
    45   19   21 1    
    46   19   22 1    
    47   20   47 1    
    48   20   48 1    
    49   20   49 1    
    50   21   50 1    
    51   21   51 1    
    52   21   52 1    
    53   22   53 1    
    54   22   54 1    
    55   22   55 1    
@<TRIPOS>SUBSTRUCTURE
     1 UNK         1 GROUP             0       ****    0 ROOT    
@<TRIPOS>MOLECULE
N0000t_WP
20   19    1
SMALL
USER_CHARGES


@<TRIPOS>ATOM
      1 N1          9.7117   -6.1376    2.1717 N.3       1 UNK        -1.0585 
      2 C2          9.0782   -4.9588    1.5620 C.3       1 UNK         0.2308 
      3 C3          9.1128   -4.9407    0.0321 C.2       1 UNK         0.5031 
      4 N4          9.4112   -6.0953   -0.5796 N.am      1 UNK         0.0262 
      5 C5          9.4660   -6.2423   -2.0226 C.3       1 UNK        -0.6238 
      6 C6          9.8652   -7.6610   -2.3856 C.2       1 UNK         1.0115 
      7 O7          9.9762   -7.8056   -3.7072 O.3       1 UNK        -0.4789 
      8 C8         10.3393   -9.1211   -4.2190 C.3       1 UNK         0.0191 
      9 O9         10.0545   -8.5558   -1.5749 O.2       1 UNK        -0.6412 
     10 O10         8.8498   -3.8896   -0.5930 O.2       1 UNK        -0.7467 
     11 H11         9.3823   -6.2461    3.1325 H         1 UNK         0.4217 
     12 H12        10.7228   -6.0045    2.2377 H         1 UNK         0.4219 
     13 H13         9.5034   -4.0009    1.8901 H         1 UNK         0.0163 
     14 H14         8.0167   -4.9414    1.8403 H         1 UNK         0.0608 
     15 H15         9.5919   -6.9060    0.0051 H         1 UNK         0.0981 
     16 H16        10.1910   -5.5468   -2.4664 H         1 UNK         0.2352 
     17 H17         8.4915   -6.0299   -2.4852 H         1 UNK         0.2247 
     18 H18        10.4079   -8.9938   -5.2994 H         1 UNK         0.1230 
     19 H19        11.3006   -9.4302   -3.8035 H         1 UNK         0.0767 
     20 H20         9.5630   -9.8455   -3.9633 H         1 UNK         0.0800 
@<TRIPOS>BOND
     1    1    2 1    
     2    1   11 1    
     3    1   12 1    
     4    2    3 1    
     5    2   13 1    
     6    2   14 1    
     7    3    4 am   BACKBONE|DICT|INTERRES
     8    3   10 2    
     9    4    5 1    
    10    4   15 1    
    11    5    6 1    
    12    5   16 1    
    13    5   17 1    
    14    6    7 1    
    15    6    9 2    
    16    7    8 1    
    17    8   18 1    
    18    8   19 1    
    19    8   20 1    
@<TRIPOS>SUBSTRUCTURE
     1 UNK         1 GROUP             0       ****    0 ROOT    
@<TRIPOS>MOLECULE
N0010t_WP
32   31    1
SMALL
USER_CHARGES


@<TRIPOS>ATOM
      1 N1          9.0610   -6.2715    2.1706 N.3       1 UNK        -1.0749 
      2 C2          9.1463   -4.9375    1.5577 C.3       1 UNK         0.3119 
      3 C3          9.1120   -4.9372    0.0265 C.2       1 UNK         0.5164 
      4 N4          9.4134   -6.1039   -0.5781 N.am      1 UNK        -0.1258 
      5 C5          9.4101   -6.3079   -2.0239 C.3       1 UNK        -0.4041 
      6 C6          8.4755   -7.4837   -2.3298 C.2       1 UNK         0.9500 
      7 O7          7.7803   -7.2964   -3.4559 O.3       1 UNK        -0.4608 
      8 C8          6.8958   -8.3688   -3.8906 C.3       1 UNK        -0.0275 
      9 O9          8.3814   -8.4838   -1.6320 O.2       1 UNK        -0.6609 
     10 O10         8.8484   -3.8844   -0.5889 O.2       1 UNK        -0.7508 
     11 C11        10.8575   -6.5041   -2.6303 C.3       1 UNK         0.7282 
     12 C12        10.7625   -6.6216   -4.1664 C.3       1 UNK        -0.6341 
     13 C13        11.6955   -5.2551   -2.2852 C.3       1 UNK        -0.4640 
     14 C14        11.5526   -7.7570   -2.0610 C.3       1 UNK        -0.4879 
     15 H15         8.0866   -6.5765    2.2180 H         1 UNK         0.4185 
     16 H16         9.3860   -6.2241    3.1380 H         1 UNK         0.4206 
     17 H17        10.1018   -4.4761    1.8392 H         1 UNK         0.0456 
     18 H18         8.3575   -4.2453    1.8789 H         1 UNK        -0.0097 
     19 H19         9.5716   -6.8965    0.0379 H         1 UNK         0.1426 
     20 H20         8.9832   -5.4091   -2.4756 H         1 UNK         0.1628 
     21 H21         7.4734   -9.2774   -4.0753 H         1 UNK         0.0849 
     22 H22         6.1335   -8.5541   -3.1307 H         1 UNK         0.0943 
     23 H23         6.4425   -8.0052   -4.8129 H         1 UNK         0.1303 
     24 H24        10.2355   -5.7636   -4.6002 H         1 UNK         0.1310 
     25 H25        11.7727   -6.6458   -4.5914 H         1 UNK         0.1488 
     26 H26        10.2491   -7.5347   -4.4854 H         1 UNK         0.1630 
     27 H27        11.2406   -4.3431   -2.6883 H         1 UNK         0.1232 
     28 H28        11.8140   -5.1336   -1.2039 H         1 UNK         0.0917 
     29 H29        12.6959   -5.3556   -2.7220 H         1 UNK         0.1080 
     30 H30        11.6514   -7.7102   -0.9702 H         1 UNK         0.1092 
     31 H31        11.0176   -8.6770   -2.3185 H         1 UNK         0.1065 
     32 H32        12.5634   -7.8331   -2.4783 H         1 UNK         0.1128 
@<TRIPOS>BOND
     1    1    2 1    
     2    1   15 1    
     3    1   16 1    
     4    2    3 1    
     5    2   17 1    
     6    2   18 1    
     7    3    4 am   BACKBONE|DICT|INTERRES
     8    3   10 2    
     9    4    5 1    
    10    4   19 1    
    11    5    6 1    
    12    5   11 1    
    13    5   20 1    
    14    6    7 1    
    15    6    9 2    
    16    7    8 1    
    17    8   21 1    
    18    8   22 1    
    19    8   23 1    
    20   11   12 1    
    21   11   13 1    
    22   11   14 1    
    23   12   24 1    
    24   12   25 1    
    25   12   26 1    
    26   13   27 1    
    27   13   28 1    
    28   13   29 1    
    29   14   30 1    
    30   14   31 1    
    31   14   32 1    
@<TRIPOS>SUBSTRUCTURE
     1 UNK         1 GROUP             0       ****    0 ROOT    
@<TRIPOS>MOLECULE
N0100t_WP
32   31    1
SMALL
USER_CHARGES


@<TRIPOS>ATOM
      1 N1          8.5324   -6.1779    2.1052 N.3       1 UNK        -1.2342 
      2 C2          9.1285   -4.9268    1.5816 C.3       1 UNK         0.1009 
      3 C3          9.1114   -4.9355    0.0434 C.2       1 UNK         0.6177 
      4 N4          9.4105   -6.0923   -0.5861 N.am      1 UNK        -0.0608 
      5 C5          9.4598   -6.1697   -2.0349 C.3       1 UNK        -0.6612 
      6 C6         10.6017   -5.3382   -2.6290 C.2       1 UNK         1.0078 
      7 O7         10.2574   -4.8242   -3.8178 O.3       1 UNK        -0.4705 
      8 C8         11.2538   -4.0316   -4.5233 C.3       1 UNK         0.0110 
      9 O9         11.6963   -5.1848   -2.1131 O.2       1 UNK        -0.6729 
     10 O10         8.8519   -3.8977   -0.5979 O.2       1 UNK        -0.7363 
     11 C11        10.5678   -4.6489    2.1680 C.3       1 UNK         0.6756 
     12 C12        10.4614   -4.5481    3.7065 C.3       1 UNK        -0.4533 
     13 C13        11.0837   -3.2931    1.6367 C.3       1 UNK        -0.5975 
     14 C14        11.5853   -5.7502    1.8080 C.3       1 UNK        -0.3638 
     15 H15         8.4743   -6.1236    3.1241 H         1 UNK         0.4756 
     16 H16         7.5590   -6.2337    1.7943 H         1 UNK         0.4441 
     17 H17         8.5227   -4.0487    1.8485 H         1 UNK         0.0334 
     18 H18         9.5698   -6.9314   -0.0383 H         1 UNK         0.2611 
     19 H19         8.5151   -5.8405   -2.4794 H         1 UNK         0.2076 
     20 H20         9.6296   -7.2146   -2.3212 H         1 UNK         0.2597 
     21 H21        11.5445   -3.1727   -3.9141 H         1 UNK         0.0840 
     22 H22        12.1278   -4.6445   -4.7543 H         1 UNK         0.0784 
     23 H23        10.7602   -3.7032   -5.4383 H         1 UNK         0.1162 
     24 H24        10.2069   -5.5070    4.1716 H         1 UNK         0.0890 
     25 H25        11.4282   -4.2374    4.1199 H         1 UNK         0.1070 
     26 H26         9.7133   -3.8054    4.0095 H         1 UNK         0.1031 
     27 H27        10.3885   -2.4801    1.8772 H         1 UNK         0.1028 
     28 H28        12.0489   -3.0599    2.1019 H         1 UNK         0.1372 
     29 H29        11.2305   -3.3026    0.5526 H         1 UNK         0.1496 
     30 H30        11.7647   -5.7979    0.7299 H         1 UNK         0.0302 
     31 H31        12.5434   -5.5350    2.2962 H         1 UNK         0.0812 
     32 H32        11.2523   -6.7368    2.1464 H         1 UNK         0.0773 
@<TRIPOS>BOND
     1    1    2 1    
     2    1   15 1    
     3    1   16 1    
     4    2    3 1    
     5    2   11 1    
     6    2   17 1    
     7    3    4 am   BACKBONE|DICT|INTERRES
     8    3   10 2    
     9    4    5 1    
    10    4   18 1    
    11    5    6 1    
    12    5   19 1    
    13    5   20 1    
    14    6    7 1    
    15    6    9 2    
    16    7    8 1    
    17    8   21 1    
    18    8   22 1    
    19    8   23 1    
    20   11   12 1    
    21   11   13 1    
    22   11   14 1    
    23   12   24 1    
    24   12   25 1    
    25   12   26 1    
    26   13   27 1    
    27   13   28 1    
    28   13   29 1    
    29   14   30 1    
    30   14   31 1    
    31   14   32 1    
@<TRIPOS>SUBSTRUCTURE
     1 UNK         1 GROUP             0       ****    0 ROOT    
@<TRIPOS>MOLECULE
N0110t_WP
44   43    1
SMALL
USER_CHARGES


@<TRIPOS>ATOM
      1 N1          8.2467   -6.0881    2.0318 N.3       1 UNK        -1.2038 
      2 C2          9.0915   -4.9574    1.5762 C.3       1 UNK         0.1388 
      3 C3          9.1113   -4.9345    0.0317 C.2       1 UNK         0.6052 
      4 N4          9.4130   -6.1024   -0.5812 N.am      1 UNK         0.0522 
      5 C5          9.3091   -6.3416   -2.0213 C.3       1 UNK        -0.8295 
      6 C6          8.6361   -7.7102   -2.1778 C.2       1 UNK         0.9976 
      7 O7          7.9479   -7.8233   -3.3139 O.3       1 UNK        -0.4135 
      8 C8          7.3282   -9.1123   -3.5940 C.3       1 UNK        -0.0608 
      9 O9          8.7367   -8.6088   -1.3527 O.2       1 UNK        -0.6626 
     10 O10         8.8495   -3.8886   -0.5911 O.2       1 UNK        -0.7392 
     11 C11        10.5153   -4.9629    2.2506 C.3       1 UNK         0.6188 
     12 C12        11.3382   -6.2330    1.9507 C.3       1 UNK        -0.3666 
     13 C13        11.3027   -3.7252    1.7707 C.3       1 UNK        -0.5399 
     14 C14        10.3259   -4.8510    3.7808 C.3       1 UNK        -0.4778 
     15 C15        10.6916   -6.2632   -2.7968 C.3       1 UNK         0.9450 
     16 C16        10.4305   -6.2633   -4.3182 C.3       1 UNK        -0.6772 
     17 C17        11.3942   -4.9387   -2.4342 C.3       1 UNK        -0.4932 
     18 C18        11.6185   -7.4407   -2.4324 C.3       1 UNK        -0.6352 
     19 H19         7.3176   -5.9980    1.6118 H         1 UNK         0.4390 
     20 H20         8.0841   -5.9995    3.0369 H         1 UNK         0.4613 
     21 H21         8.6425   -3.9891    1.8393 H         1 UNK         0.0175 
     22 H22         9.4802   -6.9260    0.0078 H         1 UNK         0.1607 
     23 H23         8.6518   -5.5753   -2.4437 H         1 UNK         0.2356 
     24 H24         6.8207   -8.9810   -4.5496 H         1 UNK         0.1341 
     25 H25         8.0965   -9.8856   -3.6669 H         1 UNK         0.0939 
     26 H26         6.6147   -9.3617   -2.8056 H         1 UNK         0.1011 
     27 H27        12.2557   -6.2230    2.5508 H         1 UNK         0.0869 
     28 H28        10.7860   -7.1446    2.2021 H         1 UNK         0.0881 
     29 H29        11.6388   -6.2885    0.9001 H         1 UNK         0.0316 
     30 H30        12.2746   -3.6821    2.2763 H         1 UNK         0.1369 
     31 H31        11.4935   -3.7508    0.6925 H         1 UNK         0.1084 
     32 H32        10.7639   -2.7974    1.9960 H         1 UNK         0.0984 
     33 H33        11.3012   -4.7161    4.2630 H         1 UNK         0.1152 
     34 H34         9.6984   -3.9915    4.0461 H         1 UNK         0.1132 
     35 H35         9.8770   -5.7540    4.2099 H         1 UNK         0.1018 
     36 H36        11.3806   -6.1194   -4.8459 H         1 UNK         0.1500 
     37 H37         9.9929   -7.2020   -4.6696 H         1 UNK         0.1699 
     38 H38         9.7596   -5.4443   -4.6051 H         1 UNK         0.1405 
     39 H39        12.3182   -4.8526   -3.0172 H         1 UNK         0.0995 
     40 H40        10.7655   -4.0720   -2.6616 H         1 UNK         0.1303 
     41 H41        11.6665   -4.8999   -1.3760 H         1 UNK         0.0974 
     42 H42        11.7973   -7.5018   -1.3530 H         1 UNK         0.1495 
     43 H43        11.2158   -8.4036   -2.7666 H         1 UNK         0.1467 
     44 H44        12.5898   -7.3023   -2.9217 H         1 UNK         0.1342 
@<TRIPOS>BOND
     1    1    2 1    
     2    1   19 1    
     3    1   20 1    
     4    2    3 1    
     5    2   11 1    
     6    2   21 1    
     7    3    4 am   BACKBONE|DICT|INTERRES
     8    3   10 2    
     9    4    5 1    
    10    4   22 1    
    11    5    6 1    
    12    5   15 1    
    13    5   23 1    
    14    6    7 1    
    15    6    9 2    
    16    7    8 1    
    17    8   24 1    
    18    8   25 1    
    19    8   26 1    
    20   11   12 1    
    21   11   13 1    
    22   11   14 1    
    23   12   27 1    
    24   12   28 1    
    25   12   29 1    
    26   13   30 1    
    27   13   31 1    
    28   13   32 1    
    29   14   33 1    
    30   14   34 1    
    31   14   35 1    
    32   15   16 1    
    33   15   17 1    
    34   15   18 1    
    35   16   36 1    
    36   16   37 1    
    37   16   38 1    
    38   17   39 1    
    39   17   40 1    
    40   17   41 1    
    41   18   42 1    
    42   18   43 1    
    43   18   44 1    
@<TRIPOS>SUBSTRUCTURE
     1 UNK         1 GROUP             0       ****    0 ROOT    
@<TRIPOS>MOLECULE
N011'0t_WP
44   43    1
SMALL
USER_CHARGES


@<TRIPOS>ATOM
      1 N1          9.6461   -6.2918    2.0435 N.3       1 UNK        -1.0544 
      2 C2          9.0473   -5.0206    1.5850 C.3       1 UNK         0.1967 
      3 C3          9.1113   -4.9347    0.0342 C.2       1 UNK         0.4596 
      4 N4          9.4123   -6.0995   -0.5822 N.am      1 UNK        -0.2045 
      5 C5          9.4962   -6.2688   -2.0258 C.3       1 UNK        -0.3579 
      6 C6         10.8534   -6.9018   -2.3509 C.2       1 UNK         0.9476 
      7 O7         11.3741   -6.4215   -3.4847 O.3       1 UNK        -0.4432 
      8 C8         12.6376   -6.9847   -3.9403 C.3       1 UNK        -0.0579 
      9 O9         11.3988   -7.7522   -1.6609 O.2       1 UNK        -0.6678 
     10 O10         8.8502   -3.8913   -0.5925 O.2       1 UNK        -0.6467 
     11 C11         9.5733   -3.7279    2.3198 C.3       1 UNK         0.5838 
     12 C12         9.6155   -4.0074    3.8394 C.3       1 UNK        -0.4428 
     13 C13         8.6055   -2.5444    2.1002 C.3       1 UNK        -0.5113 
     14 C14        10.9882   -3.3496    1.8365 C.3       1 UNK        -0.4748 
     15 C15         8.2792   -7.0879   -2.6162 C.3       1 UNK         0.7643 
     16 C16         8.4214   -7.2067   -4.1473 C.3       1 UNK        -0.6268 
     17 C17         6.9840   -6.3104   -2.3005 C.3       1 UNK        -0.4239 
     18 C18         8.1917   -8.4952   -1.9940 C.3       1 UNK        -0.4721 
     19 H19         9.2720   -6.5495    2.9560 H         1 UNK         0.4085 
     20 H20        10.6583   -6.2108    2.1589 H         1 UNK         0.4058 
     21 H21         7.9712   -5.0921    1.8053 H         1 UNK         0.0874 
     22 H22         9.6246   -6.8790    0.0345 H         1 UNK         0.1866 
     23 H23        12.8540   -6.4735   -4.8787 H         1 UNK         0.1347 
     24 H24        13.4197   -6.7882   -3.2035 H         1 UNK         0.1016 
     25 H25        12.5307   -8.0599   -4.1012 H         1 UNK         0.0941 
     26 H26         9.8633   -3.0832    4.3741 H         1 UNK         0.1039 
     27 H27         8.6418   -4.3559    4.2068 H         1 UNK         0.0935 
     28 H28        10.3685   -4.7555    4.1062 H         1 UNK         0.0890 
     29 H29         8.9402   -1.6772    2.6830 H         1 UNK         0.1224 
     30 H30         8.5479   -2.2581    1.0498 H         1 UNK         0.1007 
     31 H31         7.5947   -2.8046    2.4395 H         1 UNK         0.0866 
     32 H32        10.9890   -3.0639    0.7798 H         1 UNK         0.1094 
     33 H33        11.3699   -2.4991    2.4136 H         1 UNK         0.1119 
     34 H34        11.6973   -4.1770    1.9681 H         1 UNK         0.0918 
     35 H35         7.5193   -7.6739   -4.5590 H         1 UNK         0.1387 
     36 H36         8.5353   -6.2222   -4.6162 H         1 UNK         0.1337 
     37 H37         9.2764   -7.8261   -4.4389 H         1 UNK         0.1545 
     38 H38         6.1238   -6.8514   -2.7112 H         1 UNK         0.0980 
     39 H39         6.8282   -6.2045   -1.2224 H         1 UNK         0.0766 
     40 H40         6.9993   -5.3097   -2.7466 H         1 UNK         0.0993 
     41 H41         7.3212   -9.0209   -2.4028 H         1 UNK         0.1054 
     42 H42         9.0793   -9.0969   -2.2154 H         1 UNK         0.0981 
     43 H43         8.0670   -8.4508   -0.9061 H         1 UNK         0.0956 
     44 H44         9.4723   -5.2731   -2.4747 H         1 UNK         0.1044 
@<TRIPOS>BOND
     1    1    2 1    
     2    1   19 1    
     3    1   20 1    
     4    2    3 1    
     5    2   11 1    
     6    2   21 1    
     7    3    4 am   BACKBONE|DICT|INTERRES
     8    3   10 2    
     9    4    5 1    
    10    4   22 1    
    11    5    6 1    
    12    5   15 1    
    13    5   44 1    
    14    6    7 1    
    15    6    9 2    
    16    7    8 1    
    17    8   23 1    
    18    8   24 1    
    19    8   25 1    
    20   11   12 1    
    21   11   13 1    
    22   11   14 1    
    23   12   26 1    
    24   12   27 1    
    25   12   28 1    
    26   13   29 1    
    27   13   30 1    
    28   13   31 1    
    29   14   32 1    
    30   14   33 1    
    31   14   34 1    
    32   15   16 1    
    33   15   17 1    
    34   15   18 1    
    35   16   35 1    
    36   16   36 1    
    37   16   37 1    
    38   17   38 1    
    39   17   39 1    
    40   17   40 1    
    41   18   41 1    
    42   18   42 1    
    43   18   43 1    
@<TRIPOS>SUBSTRUCTURE
     1 UNK         1 GROUP             0       ****    0 ROOT    
@<TRIPOS>MOLECULE
N1000t_WP
32   31    1
SMALL
USER_CHARGES


@<TRIPOS>ATOM
      1 N1          9.6669   -6.2014    2.1348 N.3       1 UNK        -0.8012 
      2 C2          9.0827   -4.9867    1.5598 C.3       1 UNK        -0.2292 
      3 C3          9.1132   -4.9420    0.0253 C.2       1 UNK         0.5942 
      4 N4          9.4121   -6.0989   -0.5763 N.am      1 UNK         0.0331 
      5 C5          9.4882   -6.2938   -2.0099 C.3       1 UNK        -0.6438 
      6 C6          9.9655   -7.7069   -2.3038 C.2       1 UNK         1.0205 
      7 O7         10.1043   -7.9104   -3.6149 O.3       1 UNK        -0.4721 
      8 C8         10.5572   -9.2277   -4.0449 C.3       1 UNK         0.0037 
      9 O9         10.1917   -8.5496   -1.4487 O.2       1 UNK        -0.6414 
     10 O10         8.8485   -3.8846   -0.5896 O.2       1 UNK        -0.7445 
     11 C11        11.0493   -6.1182    2.7009 C.3       1 UNK         1.0193 
     12 C12        11.4449   -7.5506    3.1005 C.3       1 UNK        -0.6430 
     13 C13        11.1057   -5.2079    3.9481 C.3       1 UNK        -0.4364 
     14 C14        12.0347   -5.5994    1.6380 C.3       1 UNK        -0.6268 
     15 H15         9.0462   -6.5690    2.8558 H         1 UNK         0.3736 
     16 H16         9.5512   -4.0564    1.9079 H         1 UNK         0.0912 
     17 H17         8.0239   -4.9179    1.8425 H         1 UNK         0.1741 
     18 H18         9.6012   -6.8851    0.0437 H         1 UNK         0.0910 
     19 H19        10.1885   -5.5840   -2.4710 H         1 UNK         0.2275 
     20 H20         8.5114   -6.1471   -2.4921 H         1 UNK         0.2218 
     21 H21        11.5539   -9.4250   -3.6442 H         1 UNK         0.0811 
     22 H22         9.8541   -9.9915   -3.7063 H         1 UNK         0.0812 
     23 H23        10.5812   -9.1776   -5.1333 H         1 UNK         0.1261 
     24 H24        10.7441   -7.9576    3.8399 H         1 UNK         0.1196 
     25 H25        11.4446   -8.2103    2.2259 H         1 UNK         0.1420 
     26 H26        12.4472   -7.5618    3.5439 H         1 UNK         0.1497 
     27 H27        12.1207   -5.1878    4.3618 H         1 UNK         0.0728 
     28 H28        10.8261   -4.1751    3.7119 H         1 UNK         0.1044 
     29 H29        10.4292   -5.5788    4.7273 H         1 UNK         0.0852 
     30 H30        13.0474   -5.5919    2.0557 H         1 UNK         0.1241 
     31 H31        12.0381   -6.2407    0.7510 H         1 UNK         0.1465 
     32 H32        11.8056   -4.5745    1.3248 H         1 UNK         0.1555 
@<TRIPOS>BOND
     1    1    2 1    
     2    1   11 1    
     3    1   15 1    
     4    2    3 1    
     5    2   16 1    
     6    2   17 1    
     7    3    4 am   BACKBONE|DICT|INTERRES
     8    3   10 2    
     9    4    5 1    
    10    4   18 1    
    11    5    6 1    
    12    5   19 1    
    13    5   20 1    
    14    6    7 1    
    15    6    9 2    
    16    7    8 1    
    17    8   21 1    
    18    8   22 1    
    19    8   23 1    
    20   11   12 1    
    21   11   13 1    
    22   11   14 1    
    23   12   24 1    
    24   12   25 1    
    25   12   26 1    
    26   13   27 1    
    27   13   28 1    
    28   13   29 1    
    29   14   30 1    
    30   14   31 1    
    31   14   32 1    
@<TRIPOS>SUBSTRUCTURE
     1 UNK         1 GROUP             0       ****    0 ROOT    
@<TRIPOS>MOLECULE
N1010t_WP
44   43    1
SMALL
USER_CHARGES


@<TRIPOS>ATOM
      1 N1          9.2269   -6.3480    2.0843 N.3       1 UNK        -0.6590 
      2 C2          9.1506   -4.9860    1.5544 C.3       1 UNK        -0.2154 
      3 C3          9.1127   -4.9399    0.0170 C.2       1 UNK         0.7204 
      4 N4          9.4143   -6.1076   -0.5732 N.am      1 UNK        -0.1686 
      5 C5          9.4336   -6.3738   -2.0035 C.3       1 UNK        -0.4681 
      6 C6          8.5608   -7.6114   -2.2461 C.2       1 UNK         0.9530 
      7 O7          7.8363   -7.5155   -3.3655 O.3       1 UNK        -0.4468 
      8 C8          7.0007   -8.6560   -3.7176 C.3       1 UNK        -0.0410 
      9 O9          8.5312   -8.5810   -1.5024 O.2       1 UNK        -0.6533 
     10 O10         8.8468   -3.8780   -0.5843 O.2       1 UNK        -0.7822 
     11 C11        10.8972   -6.5384   -2.5788 C.3       1 UNK         0.8159 
     12 C12        11.6569   -5.2171   -2.3374 C.3       1 UNK        -0.4874 
     13 C13        11.6543   -7.6925   -1.8920 C.3       1 UNK        -0.5483 
     14 C14        10.8281   -6.8004   -4.0970 C.3       1 UNK        -0.6348 
     15 C15        10.1567   -6.6368    3.2118 C.3       1 UNK         0.9386 
     16 C16         9.9250   -8.1101    3.5908 C.3       1 UNK        -0.6114 
     17 C17        11.6131   -6.4623    2.7429 C.3       1 UNK        -0.5971 
     18 C18         9.8875   -5.7418    4.4415 C.3       1 UNK        -0.4490 
     19 H19         8.2923   -6.6733    2.3302 H         1 UNK         0.3373 
     20 H20        10.0302   -4.4006    1.8465 H         1 UNK         0.1058 
     21 H21         8.2762   -4.4236    1.9084 H         1 UNK         0.1140 
     22 H22         9.5350   -6.8722    0.0935 H         1 UNK         0.1070 
     23 H23         8.9701   -5.5226   -2.5094 H         1 UNK         0.1492 
     24 H24         7.6214   -9.5444   -3.8543 H         1 UNK         0.0887 
     25 H25         6.2611   -8.8301   -2.9328 H         1 UNK         0.0981 
     26 H26         6.5158   -8.3742   -4.6521 H         1 UNK         0.1310 
     27 H27        12.6710   -5.2988   -2.7454 H         1 UNK         0.1046 
     28 H28        11.1608   -4.3730   -2.8300 H         1 UNK         0.1256 
     29 H29        11.7452   -4.9894   -1.2703 H         1 UNK         0.0993 
     30 H30        12.6701   -7.7530   -2.2991 H         1 UNK         0.1159 
     31 H31        11.7445   -7.5345   -0.8117 H         1 UNK         0.1325 
     32 H32        11.1700   -8.6601   -2.0585 H         1 UNK         0.1233 
     33 H33        10.3709   -7.7680   -4.3306 H         1 UNK         0.1592 
     34 H34        10.2578   -6.0183   -4.6119 H         1 UNK         0.1288 
     35 H35        11.8429   -6.8065   -4.5112 H         1 UNK         0.1465 
     36 H36        10.5880   -8.4031    4.4125 H         1 UNK         0.1457 
     37 H37         8.8902   -8.2717    3.9175 H         1 UNK         0.1162 
     38 H38        10.1218   -8.7650    2.7348 H         1 UNK         0.1338 
     39 H39        12.2997   -6.7269    3.5549 H         1 UNK         0.1256 
     40 H40        11.8245   -7.1148    1.8886 H         1 UNK         0.1276 
     41 H41        11.8367   -5.4295    2.4522 H         1 UNK         0.1455 
     42 H42         8.8531   -5.8598    4.7857 H         1 UNK         0.0933 
     43 H43        10.5549   -6.0120    5.2683 H         1 UNK         0.0811 
     44 H44        10.0546   -4.6829    4.2136 H         1 UNK         0.0989 
@<TRIPOS>BOND
     1    1    2 1    
     2    1   15 1    
     3    1   19 1    
     4    2    3 1    
     5    2   20 1    
     6    2   21 1    
     7    3    4 am   BACKBONE|DICT|INTERRES
     8    3   10 2    
     9    4    5 1    
    10    4   22 1    
    11    5    6 1    
    12    5   11 1    
    13    5   23 1    
    14    6    7 1    
    15    6    9 2    
    16    7    8 1    
    17    8   24 1    
    18    8   25 1    
    19    8   26 1    
    20   11   12 1    
    21   11   13 1    
    22   11   14 1    
    23   12   27 1    
    24   12   28 1    
    25   12   29 1    
    26   13   30 1    
    27   13   31 1    
    28   13   32 1    
    29   14   33 1    
    30   14   34 1    
    31   14   35 1    
    32   15   16 1    
    33   15   17 1    
    34   15   18 1    
    35   16   36 1    
    36   16   37 1    
    37   16   38 1    
    38   17   39 1    
    39   17   40 1    
    40   17   41 1    
    41   18   42 1    
    42   18   43 1    
    43   18   44 1    
@<TRIPOS>SUBSTRUCTURE
     1 UNK         1 GROUP             0       ****    0 ROOT    
@<TRIPOS>MOLECULE
N1100t_WP
44   43    1
SMALL
USER_CHARGES


@<TRIPOS>ATOM
      1 N1          9.7961   -3.8560    2.1938 N.3       1 UNK        -0.8233 
      2 C2          9.0978   -4.9878    1.5830 C.3       1 UNK        -0.6888 
      3 C3          9.1112   -4.9345    0.0393 C.2       1 UNK         0.9832 
      4 N4          9.4116   -6.0967   -0.5845 N.am      1 UNK        -0.2236 
      5 C5          9.3604   -6.2617   -2.0267 C.3       1 UNK        -0.6805 
      6 C6          9.3545   -7.7396   -2.3775 C.2       1 UNK         1.0694 
      7 O7          9.1185   -7.9269   -3.6771 O.3       1 UNK        -0.4602 
      8 C8          9.0929   -9.2990   -4.1683 C.3       1 UNK        -0.0407 
      9 O9          9.5512   -8.6407   -1.5756 O.2       1 UNK        -0.6709 
     10 O10         8.8510   -3.8943   -0.5953 O.2       1 UNK        -0.7429 
     11 C11         7.6262   -5.1181    2.1513 C.3       1 UNK         0.8136 
     12 C12         6.8513   -3.7915    2.0318 C.3       1 UNK        -0.4636 
     13 C13         7.7349   -5.5050    3.6407 C.3       1 UNK        -0.5000 
     14 C14         6.8526   -6.2289    1.4120 C.3       1 UNK        -0.5264 
     15 C15        11.2585   -3.9391    2.4471 C.3       1 UNK         0.8769 
     16 C16        12.0933   -4.1627    1.1652 C.3       1 UNK        -0.3963 
     17 C17        11.6518   -2.5901    3.0770 C.3       1 UNK        -0.5046 
     18 C18        11.5552   -5.0618    3.4597 C.3       1 UNK        -0.5135 
     19 H19         9.5933   -3.0072    1.6671 H         1 UNK         0.3866 
     20 H20         9.6086   -5.9099    1.8799 H         1 UNK         0.2418 
     21 H21         9.6562   -6.9159   -0.0363 H         1 UNK         0.2476 
     22 H22        10.2235   -5.7961   -2.5271 H         1 UNK         0.2328 
     23 H23         8.4601   -5.7896   -2.4374 H         1 UNK         0.2126 
     24 H24        10.0665   -9.7686   -4.0118 H         1 UNK         0.0935 
     25 H25         8.3114   -9.8622   -3.6535 H         1 UNK         0.0931 
     26 H26         8.8707   -9.2138   -5.2321 H         1 UNK         0.1365 
     27 H27         5.8458   -3.9133    2.4523 H         1 UNK         0.0918 
     28 H28         7.3507   -2.9918    2.5878 H         1 UNK         0.1135 
     29 H29         6.7461   -3.4759    0.9890 H         1 UNK         0.0955 
     30 H30         6.7357   -5.5650    4.0886 H         1 UNK         0.0968 
     31 H31         8.2161   -6.4838    3.7625 H         1 UNK         0.1138 
     32 H32         8.3180   -4.7638    4.1942 H         1 UNK         0.1303 
     33 H33         7.3940   -7.1825    1.4379 H         1 UNK         0.0878 
     34 H34         5.8797   -6.3854    1.8931 H         1 UNK         0.1234 
     35 H35         6.6639   -5.9735    0.3632 H         1 UNK         0.0963 
     36 H36        13.1650   -4.1669    1.3965 H         1 UNK         0.0839 
     37 H37        11.8532   -5.1210    0.6922 H         1 UNK         0.0562 
     38 H38        11.9054   -3.3653    0.4370 H         1 UNK         0.0730 
     39 H39        12.7253   -2.5656    3.2947 H         1 UNK         0.1089 
     40 H40        11.4261   -1.7596    2.3962 H         1 UNK         0.1074 
     41 H41        11.1018   -2.4276    4.0101 H         1 UNK         0.1129 
     42 H42        10.9666   -4.9238    4.3727 H         1 UNK         0.1339 
     43 H43        11.3385   -6.0575    3.0567 H         1 UNK         0.1175 
     44 H44        12.6175   -5.0465    3.7280 H         1 UNK         0.1046 
@<TRIPOS>BOND
     1    1    2 1    
     2    1   15 1    
     3    1   19 1    
     4    2    3 1    
     5    2   11 1    
     6    2   20 1    
     7    3    4 am   BACKBONE|DICT|INTERRES
     8    3   10 2    
     9    4    5 1    
    10    4   21 1    
    11    5    6 1    
    12    5   22 1    
    13    5   23 1    
    14    6    7 1    
    15    6    9 2    
    16    7    8 1    
    17    8   24 1    
    18    8   25 1    
    19    8   26 1    
    20   11   12 1    
    21   11   13 1    
    22   11   14 1    
    23   12   27 1    
    24   12   28 1    
    25   12   29 1    
    26   13   30 1    
    27   13   31 1    
    28   13   32 1    
    29   14   33 1    
    30   14   34 1    
    31   14   35 1    
    32   15   16 1    
    33   15   17 1    
    34   15   18 1    
    35   16   36 1    
    36   16   37 1    
    37   16   38 1    
    38   17   39 1    
    39   17   40 1    
    40   17   41 1    
    41   18   42 1    
    42   18   43 1    
    43   18   44 1    
@<TRIPOS>SUBSTRUCTURE
     1 UNK         1 GROUP             0       ****    0 ROOT    
@<TRIPOS>MOLECULE
N1110t_WP
56   55    1
SMALL
USER_CHARGES


@<TRIPOS>ATOM
      1 N1          8.6912   -6.2957    2.0620 N.3       1 UNK        -0.9485 
      2 C2          9.1204   -4.9741    1.5786 C.3       1 UNK        -0.6603 
      3 C3          9.1115   -4.9354    0.0276 C.2       1 UNK         0.7469 
      4 N4          9.4137   -6.1049   -0.5791 N.am      1 UNK         0.2945 
      5 C5          9.3497   -6.3359   -2.0184 C.3       1 UNK        -1.1044 
      6 C6          8.4060   -7.5184   -2.2677 C.2       1 UNK         1.0623 
      7 O7          7.6419   -7.3351   -3.3503 O.3       1 UNK        -0.4118 
      8 C8          6.7515   -8.4207   -3.7374 C.3       1 UNK        -0.0804 
      9 O9          8.3595   -8.5182   -1.5656 O.2       1 UNK        -0.6660 
     10 O10         8.8486   -3.8851   -0.5890 O.2       1 UNK        -0.7407 
     11 C11        10.5072   -4.5417    2.2020 C.3       1 UNK         0.7904 
     12 C12        10.9919   -3.2185    1.5732 C.3       1 UNK        -0.5044 
     13 C13        11.5969   -5.6172    2.0033 C.3       1 UNK        -0.4192 
     14 C14        10.3084   -4.2964    3.7164 C.3       1 UNK        -0.5190 
     15 C15        10.7711   -6.5544   -2.6725 C.3       1 UNK         0.9764 
     16 C16        11.5825   -5.2553   -2.4895 C.3       1 UNK        -0.4669 
     17 C17        11.5245   -7.7275   -2.0146 C.3       1 UNK        -0.5761 
     18 C18        10.6149   -6.8272   -4.1828 C.3       1 UNK        -0.6292 
     19 C19         7.2445   -6.4953    2.3833 C.3       1 UNK         0.9475 
     20 C20         6.3774   -6.2027    1.1465 C.3       1 UNK        -0.5324 
     21 C21         7.0944   -7.9762    2.7713 C.3       1 UNK        -0.5250 
     22 C22         6.7778   -5.6124    3.5635 C.3       1 UNK        -0.5278 
     23 H23         9.2278   -6.5642    2.8836 H         1 UNK         0.4225 
     24 H24         8.4113   -4.1836    1.8609 H         1 UNK         0.2145 
     25 H25         9.4493   -6.9096    0.0441 H         1 UNK         0.1551 
     26 H26         8.9093   -5.4456   -2.4745 H         1 UNK         0.2430 
     27 H27         6.2509   -8.0690   -4.6398 H         1 UNK         0.1411 
     28 H28         7.3318   -9.3231   -3.9434 H         1 UNK         0.0965 
     29 H29         6.0275   -8.6112   -2.9420 H         1 UNK         0.0973 
     30 H30        11.8997   -2.8842    2.0886 H         1 UNK         0.1111 
     31 H31        11.2328   -3.3262    0.5116 H         1 UNK         0.1198 
     32 H32        10.2378   -2.4294    1.6697 H         1 UNK         0.1063 
     33 H33        12.5361   -5.2704    2.4492 H         1 UNK         0.0983 
     34 H34        11.3413   -6.5683    2.4830 H         1 UNK         0.0992 
     35 H35        11.7840   -5.8137    0.9431 H         1 UNK         0.0521 
     36 H36         9.9998   -5.1987    4.2556 H         1 UNK         0.1238 
     37 H37        11.2528   -3.9617    4.1605 H         1 UNK         0.1135 
     38 H38         9.5573   -3.5184    3.8969 H         1 UNK         0.1351 
     39 H39        12.5753   -5.3767   -2.9375 H         1 UNK         0.0941 
     40 H40        11.0917   -4.4054   -2.9777 H         1 UNK         0.1147 
     41 H41        11.7219   -5.0101   -1.4326 H         1 UNK         0.0814 
     42 H42        12.5184   -7.8207   -2.4675 H         1 UNK         0.1199 
     43 H43        11.6649   -7.5703   -0.9397 H         1 UNK         0.1273 
     44 H44        11.0021   -8.6792   -2.1560 H         1 UNK         0.1222 
     45 H45        10.1216   -7.7845   -4.3840 H         1 UNK         0.1593 
     46 H46        10.0420   -6.0347   -4.6786 H         1 UNK         0.1451 
     47 H47        11.6070   -6.8648   -4.6471 H         1 UNK         0.1293 
     48 H48         5.3276   -6.4155    1.3751 H         1 UNK         0.1216 
     49 H49         6.4377   -5.1527    0.8398 H         1 UNK         0.1215 
     50 H50         6.6752   -6.8304    0.3014 H         1 UNK         0.1247 
     51 H51         6.0556   -8.1994    3.0388 H         1 UNK         0.1167 
     52 H52         7.3862   -8.6249    1.9385 H         1 UNK         0.1163 
     53 H53         7.7250   -8.2201    3.6357 H         1 UNK         0.1125 
     54 H54         6.8775   -4.5443    3.3409 H         1 UNK         0.1349 
     55 H55         5.7220   -5.8034    3.7874 H         1 UNK         0.1055 
     56 H56         7.3596   -5.8301    4.4668 H         1 UNK         0.1178 
@<TRIPOS>BOND
     1    1    2 1    
     2    1   19 1    
     3    1   23 1    
     4    2    3 1    
     5    2   11 1    
     6    2   24 1    
     7    3    4 am   BACKBONE|DICT|INTERRES
     8    3   10 2    
     9    4    5 1    
    10    4   25 1    
    11    5    6 1    
    12    5   15 1    
    13    5   26 1    
    14    6    7 1    
    15    6    9 2    
    16    7    8 1    
    17    8   27 1    
    18    8   28 1    
    19    8   29 1    
    20   11   12 1    
    21   11   13 1    
    22   11   14 1    
    23   12   30 1    
    24   12   31 1    
    25   12   32 1    
    26   13   33 1    
    27   13   34 1    
    28   13   35 1    
    29   14   36 1    
    30   14   37 1    
    31   14   38 1    
    32   15   16 1    
    33   15   17 1    
    34   15   18 1    
    35   16   39 1    
    36   16   40 1    
    37   16   41 1    
    38   17   42 1    
    39   17   43 1    
    40   17   44 1    
    41   18   45 1    
    42   18   46 1    
    43   18   47 1    
    44   19   20 1    
    45   19   21 1    
    46   19   22 1    
    47   20   48 1    
    48   20   49 1    
    49   20   50 1    
    50   21   51 1    
    51   21   52 1    
    52   21   53 1    
    53   22   54 1    
    54   22   55 1    
    55   22   56 1    
@<TRIPOS>SUBSTRUCTURE
     1 UNK         1 GROUP             0       ****    0 ROOT    
@<TRIPOS>MOLECULE
N111'0t_WP
56   55    1
SMALL
USER_CHARGES


@<TRIPOS>ATOM
      1 N1          9.5312   -3.6651    2.1285 N.3       1 UNK        -0.7904 
      2 C2          9.1219   -4.9619    1.5878 C.3       1 UNK        -0.8942 
      3 C3          9.1106   -4.9318    0.0354 C.2       1 UNK         1.2385 
      4 N4          9.4130   -6.1023   -0.5836 N.am      1 UNK        -0.5354 
      5 C5          9.5913   -6.2519   -2.0289 C.3       1 UNK        -0.6565 
      6 C6         10.8346   -7.1262   -2.2266 C.2       1 UNK         1.0725 
      7 O7         11.5118   -6.8168   -3.3333 O.3       1 UNK        -0.4436 
      8 C8         12.6797   -7.6275   -3.6570 C.3       1 UNK        -0.0675 
      9 O9         11.1643   -8.0191   -1.4566 O.2       1 UNK        -0.6805 
     10 O10         8.8503   -3.8914   -0.5924 O.2       1 UNK        -0.7528 
     11 C11         7.7444   -5.4257    2.2168 C.3       1 UNK         0.9215 
     12 C12         7.3342   -6.8189    1.6984 C.3       1 UNK        -0.5196 
     13 C13         6.6229   -4.4132    1.9154 C.3       1 UNK        -0.5019 
     14 C14         7.9357   -5.5302    3.7441 C.3       1 UNK        -0.5420 
     15 C15         8.3217   -6.8288   -2.7801 C.3       1 UNK         0.8780 
     16 C16         8.5745   -6.8388   -4.3028 C.3       1 UNK        -0.6368 
     17 C17         7.9810   -8.2542   -2.3026 C.3       1 UNK        -0.5775 
     18 C18         7.1231   -5.8973   -2.5035 C.3       1 UNK        -0.4564 
     19 C19        10.9735   -3.4039    2.3791 C.3       1 UNK         0.8879 
     20 C20        11.4782   -4.3067    3.5208 C.3       1 UNK        -0.5414 
     21 C21        11.8637   -3.6042    1.1301 C.3       1 UNK        -0.3988 
     22 C22        11.0594   -1.9345    2.8293 C.3       1 UNK        -0.4989 
     23 H23         9.1670   -2.9325    1.5207 H         1 UNK         0.3674 
     24 H24         9.8542   -5.7198    1.8897 H         1 UNK         0.2536 
     25 H25         9.7076   -6.8866   -0.0097 H         1 UNK         0.3276 
     26 H26        13.4216   -7.5455   -2.8598 H         1 UNK         0.1017 
     27 H27        12.3827   -8.6701   -3.7916 H         1 UNK         0.0925 
     28 H28        13.0642   -7.2121   -4.5885 H         1 UNK         0.1404 
     29 H29         6.4499   -7.1675    2.2444 H         1 UNK         0.1082 
     30 H30         7.0808   -6.8134    0.6350 H         1 UNK         0.0861 
     31 H31         8.1310   -7.5574    1.8560 H         1 UNK         0.1046 
     32 H32         5.6898   -4.7405    2.3896 H         1 UNK         0.1002 
     33 H33         6.8688   -3.4222    2.3109 H         1 UNK         0.1242 
     34 H34         6.4359   -4.3183    0.8402 H         1 UNK         0.0964 
     35 H35         8.2476   -4.5729    4.1679 H         1 UNK         0.1411 
     36 H36         6.9936   -5.8336    4.2162 H         1 UNK         0.1000 
     37 H37         8.6934   -6.2827    3.9963 H         1 UNK         0.1273 
     38 H38         7.6504   -7.1247   -4.8186 H         1 UNK         0.1401 
     39 H39         8.8671   -5.8461   -4.6655 H         1 UNK         0.1390 
     40 H40         9.3514   -7.5518   -4.5952 H         1 UNK         0.1548 
     41 H41         7.0572   -8.5899   -2.7878 H         1 UNK         0.1241 
     42 H42         8.7691   -8.9717   -2.5556 H         1 UNK         0.1202 
     43 H43         7.8191   -8.2937   -1.2202 H         1 UNK         0.1477 
     44 H44         6.8726   -5.8556   -1.4405 H         1 UNK         0.0870 
     45 H45         7.3215   -4.8766   -2.8461 H         1 UNK         0.1109 
     46 H46         6.2436   -6.2732   -3.0388 H         1 UNK         0.0986 
     47 H47        12.5168   -4.0549    3.7635 H         1 UNK         0.1066 
     48 H48        10.8685   -4.1689    4.4197 H         1 UNK         0.1423 
     49 H49        11.4570   -5.3683    3.2496 H         1 UNK         0.1338 
     50 H50        12.9076   -3.3578    1.3572 H         1 UNK         0.0859 
     51 H51        11.8400   -4.6432    0.7821 H         1 UNK         0.0648 
     52 H52        11.5313   -2.9607    0.3079 H         1 UNK         0.0690 
     53 H53        10.4576   -1.7739    3.7303 H         1 UNK         0.1114 
     54 H54        12.0967   -1.6580    3.0477 H         1 UNK         0.1066 
     55 H55        10.6892   -1.2629    2.0445 H         1 UNK         0.1067 
     56 H56         9.7938   -5.2604   -2.4438 H         1 UNK         0.1749 
@<TRIPOS>BOND
     1    1    2 1    
     2    1   19 1    
     3    1   23 1    
     4    2    3 1    
     5    2   11 1    
     6    2   24 1    
     7    3    4 am   BACKBONE|DICT|INTERRES
     8    3   10 2    
     9    4    5 1    
    10    4   25 1    
    11    5    6 1    
    12    5   15 1    
    13    5   56 1    
    14    6    7 1    
    15    6    9 2    
    16    7    8 1    
    17    8   26 1    
    18    8   27 1    
    19    8   28 1    
    20   11   12 1    
    21   11   13 1    
    22   11   14 1    
    23   12   29 1    
    24   12   30 1    
    25   12   31 1    
    26   13   32 1    
    27   13   33 1    
    28   13   34 1    
    29   14   35 1    
    30   14   36 1    
    31   14   37 1    
    32   15   16 1    
    33   15   17 1    
    34   15   18 1    
    35   16   38 1    
    36   16   39 1    
    37   16   40 1    
    38   17   41 1    
    39   17   42 1    
    40   17   43 1    
    41   18   44 1    
    42   18   45 1    
    43   18   46 1    
    44   19   20 1    
    45   19   21 1    
    46   19   22 1    
    47   20   47 1    
    48   20   48 1    
    49   20   49 1    
    50   21   50 1    
    51   21   51 1    
    52   21   52 1    
    53   22   53 1    
    54   22   54 1    
    55   22   55 1    
@<TRIPOS>SUBSTRUCTURE
     1 UNK         1 GROUP             0       ****    0 ROOT    
@<TRIPOS>MOLECULE
N0000c_GP
20   19    1
SMALL
USER_CHARGES


@<TRIPOS>ATOM
      1 N1          8.7767   -3.6732    2.2074 N.3       1 UNK        -0.9900 
      2 C2          9.1015   -4.9415    1.5802 C.3       1 UNK         0.3310 
      3 C3          9.1084   -4.9233    0.0407 C.2       1 UNK         0.5690 
      4 N4          9.4122   -6.0988   -0.5882 N.am      1 UNK        -0.7301 
      5 C5          9.7278   -7.3636    0.0374 C.3       1 UNK         0.3611 
      6 C6         10.0041   -8.4046   -1.0356 C.2       1 UNK         0.6590 
      7 O7         10.3045   -9.5892   -0.4821 O.3       1 UNK        -0.4300 
      8 C8         10.5881  -10.6674   -1.4026 C.3       1 UNK         0.2800 
      9 O9          9.9587   -8.1935   -2.2294 O.2       1 UNK        -0.5700 
     10 O10         8.8533   -3.9034   -0.5930 O.2       1 UNK        -0.5700 
     11 H11         7.8674   -3.3553    1.8797 H         1 UNK         0.3600 
     12 H12         9.4344   -2.9620    1.8962 H         1 UNK         0.3600 
     13 H13         8.3871   -5.7019    1.9227 H         1 UNK         0.0000 
     14 H14        10.0862   -5.2731    1.9357 H         1 UNK         0.0000 
     15 H15         9.4147   -6.0842   -1.6034 H         1 UNK         0.3700 
     16 H16         8.9077   -7.7413    0.6631 H         1 UNK         0.0000 
     17 H17        10.6158   -7.3059    0.6814 H         1 UNK         0.0000 
     18 H18        10.8062  -11.5298   -0.7747 H         1 UNK         0.0000 
     19 H19         9.7205  -10.8581   -2.0379 H         1 UNK         0.0000 
     20 H20        11.4473  -10.4133   -2.0269 H         1 UNK         0.0000 
@<TRIPOS>BOND
     1    1    2 1    
     2    1   11 1    
     3    1   12 1    
     4    2    3 1    
     5    2   13 1    
     6    2   14 1    
     7    3    4 am   BACKBONE|DICT|INTERRES
     8    3   10 2    
     9    4    5 1    
    10    4   15 1    
    11    5    6 1    
    12    5   16 1    
    13    5   17 1    
    14    6    7 1    
    15    6    9 2    
    16    7    8 1    
    17    8   18 1    
    18    8   19 1    
    19    8   20 1    
@<TRIPOS>SUBSTRUCTURE
     1 UNK         1 GROUP             0       ****    0 ROOT    
@<TRIPOS>MOLECULE
N0010c_GP
32   31    1
SMALL
USER_CHARGES


@<TRIPOS>ATOM
      1 N1          8.6815   -3.6467    2.1785 N.3       1 UNK        -0.9900 
      2 C2          9.0849   -4.9116    1.5887 C.3       1 UNK         0.3310 
      3 C3          9.1080   -4.9220    0.0471 C.2       1 UNK         0.5690 
      4 N4          9.4116   -6.0966   -0.5914 N.am      1 UNK        -0.7301 
      5 C5          9.8471   -7.3621   -0.0143 C.3       1 UNK         0.3611 
      6 C6         11.2734   -7.6360   -0.5040 C.2       1 UNK         0.6590 
      7 O7         12.0877   -8.0035    0.5042 O.3       1 UNK        -0.4300 
      8 C8         13.4553   -8.2947    0.1399 C.3       1 UNK         0.2800 
      9 O9         11.6343   -7.5288   -1.6587 O.2       1 UNK        -0.5700 
     10 O10         8.8542   -3.9069   -0.5962 O.2       1 UNK        -0.5700 
     11 C11         8.8665   -8.5533   -0.3320 C.3       1 UNK         0.0000 
     12 C12         7.5275   -8.2675    0.3754 C.3       1 UNK         0.0000 
     13 C13         8.6221   -8.6980   -1.8470 C.3       1 UNK         0.0000 
     14 C14         9.4612   -9.8629    0.2238 C.3       1 UNK         0.0000 
     15 H15         7.7394   -3.4134    1.8735 H         1 UNK         0.3600 
     16 H16         9.2701   -2.9008    1.8144 H         1 UNK         0.3600 
     17 H17         8.4135   -5.6995    1.9489 H         1 UNK         0.0000 
     18 H18        10.0867   -5.1686    1.9569 H         1 UNK         0.0000 
     19 H19         9.5072   -6.0023   -1.5969 H         1 UNK         0.3700 
     20 H20         9.8906   -7.2583    1.0701 H         1 UNK         0.0000 
     21 H21        13.4899   -9.1343   -0.5582 H         1 UNK         0.0000 
     22 H22        13.9161   -7.4201   -0.3241 H         1 UNK         0.0000 
     23 H23        13.9544   -8.5477    1.0743 H         1 UNK         0.0000 
     24 H24         6.8086   -9.0637    0.1543 H         1 UNK         0.0000 
     25 H25         7.6492   -8.2249    1.4644 H         1 UNK         0.0000 
     26 H26         7.0911   -7.3223    0.0385 H         1 UNK         0.0000 
     27 H27         8.1287   -7.8127   -2.2615 H         1 UNK         0.0000 
     28 H28         9.5518   -8.8614   -2.3991 H         1 UNK         0.0000 
     29 H29         7.9624   -9.5529   -2.0314 H         1 UNK         0.0000 
     30 H30         8.7377  -10.6769    0.1097 H         1 UNK         0.0000 
     31 H31        10.3720  -10.1590   -0.3075 H         1 UNK         0.0000 
     32 H32         9.7047   -9.7775    1.2888 H         1 UNK         0.0000 
@<TRIPOS>BOND
     1    1    2 1    
     2    1   15 1    
     3    1   16 1    
     4    2    3 1    
     5    2   17 1    
     6    2   18 1    
     7    3    4 am   BACKBONE|DICT|INTERRES
     8    3   10 2    
     9    4    5 1    
    10    4   19 1    
    11    5    6 1    
    12    5   11 1    
    13    5   20 1    
    14    6    7 1    
    15    6    9 2    
    16    7    8 1    
    17    8   21 1    
    18    8   22 1    
    19    8   23 1    
    20   11   12 1    
    21   11   13 1    
    22   11   14 1    
    23   12   24 1    
    24   12   25 1    
    25   12   26 1    
    26   13   27 1    
    27   13   28 1    
    28   13   29 1    
    29   14   30 1    
    30   14   31 1    
    31   14   32 1    
@<TRIPOS>SUBSTRUCTURE
     1 UNK         1 GROUP             0       ****    0 ROOT    
@<TRIPOS>MOLECULE
N0100c_GP
32   31    1
SMALL
USER_CHARGES


@<TRIPOS>ATOM
      1 N1          9.9061   -3.7343    2.0612 N.3       1 UNK        -0.9900 
      2 C2          9.1239   -4.8851    1.5927 C.3       1 UNK         0.3310 
      3 C3          9.1085   -4.9240    0.0504 C.2       1 UNK         0.5690 
      4 N4          9.4108   -6.0931   -0.5923 N.am      1 UNK        -0.7301 
      5 C5          9.8096   -7.3648   -0.0283 C.3       1 UNK         0.3611 
      6 C6         10.0726   -8.3527   -1.1543 C.2       1 UNK         0.6590 
      7 O7         10.4307   -9.5487   -0.6612 O.3       1 UNK        -0.4300 
      8 C8         10.7120  -10.5791   -1.6353 C.3       1 UNK         0.2800 
      9 O9          9.9753   -8.0971   -2.3363 O.2       1 UNK        -0.5700 
     10 O10         8.8546   -3.9084   -0.5986 O.2       1 UNK        -0.5700 
     11 C11         7.6782   -4.8682    2.2113 C.3       1 UNK         0.0000 
     12 C12         6.9544   -3.5389    1.9173 C.3       1 UNK         0.0000 
     13 C13         7.8164   -5.0442    3.7368 C.3       1 UNK         0.0000 
     14 C14         6.8432   -6.0347    1.6458 C.3       1 UNK         0.0000 
     15 H15        10.8997   -3.9016    1.9251 H         1 UNK         0.3600 
     16 H16         9.6685   -2.9224    1.4938 H         1 UNK         0.3600 
     17 H17         9.6162   -5.7852    1.9779 H         1 UNK         0.0000 
     18 H18         9.4043   -6.0445   -1.6071 H         1 UNK         0.3700 
     19 H19         9.0400   -7.7992    0.6204 H         1 UNK         0.0000 
     20 H20        10.7293   -7.2939    0.5679 H         1 UNK         0.0000 
     21 H21        10.9807  -11.4585   -1.0521 H         1 UNK         0.0000 
     22 H22         9.8270  -10.7724   -2.2452 H         1 UNK         0.0000 
     23 H23        11.5385  -10.2726   -2.2800 H         1 UNK         0.0000 
     24 H24         7.4842   -2.6923    2.3650 H         1 UNK         0.0000 
     25 H25         6.8600   -3.3559    0.8438 H         1 UNK         0.0000 
     26 H26         5.9493   -3.5641    2.3538 H         1 UNK         0.0000 
     27 H27         6.8307   -5.0046    4.2143 H         1 UNK         0.0000 
     28 H28         8.2689   -6.0123    3.9869 H         1 UNK         0.0000 
     29 H29         8.4425   -4.2563    4.1624 H         1 UNK         0.0000 
     30 H30         7.3103   -7.0051    1.8557 H         1 UNK         0.0000 
     31 H31         5.8538   -6.0481    2.1157 H         1 UNK         0.0000 
     32 H32         6.6912   -5.9497    0.5646 H         1 UNK         0.0000 
@<TRIPOS>BOND
     1    1    2 1    
     2    1   15 1    
     3    1   16 1    
     4    2    3 1    
     5    2   11 1    
     6    2   17 1    
     7    3    4 am   BACKBONE|DICT|INTERRES
     8    3   10 2    
     9    4    5 1    
    10    4   18 1    
    11    5    6 1    
    12    5   19 1    
    13    5   20 1    
    14    6    7 1    
    15    6    9 2    
    16    7    8 1    
    17    8   21 1    
    18    8   22 1    
    19    8   23 1    
    20   11   12 1    
    21   11   13 1    
    22   11   14 1    
    23   12   24 1    
    24   12   25 1    
    25   12   26 1    
    26   13   27 1    
    27   13   28 1    
    28   13   29 1    
    29   14   30 1    
    30   14   31 1    
    31   14   32 1    
@<TRIPOS>SUBSTRUCTURE
     1 UNK         1 GROUP             0       ****    0 ROOT    
@<TRIPOS>MOLECULE
N0110c_GP
44   43    1
SMALL
USER_CHARGES


@<TRIPOS>ATOM
      1 N1          9.9087   -3.7129    2.0474 N.3       1 UNK        -0.9900 
      2 C2          9.1108   -4.8621    1.5992 C.3       1 UNK         0.3310 
      3 C3          9.1077   -4.9212    0.0570 C.2       1 UNK         0.5690 
      4 N4          9.4107   -6.0927   -0.5960 N.am      1 UNK        -0.7301 
      5 C5          9.9222   -7.3474   -0.0617 C.3       1 UNK         0.3611 
      6 C6         11.4431   -7.2546    0.1388 C.2       1 UNK         0.6590 
      7 O7         11.8059   -7.6973    1.3623 O.3       1 UNK        -0.4300 
      8 C8         13.2210   -7.6777    1.6496 C.3       1 UNK         0.2800 
      9 O9         12.2303   -6.8309   -0.6818 O.2       1 UNK        -0.5700 
     10 O10         8.8554   -3.9115   -0.6015 O.2       1 UNK        -0.5700 
     11 C11         7.6650   -4.8131    2.2137 C.3       1 UNK         0.0000 
     12 C12         6.9596   -3.4784    1.9014 C.3       1 UNK         0.0000 
     13 C13         6.8177   -5.9761    1.6623 C.3       1 UNK         0.0000 
     14 C14         7.8000   -4.9702    3.7415 C.3       1 UNK         0.0000 
     15 C15         9.5239   -8.5701   -0.9690 C.3       1 UNK         0.0000 
     16 C16        10.1511   -9.8512   -0.3808 C.3       1 UNK         0.0000 
     17 C17         7.9886   -8.7090   -0.9498 C.3       1 UNK         0.0000 
     18 C18        10.0059   -8.3952   -2.4247 C.3       1 UNK         0.0000 
     19 H19         9.6848   -2.9081    1.4648 H         1 UNK         0.3600 
     20 H20        10.8999   -3.8981    1.9166 H         1 UNK         0.3600 
     21 H21         9.5916   -5.7570    2.0057 H         1 UNK         0.0000 
     22 H22         9.5339   -5.9438   -1.5912 H         1 UNK         0.3700 
     23 H23         9.4728   -7.5238    0.9163 H         1 UNK         0.0000 
     24 H24        13.3131   -8.0388    2.6731 H         1 UNK         0.0000 
     25 H25        13.7564   -8.3323    0.9578 H         1 UNK         0.0000 
     26 H26        13.6122   -6.6621    1.5583 H         1 UNK         0.0000 
     27 H27         7.5013   -2.6330    2.3370 H         1 UNK         0.0000 
     28 H28         6.8676   -3.3091    0.8254 H         1 UNK         0.0000 
     29 H29         5.9543   -3.4835    2.3385 H         1 UNK         0.0000 
     30 H30         5.8336   -5.9836    2.1433 H         1 UNK         0.0000 
     31 H31         6.6560   -5.8927    0.5827 H         1 UNK         0.0000 
     32 H32         7.2846   -6.9479    1.8643 H         1 UNK         0.0000 
     33 H33         6.8148   -4.9080    4.2180 H         1 UNK         0.0000 
     34 H34         8.2371   -5.9417    4.0049 H         1 UNK         0.0000 
     35 H35         8.4387   -4.1866    4.1562 H         1 UNK         0.0000 
     36 H36         9.7894  -10.7257   -0.9314 H         1 UNK         0.0000 
     37 H37        11.2437   -9.8472   -0.4556 H         1 UNK         0.0000 
     38 H38         9.8849   -9.9844    0.6735 H         1 UNK         0.0000 
     39 H39         7.6824   -9.5448   -1.5882 H         1 UNK         0.0000 
     40 H40         7.6177   -8.9075    0.0619 H         1 UNK         0.0000 
     41 H41         7.4968   -7.8044   -1.3182 H         1 UNK         0.0000 
     42 H42         9.4961   -7.5701   -2.9346 H         1 UNK         0.0000 
     43 H43        11.0831   -8.2184   -2.4827 H         1 UNK         0.0000 
     44 H44         9.7768   -9.3030   -2.9931 H         1 UNK         0.0000 
@<TRIPOS>BOND
     1    1    2 1    
     2    1   19 1    
     3    1   20 1    
     4    2    3 1    
     5    2   11 1    
     6    2   21 1    
     7    3    4 am   BACKBONE|DICT|INTERRES
     8    3   10 2    
     9    4    5 1    
    10    4   22 1    
    11    5    6 1    
    12    5   15 1    
    13    5   23 1    
    14    6    7 1    
    15    6    9 2    
    16    7    8 1    
    17    8   24 1    
    18    8   25 1    
    19    8   26 1    
    20   11   12 1    
    21   11   13 1    
    22   11   14 1    
    23   12   27 1    
    24   12   28 1    
    25   12   29 1    
    26   13   30 1    
    27   13   31 1    
    28   13   32 1    
    29   14   33 1    
    30   14   34 1    
    31   14   35 1    
    32   15   16 1    
    33   15   17 1    
    34   15   18 1    
    35   16   36 1    
    36   16   37 1    
    37   16   38 1    
    38   17   39 1    
    39   17   40 1    
    40   17   41 1    
    41   18   42 1    
    42   18   43 1    
    43   18   44 1    
@<TRIPOS>SUBSTRUCTURE
     1 UNK         1 GROUP             0       ****    0 ROOT    
@<TRIPOS>MOLECULE
N011'0c_GP
44   43    1
SMALL
USER_CHARGES


@<TRIPOS>ATOM
      1 N1          9.8805   -3.6915    2.0523 N.3       1 UNK        -0.9900 
      2 C2          9.1118   -4.8560    1.5970 C.3       1 UNK         0.3310 
      3 C3          9.1082   -4.9230    0.0563 C.2       1 UNK         0.5690 
      4 N4          9.4102   -6.0909   -0.5952 N.am      1 UNK        -0.7301 
      5 C5          9.7682   -7.4099   -0.0910 C.3       1 UNK         0.3611 
      6 C6          8.8255   -8.4231   -0.7486 C.2       1 UNK         0.6590 
      7 O7          8.3686   -9.3307    0.1346 O.3       1 UNK        -0.4300 
      8 C8          7.4827  -10.3411   -0.3963 C.3       1 UNK         0.2800 
      9 O9          8.5235   -8.4137   -1.9249 O.2       1 UNK        -0.5700 
     10 O10         8.8554   -3.9116   -0.6016 O.2       1 UNK        -0.5700 
     11 C11         7.6567   -4.8353    2.1956 C.3       1 UNK         0.0000 
     12 C12         6.9417   -3.5028    1.8955 C.3       1 UNK         0.0000 
     13 C13         7.7779   -5.0132    3.7222 C.3       1 UNK         0.0000 
     14 C14         6.8254   -5.9985    1.6178 C.3       1 UNK         0.0000 
     15 C15        11.2862   -7.7713   -0.3258 C.3       1 UNK         0.0000 
     16 C16        11.5492   -9.2154    0.1470 C.3       1 UNK         0.0000 
     17 C17        12.1430   -6.8058    0.5165 C.3       1 UNK         0.0000 
     18 C18        11.6764   -7.6332   -1.8105 C.3       1 UNK         0.0000 
     19 H19         9.6548   -2.8947    1.4595 H         1 UNK         0.3600 
     20 H20        10.8773   -3.8617    1.9456 H         1 UNK         0.3600 
     21 H21         9.6053   -5.7401    2.0104 H         1 UNK         0.0000 
     22 H22         9.3200   -6.0158   -1.6034 H         1 UNK         0.3700 
     23 H23         6.5949   -9.8739   -0.8277 H         1 UNK         0.0000 
     24 H24         7.9927  -10.9263   -1.1650 H         1 UNK         0.0000 
     25 H25         7.2176  -10.9670    0.4547 H         1 UNK         0.0000 
     26 H26         5.9294   -3.5266    2.3152 H         1 UNK         0.0000 
     27 H27         7.4673   -2.6599    2.3550 H         1 UNK         0.0000 
     28 H28         6.8653   -3.3161    0.8211 H         1 UNK         0.0000 
     29 H29         8.4114   -4.2337    4.1530 H         1 UNK         0.0000 
     30 H30         6.7886   -4.9588    4.1908 H         1 UNK         0.0000 
     31 H31         8.2132   -5.9882    3.9765 H         1 UNK         0.0000 
     32 H32         7.3008   -6.9703    1.7985 H         1 UNK         0.0000 
     33 H33         5.8408   -6.0260    2.0975 H         1 UNK         0.0000 
     34 H34         6.6611   -5.8913    0.5402 H         1 UNK         0.0000 
     35 H35        11.0343   -9.9531   -0.4770 H         1 UNK         0.0000 
     36 H36        12.6210   -9.4333    0.0935 H         1 UNK         0.0000 
     37 H37        11.2267   -9.3681    1.1831 H         1 UNK         0.0000 
     38 H38        11.9313   -6.9085    1.5875 H         1 UNK         0.0000 
     39 H39        13.2064   -7.0217    0.3675 H         1 UNK         0.0000 
     40 H40        11.9737   -5.7642    0.2267 H         1 UNK         0.0000 
     41 H41        11.5678   -6.6018   -2.1612 H         1 UNK         0.0000 
     42 H42        12.7274   -7.9127   -1.9412 H         1 UNK         0.0000 
     43 H43        11.0721   -8.2776   -2.4554 H         1 UNK         0.0000 
     44 H44         9.5840   -7.4469    0.9822 H         1 UNK         0.0000 
@<TRIPOS>BOND
     1    1    2 1    
     2    1   19 1    
     3    1   20 1    
     4    2    3 1    
     5    2   11 1    
     6    2   21 1    
     7    3    4 am   BACKBONE|DICT|INTERRES
     8    3   10 2    
     9    4    5 1    
    10    4   22 1    
    11    5    6 1    
    12    5   15 1    
    13    5   44 1    
    14    6    7 1    
    15    6    9 2    
    16    7    8 1    
    17    8   23 1    
    18    8   24 1    
    19    8   25 1    
    20   11   12 1    
    21   11   13 1    
    22   11   14 1    
    23   12   26 1    
    24   12   27 1    
    25   12   28 1    
    26   13   29 1    
    27   13   30 1    
    28   13   31 1    
    29   14   32 1    
    30   14   33 1    
    31   14   34 1    
    32   15   16 1    
    33   15   17 1    
    34   15   18 1    
    35   16   35 1    
    36   16   36 1    
    37   16   37 1    
    38   17   38 1    
    39   17   39 1    
    40   17   40 1    
    41   18   41 1    
    42   18   42 1    
    43   18   43 1    
@<TRIPOS>SUBSTRUCTURE
     1 UNK         1 GROUP             0       ****    0 ROOT    
@<TRIPOS>MOLECULE
N1000c_GP
32   31    1
SMALL
USER_CHARGES


@<TRIPOS>ATOM
      1 N1          8.4151   -3.7863    2.0814 N.3       1 UNK        -0.9000 
      2 C2          9.1451   -4.9290    1.5716 C.3       1 UNK         0.3310 
      3 C3          9.1086   -4.9244    0.0416 C.2       1 UNK         0.5690 
      4 N4          9.4117   -6.0967   -0.5883 N.am      1 UNK        -0.7301 
      5 C5          9.7269   -7.3672    0.0261 C.3       1 UNK         0.3611 
      6 C6         10.0569   -8.3793   -1.0590 C.2       1 UNK         0.6590 
      7 O7         10.3874   -9.5636   -0.5218 O.3       1 UNK        -0.4300 
      8 C8         10.7118  -10.6177   -1.4567 C.3       1 UNK         0.2800 
      9 O9         10.0199   -8.1485   -2.2493 O.2       1 UNK        -0.5700 
     10 O10         8.8535   -3.9043   -0.5938 O.2       1 UNK        -0.5700 
     11 C11         8.8004   -3.2254    3.3917 C.3       1 UNK         0.2700 
     12 C12         8.6435   -4.3108    4.4717 C.3       1 UNK         0.0000 
     13 C13         7.8139   -2.0791    3.6724 C.3       1 UNK         0.0000 
     14 C14        10.2444   -2.6681    3.4085 C.3       1 UNK         0.0000 
     15 H15         8.4114   -3.0664    1.3605 H         1 UNK         0.3600 
     16 H16         8.7180   -5.8655    1.9531 H         1 UNK         0.0000 
     17 H17        10.2179   -4.9444    1.8480 H         1 UNK         0.0000 
     18 H18         9.4172   -6.0729   -1.6029 H         1 UNK         0.3700 
     19 H19         8.8901   -7.7710    0.6123 H         1 UNK         0.0000 
     20 H20        10.5894   -7.3042    0.7025 H         1 UNK         0.0000 
     21 H21        11.5696  -10.3284   -2.0676 H         1 UNK         0.0000 
     22 H22        10.9491  -11.4837   -0.8405 H         1 UNK         0.0000 
     23 H23         9.8566  -10.8237   -2.1038 H         1 UNK         0.0000 
     24 H24         9.3529   -5.1337    4.3278 H         1 UNK         0.0000 
     25 H25         8.8267   -3.8918    5.4667 H         1 UNK         0.0000 
     26 H26         7.6299   -4.7245    4.4507 H         1 UNK         0.0000 
     27 H27         6.7863   -2.4545    3.6807 H         1 UNK         0.0000 
     28 H28         8.0261   -1.6083    4.6382 H         1 UNK         0.0000 
     29 H29         7.8855   -1.3048    2.8992 H         1 UNK         0.0000 
     30 H30        10.3644   -1.8844    2.6519 H         1 UNK         0.0000 
     31 H31        10.4863   -2.2354    4.3859 H         1 UNK         0.0000 
     32 H32        10.9875   -3.4477    3.2072 H         1 UNK         0.0000 
@<TRIPOS>BOND
     1    1    2 1    
     2    1   11 1    
     3    1   15 1    
     4    2    3 1    
     5    2   16 1    
     6    2   17 1    
     7    3    4 am   BACKBONE|DICT|INTERRES
     8    3   10 2    
     9    4    5 1    
    10    4   18 1    
    11    5    6 1    
    12    5   19 1    
    13    5   20 1    
    14    6    7 1    
    15    6    9 2    
    16    7    8 1    
    17    8   21 1    
    18    8   22 1    
    19    8   23 1    
    20   11   12 1    
    21   11   13 1    
    22   11   14 1    
    23   12   24 1    
    24   12   25 1    
    25   12   26 1    
    26   13   27 1    
    27   13   28 1    
    28   13   29 1    
    29   14   30 1    
    30   14   31 1    
    31   14   32 1    
@<TRIPOS>SUBSTRUCTURE
     1 UNK         1 GROUP             0       ****    0 ROOT    
@<TRIPOS>MOLECULE
N1010c_GP
44   43    1
SMALL
USER_CHARGES


@<TRIPOS>ATOM
      1 N1          8.3071   -3.7926    2.0468 N.3       1 UNK        -0.9000 
      2 C2          9.1211   -4.8992    1.5792 C.3       1 UNK         0.3310 
      3 C3          9.1083   -4.9231    0.0481 C.2       1 UNK         0.5690 
      4 N4          9.4111   -6.0946   -0.5915 N.am      1 UNK        -0.7301 
      5 C5          9.8588   -7.3660   -0.0367 C.3       1 UNK         0.3611 
      6 C6         11.2104   -7.6938   -0.6791 C.2       1 UNK         0.6590 
      7 O7         12.1046   -8.1349    0.2254 O.3       1 UNK        -0.4300 
      8 C8         13.4046   -8.4944   -0.2931 C.3       1 UNK         0.2800 
      9 O9         11.4523   -7.5703   -1.8631 O.2       1 UNK        -0.5700 
     10 O10         8.8545   -3.9078   -0.5971 O.2       1 UNK        -0.5700 
     11 C11         8.8112   -8.5293   -0.2305 C.3       1 UNK         0.0000 
     12 C12         8.3955   -8.6690   -1.7082 C.3       1 UNK         0.0000 
     13 C13         9.4200   -9.8568    0.2642 C.3       1 UNK         0.0000 
     14 C14         7.5679   -8.2001    0.6185 C.3       1 UNK         0.0000 
     15 C15         8.5888   -3.2250    3.3809 C.3       1 UNK         0.2700 
     16 C16        10.0033   -2.6061    3.4874 C.3       1 UNK         0.0000 
     17 C17         7.5376   -2.1250    3.6072 C.3       1 UNK         0.0000 
     18 C18         8.4152   -4.3236    4.4452 C.3       1 UNK         0.0000 
     19 H19         8.3184   -3.0675    1.3315 H         1 UNK         0.3600 
     20 H20         8.7433   -5.8441    1.9823 H         1 UNK         0.0000 
     21 H21        10.1879   -4.8353    1.8708 H         1 UNK         0.0000 
     22 H22         9.4905   -5.9963   -1.5980 H         1 UNK         0.3700 
     23 H23        10.0303   -7.2490    1.0340 H         1 UNK         0.0000 
     24 H24        13.8694   -7.6320   -0.7755 H         1 UNK         0.0000 
     25 H25        13.9818   -8.8133    0.5737 H         1 UNK         0.0000 
     26 H26        13.3114   -9.3064   -1.0179 H         1 UNK         0.0000 
     27 H27         7.6917   -9.5018   -1.8132 H         1 UNK         0.0000 
     28 H28         7.8903   -7.7675   -2.0694 H         1 UNK         0.0000 
     29 H29         9.2518   -8.8655   -2.3597 H         1 UNK         0.0000 
     30 H30         9.7889   -9.7759    1.2930 H         1 UNK         0.0000 
     31 H31        10.2514  -10.1898   -0.3660 H         1 UNK         0.0000 
     32 H32         8.6583  -10.6432    0.2423 H         1 UNK         0.0000 
     33 H33         7.8078   -8.1666    1.6878 H         1 UNK         0.0000 
     34 H34         7.1272   -7.2402    0.3337 H         1 UNK         0.0000 
     35 H35         6.8041   -8.9721    0.4759 H         1 UNK         0.0000 
     36 H36        10.1660   -2.1698    4.4795 H         1 UNK         0.0000 
     37 H37        10.7903   -3.3515    3.3284 H         1 UNK         0.0000 
     38 H38        10.1344   -1.8124    2.7431 H         1 UNK         0.0000 
     39 H39         7.6204   -1.3433    2.8425 H         1 UNK         0.0000 
     40 H40         6.5289   -2.5453    3.5530 H         1 UNK         0.0000 
     41 H41         7.6716   -1.6516    4.5856 H         1 UNK         0.0000 
     42 H42         9.1707   -5.1112    4.3450 H         1 UNK         0.0000 
     43 H43         8.5146   -3.9021    5.4510 H         1 UNK         0.0000 
     44 H44         7.4256   -4.7840    4.3583 H         1 UNK         0.0000 
@<TRIPOS>BOND
     1    1    2 1    
     2    1   15 1    
     3    1   19 1    
     4    2    3 1    
     5    2   20 1    
     6    2   21 1    
     7    3    4 am   BACKBONE|DICT|INTERRES
     8    3   10 2    
     9    4    5 1    
    10    4   22 1    
    11    5    6 1    
    12    5   11 1    
    13    5   23 1    
    14    6    7 1    
    15    6    9 2    
    16    7    8 1    
    17    8   24 1    
    18    8   25 1    
    19    8   26 1    
    20   11   12 1    
    21   11   13 1    
    22   11   14 1    
    23   12   27 1    
    24   12   28 1    
    25   12   29 1    
    26   13   30 1    
    27   13   31 1    
    28   13   32 1    
    29   14   33 1    
    30   14   34 1    
    31   14   35 1    
    32   15   16 1    
    33   15   17 1    
    34   15   18 1    
    35   16   36 1    
    36   16   37 1    
    37   16   38 1    
    38   17   39 1    
    39   17   40 1    
    40   17   41 1    
    41   18   42 1    
    42   18   43 1    
    43   18   44 1    
@<TRIPOS>SUBSTRUCTURE
     1 UNK         1 GROUP             0       ****    0 ROOT    
@<TRIPOS>MOLECULE
N1100c_GP
44   43    1
SMALL
USER_CHARGES


@<TRIPOS>ATOM
      1 N1          9.7276   -3.6599    2.0821 N.3       1 UNK        -0.9000 
      2 C2          9.0858   -4.8836    1.5962 C.3       1 UNK         0.3310 
      3 C3          9.1084   -4.9240    0.0516 C.2       1 UNK         0.5690 
      4 N4          9.4106   -6.0923   -0.5929 N.am      1 UNK        -0.7301 
      5 C5          9.8557   -7.3499   -0.0338 C.3       1 UNK         0.3611 
      6 C6         10.1776   -8.3160   -1.1631 C.2       1 UNK         0.6590 
      7 O7         10.5594   -9.5064   -0.6737 O.3       1 UNK        -0.4300 
      8 C8         10.8959  -10.5167   -1.6511 C.3       1 UNK         0.2800 
      9 O9         10.1017   -8.0508   -2.3447 O.2       1 UNK        -0.5700 
     10 O10         8.8548   -3.9093   -0.5993 O.2       1 UNK        -0.5700 
     11 C11         7.6126   -4.9940    2.1619 C.3       1 UNK         0.0000 
     12 C12         7.7029   -5.1269    3.6947 C.3       1 UNK         0.0000 
     13 C13         6.9020   -6.2425    1.6011 C.3       1 UNK         0.0000 
     14 C14         6.7827   -3.7436    1.8108 C.3       1 UNK         0.0000 
     15 C15        11.1962   -3.6302    2.2935 C.3       1 UNK         0.2700 
     16 C16        11.5323   -2.1723    2.6565 C.3       1 UNK         0.0000 
     17 C17        11.5631   -4.5363    3.4828 C.3       1 UNK         0.0000 
     18 C18        12.0169   -4.0392    1.0481 C.3       1 UNK         0.0000 
     19 H19         9.4716   -2.9095    1.4430 H         1 UNK         0.3600 
     20 H20         9.6325   -5.7438    1.9945 H         1 UNK         0.0000 
     21 H21         9.4219   -6.0350   -1.6072 H         1 UNK         0.3700 
     22 H22         9.0968   -7.8225    0.6000 H         1 UNK         0.0000 
     23 H23        10.7627   -7.2440    0.5770 H         1 UNK         0.0000 
     24 H24        11.1764  -11.3943   -1.0706 H         1 UNK         0.0000 
     25 H25        10.0324  -10.7295   -2.2849 H         1 UNK         0.0000 
     26 H26        11.7283  -10.1783   -2.2717 H         1 UNK         0.0000 
     27 H27         6.6982   -5.1798    4.1298 H         1 UNK         0.0000 
     28 H28         8.2398   -6.0385    3.9867 H         1 UNK         0.0000 
     29 H29         8.2241   -4.2693    4.1266 H         1 UNK         0.0000 
     30 H30         5.8946   -6.3175    2.0246 H         1 UNK         0.0000 
     31 H31         6.7969   -6.2091    0.5117 H         1 UNK         0.0000 
     32 H32         7.4306   -7.1648    1.8723 H         1 UNK         0.0000 
     33 H33         6.7000   -3.5991    0.7302 H         1 UNK         0.0000 
     34 H34         5.7722   -3.8457    2.2232 H         1 UNK         0.0000 
     35 H35         7.2274   -2.8427    2.2439 H         1 UNK         0.0000 
     36 H36        12.6005   -2.0607    2.8695 H         1 UNK         0.0000 
     37 H37        11.2839   -1.4960    1.8299 H         1 UNK         0.0000 
     38 H38        10.9650   -1.8573    3.5377 H         1 UNK         0.0000 
     39 H39        12.6324   -4.4560    3.7059 H         1 UNK         0.0000 
     40 H40        10.9988   -4.2447    4.3737 H         1 UNK         0.0000 
     41 H41        11.3535   -5.5922    3.2793 H         1 UNK         0.0000 
     42 H42        11.7566   -3.4174    0.1854 H         1 UNK         0.0000 
     43 H43        13.0909   -3.9298    1.2378 H         1 UNK         0.0000 
     44 H44        11.8416   -5.0848    0.7722 H         1 UNK         0.0000 
@<TRIPOS>BOND
     1    1    2 1    
     2    1   15 1    
     3    1   19 1    
     4    2    3 1    
     5    2   11 1    
     6    2   20 1    
     7    3    4 am   BACKBONE|DICT|INTERRES
     8    3   10 2    
     9    4    5 1    
    10    4   21 1    
    11    5    6 1    
    12    5   22 1    
    13    5   23 1    
    14    6    7 1    
    15    6    9 2    
    16    7    8 1    
    17    8   24 1    
    18    8   25 1    
    19    8   26 1    
    20   11   12 1    
    21   11   13 1    
    22   11   14 1    
    23   12   27 1    
    24   12   28 1    
    25   12   29 1    
    26   13   30 1    
    27   13   31 1    
    28   13   32 1    
    29   14   33 1    
    30   14   34 1    
    31   14   35 1    
    32   15   16 1    
    33   15   17 1    
    34   15   18 1    
    35   16   36 1    
    36   16   37 1    
    37   16   38 1    
    38   17   39 1    
    39   17   40 1    
    40   17   41 1    
    41   18   42 1    
    42   18   43 1    
    43   18   44 1    
@<TRIPOS>SUBSTRUCTURE
     1 UNK         1 GROUP             0       ****    0 ROOT    
@<TRIPOS>MOLECULE
N1110c_GP
56   55    1
SMALL
USER_CHARGES


@<TRIPOS>ATOM
      1 N1          9.7044   -3.5872    2.0517 N.3       1 UNK        -0.9000 
      2 C2          9.0949   -4.8437    1.6074 C.3       1 UNK         0.3310 
      3 C3          9.1077   -4.9211    0.0605 C.2       1 UNK         0.5690 
      4 N4          9.4101   -6.0904   -0.5976 N.am      1 UNK        -0.7301 
      5 C5          9.8220   -7.3929   -0.0942 C.3       1 UNK         0.3611 
      6 C6         11.3475   -7.4479    0.0814 C.2       1 UNK         0.6590 
      7 O7         11.6845   -7.9476    1.2905 O.3       1 UNK        -0.4300 
      8 C8         13.0990   -8.0937    1.5431 C.3       1 UNK         0.2800 
      9 O9         12.1598   -7.0974   -0.7488 O.2       1 UNK        -0.5700 
     10 O10         8.8561   -3.9140   -0.6034 O.2       1 UNK        -0.5700 
     11 C11         7.6333   -4.9576    2.2040 C.3       1 UNK         0.0000 
     12 C12         7.7547   -5.0324    3.7387 C.3       1 UNK         0.0000 
     13 C13         6.9294   -6.2329    1.7060 C.3       1 UNK         0.0000 
     14 C14         6.7759   -3.7346    1.8223 C.3       1 UNK         0.0000 
     15 C15         9.3212   -8.5642   -1.0259 C.3       1 UNK         0.0000 
     16 C16         9.8549   -9.9031   -0.4743 C.3       1 UNK         0.0000 
     17 C17         7.7808   -8.5977   -1.0024 C.3       1 UNK         0.0000 
     18 C18         9.8027   -8.3927   -2.4824 C.3       1 UNK         0.0000 
     19 C19        11.1716   -3.4700    2.2422 C.3       1 UNK         0.2700 
     20 C20        11.6352   -4.4393    3.3440 C.3       1 UNK         0.0000 
     21 C21        11.9869   -3.7033    0.9500 C.3       1 UNK         0.0000 
     22 C22        11.4040   -2.0252    2.7228 C.3       1 UNK         0.0000 
     23 H23         9.4024   -2.8598    1.4065 H         1 UNK         0.3600 
     24 H24         9.6687   -5.6768    2.0227 H         1 UNK         0.0000 
     25 H25         9.5068   -5.9405   -1.5952 H         1 UNK         0.3700 
     26 H26         9.3740   -7.5509    0.8872 H         1 UNK         0.0000 
     27 H27        13.1719   -8.4966    2.5525 H         1 UNK         0.0000 
     28 H28        13.5427   -8.7807    0.8186 H         1 UNK         0.0000 
     29 H29        13.5980   -7.1250    1.4737 H         1 UNK         0.0000 
     30 H30         8.3114   -5.9247    4.0522 H         1 UNK         0.0000 
     31 H31         8.2706   -4.1521    4.1288 H         1 UNK         0.0000 
     32 H32         6.7590   -5.0848    4.1941 H         1 UNK         0.0000 
     33 H33         5.9362   -6.3112    2.1619 H         1 UNK         0.0000 
     34 H34         6.7920   -6.2336    0.6209 H         1 UNK         0.0000 
     35 H35         7.4823   -7.1374    1.9862 H         1 UNK         0.0000 
     36 H36         6.6759   -3.6291    0.7384 H         1 UNK         0.0000 
     37 H37         5.7726   -3.8416    2.2508 H         1 UNK         0.0000 
     38 H38         7.2076   -2.8108    2.2180 H         1 UNK         0.0000 
     39 H39         9.4199  -10.7334   -1.0401 H         1 UNK         0.0000 
     40 H40        10.9434   -9.9831   -0.5633 H         1 UNK         0.0000 
     41 H41         9.5904  -10.0404    0.5799 H         1 UNK         0.0000 
     42 H42         7.4191   -9.3934   -1.6626 H         1 UNK         0.0000 
     43 H43         7.3979   -8.7981    0.0036 H         1 UNK         0.0000 
     44 H44         7.3504   -7.6538   -1.3481 H         1 UNK         0.0000 
     45 H45         9.3511   -7.5210   -2.9693 H         1 UNK         0.0000 
     46 H46        10.8892   -8.2959   -2.5491 H         1 UNK         0.0000 
     47 H47         9.4998   -9.2680   -3.0672 H         1 UNK         0.0000 
     48 H48        12.6914   -4.2650    3.5758 H         1 UNK         0.0000 
     49 H49        11.0523   -4.2890    4.2581 H         1 UNK         0.0000 
     50 H50        11.5375   -5.4881    3.0442 H         1 UNK         0.0000 
     51 H51        13.0559   -3.5374    1.1287 H         1 UNK         0.0000 
     52 H52        11.8757   -4.7221    0.5685 H         1 UNK         0.0000 
     53 H53        11.6652   -3.0183    0.1586 H         1 UNK         0.0000 
     54 H54        10.8541   -1.8352    3.6495 H         1 UNK         0.0000 
     55 H55        12.4688   -1.8411    2.9007 H         1 UNK         0.0000 
     56 H56        11.0627   -1.3042    1.9702 H         1 UNK         0.0000 
@<TRIPOS>BOND
     1    1    2 1    
     2    1   19 1    
     3    1   23 1    
     4    2    3 1    
     5    2   11 1    
     6    2   24 1    
     7    3    4 am   BACKBONE|DICT|INTERRES
     8    3   10 2    
     9    4    5 1    
    10    4   25 1    
    11    5    6 1    
    12    5   15 1    
    13    5   26 1    
    14    6    7 1    
    15    6    9 2    
    16    7    8 1    
    17    8   27 1    
    18    8   28 1    
    19    8   29 1    
    20   11   12 1    
    21   11   13 1    
    22   11   14 1    
    23   12   30 1    
    24   12   31 1    
    25   12   32 1    
    26   13   33 1    
    27   13   34 1    
    28   13   35 1    
    29   14   36 1    
    30   14   37 1    
    31   14   38 1    
    32   15   16 1    
    33   15   17 1    
    34   15   18 1    
    35   16   39 1    
    36   16   40 1    
    37   16   41 1    
    38   17   42 1    
    39   17   43 1    
    40   17   44 1    
    41   18   45 1    
    42   18   46 1    
    43   18   47 1    
    44   19   20 1    
    45   19   21 1    
    46   19   22 1    
    47   20   48 1    
    48   20   49 1    
    49   20   50 1    
    50   21   51 1    
    51   21   52 1    
    52   21   53 1    
    53   22   54 1    
    54   22   55 1    
    55   22   56 1    
@<TRIPOS>SUBSTRUCTURE
     1 UNK         1 GROUP             0       ****    0 ROOT    
@<TRIPOS>MOLECULE
N111'0c_GP
56   55    1
SMALL
USER_CHARGES


@<TRIPOS>ATOM
      1 N1          9.6688   -3.5487    2.0485 N.3       1 UNK        -0.9000 
      2 C2          9.0965   -4.8233    1.6083 C.3       1 UNK         0.3310 
      3 C3          9.1075   -4.9205    0.0627 C.2       1 UNK         0.5690 
      4 N4          9.4100   -6.0899   -0.5987 N.am      1 UNK        -0.7301 
      5 C5          9.6400   -7.4509   -0.1348 C.3       1 UNK         0.3611 
      6 C6          8.4036   -8.3063   -0.4509 C.2       1 UNK         0.6590 
      7 O7          8.1603   -9.2162    0.5130 O.3       1 UNK        -0.4300 
      8 C8          7.0336  -10.0912    0.2898 C.3       1 UNK         0.2800 
      9 O9          7.7341   -8.1955   -1.4572 O.2       1 UNK        -0.5700 
     10 O10         8.8564   -3.9152   -0.6045 O.2       1 UNK        -0.5700 
     11 C11         7.6268   -4.9556    2.1907 C.3       1 UNK         0.0000 
     12 C12         7.7378   -5.0407    3.7255 C.3       1 UNK         0.0000 
     13 C13         6.9320   -6.2304    1.6791 C.3       1 UNK         0.0000 
     14 C14         6.7662   -3.7339    1.8127 C.3       1 UNK         0.0000 
     15 C15        10.9389   -8.0904   -0.7726 C.3       1 UNK         0.0000 
     16 C16        12.1588   -7.2575   -0.3403 C.3       1 UNK         0.0000 
     17 C17        11.1168   -9.5326   -0.2531 C.3       1 UNK         0.0000 
     18 C18        10.8640   -8.1108   -2.3133 C.3       1 UNK         0.0000 
     19 C19        11.1187   -3.3928    2.3145 C.3       1 UNK         0.2700 
     20 C20        11.9988   -3.6020    1.0628 C.3       1 UNK         0.0000 
     21 C21        11.2896   -1.9442    2.8097 C.3       1 UNK         0.0000 
     22 C22        11.5585   -4.3540    3.4331 C.3       1 UNK         0.0000 
     23 H23         9.3806   -2.8392    1.3779 H         1 UNK         0.3600 
     24 H24         9.6806   -5.6420    2.0383 H         1 UNK         0.0000 
     25 H25         9.2487   -5.9961   -1.5961 H         1 UNK         0.3700 
     26 H26         6.1147   -9.5073    0.2040 H         1 UNK         0.0000 
     27 H27         7.1788  -10.6720   -0.6241 H         1 UNK         0.0000 
     28 H28         6.9983  -10.7438    1.1613 H         1 UNK         0.0000 
     29 H29         6.7393   -5.0992    4.1740 H         1 UNK         0.0000 
     30 H30         8.2949   -5.9335    4.0373 H         1 UNK         0.0000 
     31 H31         8.2469   -4.1606    4.1250 H         1 UNK         0.0000 
     32 H32         5.9392   -6.3161    2.1354 H         1 UNK         0.0000 
     33 H33         6.7874   -6.2173    0.5938 H         1 UNK         0.0000 
     34 H34         7.4891   -7.1335    1.9497 H         1 UNK         0.0000 
     35 H35         6.6770   -3.6182    0.7289 H         1 UNK         0.0000 
     36 H36         5.7590   -3.8534    2.2282 H         1 UNK         0.0000 
     37 H37         7.1874   -2.8121    2.2233 H         1 UNK         0.0000 
     38 H38        13.0751   -7.7058   -0.7392 H         1 UNK         0.0000 
     39 H39        12.0963   -6.2338   -0.7162 H         1 UNK         0.0000 
     40 H40        12.2559   -7.2198    0.7511 H         1 UNK         0.0000 
     41 H41        12.0760   -9.9298   -0.6013 H         1 UNK         0.0000 
     42 H42        11.1151   -9.5716    0.8418 H         1 UNK         0.0000 
     43 H43        10.3328  -10.2059   -0.6117 H         1 UNK         0.0000 
     44 H44         9.9972   -8.6684   -2.6789 H         1 UNK         0.0000 
     45 H45        10.8215   -7.1009   -2.7349 H         1 UNK         0.0000 
     46 H46        11.7654   -8.5865   -2.7147 H         1 UNK         0.0000 
     47 H47        13.0565   -3.4256    1.2913 H         1 UNK         0.0000 
     48 H48        11.9094   -4.6221    0.6821 H         1 UNK         0.0000 
     49 H49        11.7031   -2.9175    0.2606 H         1 UNK         0.0000 
     50 H50        12.3407   -1.7304    3.0313 H         1 UNK         0.0000 
     51 H51        10.9577   -1.2298    2.0469 H         1 UNK         0.0000 
     52 H52        10.6975   -1.7745    3.7140 H         1 UNK         0.0000 
     53 H53        11.5170   -5.4034    3.1213 H         1 UNK         0.0000 
     54 H54        12.5944   -4.1455    3.7205 H         1 UNK         0.0000 
     55 H55        10.9240   -4.2340    4.3167 H         1 UNK         0.0000 
     56 H56         9.7772   -7.4421    0.9476 H         1 UNK         0.0000 
@<TRIPOS>BOND
     1    1    2 1    
     2    1   19 1    
     3    1   23 1    
     4    2    3 1    
     5    2   11 1    
     6    2   24 1    
     7    3    4 am   BACKBONE|DICT|INTERRES
     8    3   10 2    
     9    4    5 1    
    10    4   25 1    
    11    5    6 1    
    12    5   15 1    
    13    5   56 1    
    14    6    7 1    
    15    6    9 2    
    16    7    8 1    
    17    8   26 1    
    18    8   27 1    
    19    8   28 1    
    20   11   12 1    
    21   11   13 1    
    22   11   14 1    
    23   12   29 1    
    24   12   30 1    
    25   12   31 1    
    26   13   32 1    
    27   13   33 1    
    28   13   34 1    
    29   14   35 1    
    30   14   36 1    
    31   14   37 1    
    32   15   16 1    
    33   15   17 1    
    34   15   18 1    
    35   16   38 1    
    36   16   39 1    
    37   16   40 1    
    38   17   41 1    
    39   17   42 1    
    40   17   43 1    
    41   18   44 1    
    42   18   45 1    
    43   18   46 1    
    44   19   20 1    
    45   19   21 1    
    46   19   22 1    
    47   20   47 1    
    48   20   48 1    
    49   20   49 1    
    50   21   50 1    
    51   21   51 1    
    52   21   52 1    
    53   22   53 1    
    54   22   54 1    
    55   22   55 1    
@<TRIPOS>SUBSTRUCTURE
     1 UNK         1 GROUP             0       ****    0 ROOT    
@<TRIPOS>MOLECULE
N0000c_WP
20   19    1
SMALL
USER_CHARGES


@<TRIPOS>ATOM
      1 N1          8.7813   -3.6429    2.1874 N.3       1 UNK        -1.3117 
      2 C2          9.1024   -4.9377    1.5826 C.3       1 UNK         0.4379 
      3 C3          9.1114   -4.9356    0.0487 C.2       1 UNK         0.5685 
      4 N4          9.4095   -6.0884   -0.5884 N.am      1 UNK        -0.2830 
      5 C5          9.7341   -7.3821   -0.0029 C.3       1 UNK        -0.7359 
      6 C6         10.0037   -8.3713   -1.1294 C.2       1 UNK         1.1503 
      7 O7         10.3156   -9.5792   -0.6602 O.3       1 UNK        -0.4817 
      8 C8         10.5999  -10.6188   -1.6428 C.3       1 UNK        -0.0195 
      9 O9          9.9411   -8.0891   -2.3156 O.2       1 UNK        -0.6787 
     10 O10         8.8529   -3.9015   -0.6009 O.2       1 UNK        -0.7639 
     11 H11         7.8690   -3.3253    1.8512 H         1 UNK         0.4744 
     12 H12         9.4454   -2.9384    1.8579 H         1 UNK         0.4739 
     13 H13         8.3810   -5.6905    1.9285 H         1 UNK         0.0550 
     14 H14        10.0865   -5.2715    1.9385 H         1 UNK         0.0548 
     15 H15         9.4050   -6.0459   -1.6061 H         1 UNK         0.2961 
     16 H16         8.9133   -7.7796    0.6110 H         1 UNK         0.2306 
     17 H17        10.6294   -7.3376    0.6333 H         1 UNK         0.2304 
     18 H18        10.8219  -11.5110   -1.0575 H         1 UNK         0.1335 
     19 H19         9.7249  -10.7780   -2.2767 H         1 UNK         0.0844 
     20 H20        11.4600  -10.3282   -2.2499 H         1 UNK         0.0847 
@<TRIPOS>BOND
     1    1    2 1    
     2    1   11 1    
     3    1   12 1    
     4    2    3 1    
     5    2   13 1    
     6    2   14 1    
     7    3    4 am   BACKBONE|DICT|INTERRES
     8    3   10 2    
     9    4    5 1    
    10    4   15 1    
    11    5    6 1    
    12    5   16 1    
    13    5   17 1    
    14    6    7 1    
    15    6    9 2    
    16    7    8 1    
    17    8   18 1    
    18    8   19 1    
    19    8   20 1    
@<TRIPOS>SUBSTRUCTURE
     1 UNK         1 GROUP             0       ****    0 ROOT    
@<TRIPOS>MOLECULE
N0010c_WP
32   31    1
SMALL
USER_CHARGES


@<TRIPOS>ATOM
      1 N1          8.4228   -3.7255    2.1514 N.3       1 UNK        -1.2957 
      2 C2          9.1128   -4.8913    1.5910 C.3       1 UNK         0.4135 
      3 C3          9.1110   -4.9341    0.0539 C.2       1 UNK         0.6492 
      4 N4          9.4091   -6.0865   -0.5911 N.am      1 UNK        -0.5340 
      5 C5          9.7724   -7.4022   -0.0590 C.3       1 UNK        -0.4353 
      6 C6         11.0475   -7.8481   -0.7899 C.2       1 UNK         0.9908 
      7 O7         11.8726   -8.5326    0.0046 O.3       1 UNK        -0.4078 
      8 C8         13.0730   -9.0980   -0.5981 C.3       1 UNK        -0.0868 
      9 O9         11.2696   -7.6180   -1.9699 O.2       1 UNK        -0.6707 
     10 O10         8.8538   -3.9049   -0.6034 O.2       1 UNK        -0.7649 
     11 C11         8.6042   -8.4676   -0.2002 C.3       1 UNK         0.8186 
     12 C12         7.5042   -8.1205    0.8245 C.3       1 UNK        -0.4686 
     13 C13         8.0038   -8.4448   -1.6195 C.3       1 UNK        -0.5468 
     14 C14         9.1292   -9.8861    0.1081 C.3       1 UNK        -0.5746 
     15 H15         7.4372   -3.7492    1.8777 H         1 UNK         0.4636 
     16 H16         8.7967   -2.8727    1.7292 H         1 UNK         0.4707 
     17 H17         8.6647   -5.7970    2.0089 H         1 UNK         0.0595 
     18 H18        10.1623   -4.8874    1.9185 H         1 UNK         0.0554 
     19 H19         9.4467   -5.9921   -1.6051 H         1 UNK         0.3671 
     20 H20        10.0194   -7.3124    1.0009 H         1 UNK         0.0649 
     21 H21        12.7998   -9.7463   -1.4339 H         1 UNK         0.0985 
     22 H22        13.7295   -8.2946   -0.9402 H         1 UNK         0.1082 
     23 H23        13.5468   -9.6725    0.1980 H         1 UNK         0.1398 
     24 H24         6.6771   -8.8334    0.7278 H         1 UNK         0.1029 
     25 H25         7.8801   -8.1851    1.8531 H         1 UNK         0.1156 
     26 H26         7.0930   -7.1183    0.6628 H         1 UNK         0.1079 
     27 H27         7.5409   -7.4786   -1.8467 H         1 UNK         0.1261 
     28 H28         8.7563   -8.6589   -2.3861 H         1 UNK         0.1186 
     29 H29         7.2234   -9.2106   -1.6932 H         1 UNK         0.1229 
     30 H30         8.2845  -10.5841    0.1231 H         1 UNK         0.1284 
     31 H31         9.8328  -10.2416   -0.6529 H         1 UNK         0.1379 
     32 H32         9.6245   -9.9352    1.0845 H         1 UNK         0.1253 
@<TRIPOS>BOND
     1    1    2 1    
     2    1   15 1    
     3    1   16 1    
     4    2    3 1    
     5    2   17 1    
     6    2   18 1    
     7    3    4 am   BACKBONE|DICT|INTERRES
     8    3   10 2    
     9    4    5 1    
    10    4   19 1    
    11    5    6 1    
    12    5   11 1    
    13    5   20 1    
    14    6    7 1    
    15    6    9 2    
    16    7    8 1    
    17    8   21 1    
    18    8   22 1    
    19    8   23 1    
    20   11   12 1    
    21   11   13 1    
    22   11   14 1    
    23   12   24 1    
    24   12   25 1    
    25   12   26 1    
    26   13   27 1    
    27   13   28 1    
    28   13   29 1    
    29   14   30 1    
    30   14   31 1    
    31   14   32 1    
@<TRIPOS>SUBSTRUCTURE
     1 UNK         1 GROUP             0       ****    0 ROOT    
@<TRIPOS>MOLECULE
N0100c_WP
32   31    1
SMALL
USER_CHARGES


@<TRIPOS>ATOM
      1 N1          9.9791   -3.7886    2.0650 N.3       1 UNK        -1.2370 
      2 C2          9.1265   -4.9020    1.5966 C.3       1 UNK         0.3905 
      3 C3          9.1112   -4.9350    0.0541 C.2       1 UNK         0.5115 
      4 N4          9.4091   -6.0865   -0.5909 N.am      1 UNK        -0.2589 
      5 C5          9.8051   -7.3752   -0.0359 C.3       1 UNK        -0.6553 
      6 C6         10.1170   -8.3355   -1.1750 C.2       1 UNK         1.0979 
      7 O7         10.4298   -9.5456   -0.7107 O.3       1 UNK        -0.4732 
      8 C8         10.7650  -10.5752   -1.6877 C.3       1 UNK        -0.0235 
      9 O9         10.0843   -8.0362   -2.3583 O.2       1 UNK        -0.6687 
     10 O10         8.8535   -3.9040   -0.6037 O.2       1 UNK        -0.7397 
     11 C11         7.6738   -4.8565    2.2143 C.3       1 UNK         0.5668 
     12 C12         6.9955   -3.4859    2.0138 C.3       1 UNK        -0.5668 
     13 C13         7.7759   -5.1489    3.7266 C.3       1 UNK        -0.3325 
     14 C14         6.7882   -5.9486    1.5737 C.3       1 UNK        -0.4390 
     15 H15        10.9473   -3.9692    1.7879 H         1 UNK         0.4454 
     16 H16         9.7126   -2.9284    1.5818 H         1 UNK         0.4446 
     17 H17         9.5896   -5.8232    1.9668 H         1 UNK         0.0783 
     18 H18         9.4019   -6.0276   -1.6082 H         1 UNK         0.2794 
     19 H19         9.0150   -7.8308    0.5734 H         1 UNK         0.1999 
     20 H20        10.7036   -7.2990    0.5920 H         1 UNK         0.2222 
     21 H21        10.9610  -11.4715   -1.0992 H         1 UNK         0.1340 
     22 H22         9.9232  -10.7320   -2.3655 H         1 UNK         0.0888 
     23 H23        11.6541  -10.2773   -2.2478 H         1 UNK         0.0867 
     24 H24         7.5513   -2.6822    2.5087 H         1 UNK         0.1328 
     25 H25         6.8929   -3.2331    0.9544 H         1 UNK         0.1281 
     26 H26         5.9917   -3.5100    2.4552 H         1 UNK         0.1285 
     27 H27         6.7777   -5.1245    4.1803 H         1 UNK         0.0874 
     28 H28         8.2021   -6.1428    3.9092 H         1 UNK         0.0408 
     29 H29         8.3987   -4.4091    4.2376 H         1 UNK         0.0540 
     30 H30         7.2148   -6.9495    1.7115 H         1 UNK         0.0836 
     31 H31         5.8012   -5.9495    2.0508 H         1 UNK         0.1039 
     32 H32         6.6330   -5.7829    0.5016 H         1 UNK         0.0893 
@<TRIPOS>BOND
     1    1    2 1    
     2    1   15 1    
     3    1   16 1    
     4    2    3 1    
     5    2   11 1    
     6    2   17 1    
     7    3    4 am   BACKBONE|DICT|INTERRES
     8    3   10 2    
     9    4    5 1    
    10    4   18 1    
    11    5    6 1    
    12    5   19 1    
    13    5   20 1    
    14    6    7 1    
    15    6    9 2    
    16    7    8 1    
    17    8   21 1    
    18    8   22 1    
    19    8   23 1    
    20   11   12 1    
    21   11   13 1    
    22   11   14 1    
    23   12   24 1    
    24   12   25 1    
    25   12   26 1    
    26   13   27 1    
    27   13   28 1    
    28   13   29 1    
    29   14   30 1    
    30   14   31 1    
    31   14   32 1    
@<TRIPOS>SUBSTRUCTURE
     1 UNK         1 GROUP             0       ****    0 ROOT    
@<TRIPOS>MOLECULE
N0110c_WP
44   43    1
SMALL
USER_CHARGES


@<TRIPOS>ATOM
      1 N1          9.9928   -3.7314    2.0217 N.3       1 UNK        -1.1872 
      2 C2          9.1577   -4.8760    1.6010 C.3       1 UNK         0.2718 
      3 C3          9.1104   -4.9319    0.0566 C.2       1 UNK         0.5930 
      4 N4          9.4093   -6.0875   -0.5929 N.am      1 UNK        -0.4045 
      5 C5          9.7155   -7.4096   -0.0471 C.3       1 UNK        -0.7213 
      6 C6         11.1835   -7.4900    0.4111 C.2       1 UNK         1.0863 
      7 O7         11.2994   -8.2365    1.5164 O.3       1 UNK        -0.4228 
      8 C8         12.6336   -8.4717    2.0482 C.3       1 UNK        -0.0949 
      9 O9         12.1232   -6.9446   -0.1458 O.2       1 UNK        -0.6927 
     10 O10         8.8541   -3.9061   -0.6042 O.2       1 UNK        -0.7297 
     11 C11         7.7340   -4.8563    2.2781 C.3       1 UNK         0.6363 
     12 C12         7.0048   -3.5158    2.0579 C.3       1 UNK        -0.5693 
     13 C13         6.8549   -5.9968    1.7187 C.3       1 UNK        -0.6141 
     14 C14         7.9161   -5.0920    3.7930 C.3       1 UNK        -0.2995 
     15 C15         9.3389   -8.5454   -1.0785 C.3       1 UNK         0.9272 
     16 C16         9.6359   -9.9268   -0.4558 C.3       1 UNK        -0.6212 
     17 C17         7.8232   -8.4577   -1.3640 C.3       1 UNK        -0.5494 
     18 C18        10.1271   -8.4086   -2.3979 C.3       1 UNK        -0.5681 
     19 H19         9.6612   -2.8825    1.5591 H         1 UNK         0.4360 
     20 H20        10.9492   -3.8627    1.6830 H         1 UNK         0.4362 
     21 H21         9.6577   -5.7742    1.9761 H         1 UNK         0.0732 
     22 H22         9.4576   -5.9739   -1.6029 H         1 UNK         0.3309 
     23 H23         9.0989   -7.5853    0.8358 H         1 UNK         0.1220 
     24 H24        12.4846   -9.1218    2.9110 H         1 UNK         0.1441 
     25 H25        13.2544   -8.9643    1.2961 H         1 UNK         0.1019 
     26 H26        13.0863   -7.5250    2.3521 H         1 UNK         0.1049 
     27 H27         7.5575   -2.6745    2.4899 H         1 UNK         0.1332 
     28 H28         6.8403   -3.3126    0.9954 H         1 UNK         0.1275 
     29 H29         6.0261   -3.5517    2.5514 H         1 UNK         0.1318 
     30 H30         5.8799   -5.9862    2.2198 H         1 UNK         0.1401 
     31 H31         6.6708   -5.8948    0.6433 H         1 UNK         0.1528 
     32 H32         7.2980   -6.9823    1.9059 H         1 UNK         0.1399 
     33 H33         6.9387   -5.0935    4.2900 H         1 UNK         0.0782 
     34 H34         8.3911   -6.0612    3.9885 H         1 UNK         0.0389 
     35 H35         8.5295   -4.3115    4.2519 H         1 UNK         0.0456 
     36 H36         9.2683  -10.7080   -1.1305 H         1 UNK         0.1372 
     37 H37        10.7074  -10.0967   -0.3077 H         1 UNK         0.1513 
     38 H38         9.1317  -10.0515    0.5097 H         1 UNK         0.1442 
     39 H39         7.5419   -9.2494   -2.0674 H         1 UNK         0.1196 
     40 H40         7.2364   -8.5999   -0.4488 H         1 UNK         0.1441 
     41 H41         7.5381   -7.4991   -1.8087 H         1 UNK         0.1292 
     42 H42         9.9120   -7.4728   -2.9282 H         1 UNK         0.1426 
     43 H43        11.2079   -8.4688   -2.2339 H         1 UNK         0.1257 
     44 H44         9.8432   -9.2266   -3.0697 H         1 UNK         0.1292 
@<TRIPOS>BOND
     1    1    2 1    
     2    1   19 1    
     3    1   20 1    
     4    2    3 1    
     5    2   11 1    
     6    2   21 1    
     7    3    4 am   BACKBONE|DICT|INTERRES
     8    3   10 2    
     9    4    5 1    
    10    4   22 1    
    11    5    6 1    
    12    5   15 1    
    13    5   23 1    
    14    6    7 1    
    15    6    9 2    
    16    7    8 1    
    17    8   24 1    
    18    8   25 1    
    19    8   26 1    
    20   11   12 1    
    21   11   13 1    
    22   11   14 1    
    23   12   27 1    
    24   12   28 1    
    25   12   29 1    
    26   13   30 1    
    27   13   31 1    
    28   13   32 1    
    29   14   33 1    
    30   14   34 1    
    31   14   35 1    
    32   15   16 1    
    33   15   17 1    
    34   15   18 1    
    35   16   36 1    
    36   16   37 1    
    37   16   38 1    
    38   17   39 1    
    39   17   40 1    
    40   17   41 1    
    41   18   42 1    
    42   18   43 1    
    43   18   44 1    
@<TRIPOS>SUBSTRUCTURE
     1 UNK         1 GROUP             0       ****    0 ROOT    
@<TRIPOS>MOLECULE
N011'0c_WP
44   43    1
SMALL
USER_CHARGES


@<TRIPOS>ATOM
      1 N1          9.9404   -3.6690    2.0103 N.3       1 UNK        -1.1914 
      2 C2          9.1589   -4.8562    1.6043 C.3       1 UNK         0.1191 
      3 C3          9.1106   -4.9326    0.0597 C.2       1 UNK         0.7158 
      4 N4          9.4088   -6.0854   -0.5941 N.am      1 UNK        -0.5092 
      5 C5          9.6533   -7.4471   -0.1040 C.3       1 UNK        -0.5345 
      6 C6          8.8270   -8.3814   -1.0036 C.2       1 UNK         1.0223 
      7 O7          8.2826   -9.3925   -0.3256 O.3       1 UNK        -0.4054 
      8 C8          7.5331  -10.3847   -1.0870 C.3       1 UNK        -0.0899 
      9 O9          8.6944   -8.2159   -2.2076 O.2       1 UNK        -0.6662 
     10 O10         8.8544   -3.9075   -0.6061 O.2       1 UNK        -0.7565 
     11 C11         7.7392   -4.8893    2.2880 C.3       1 UNK         0.6089 
     12 C12         6.9509   -3.5857    2.0554 C.3       1 UNK        -0.5637 
     13 C13         7.9427   -5.0936    3.8052 C.3       1 UNK        -0.3514 
     14 C14         6.9100   -6.0770    1.7524 C.3       1 UNK        -0.4120 
     15 C15        11.1814   -7.8598   -0.0681 C.3       1 UNK         0.7936 
     16 C16        11.3041   -9.3490    0.3223 C.3       1 UNK        -0.6054 
     17 C17        11.8965   -7.0182    1.0088 C.3       1 UNK        -0.4075 
     18 C18        11.8617   -7.6208   -1.4290 C.3       1 UNK        -0.5115 
     19 H19         9.6005   -2.8517    1.4993 H         1 UNK         0.4459 
     20 H20        10.9140   -3.7804    1.7173 H         1 UNK         0.4439 
     21 H21         9.6976   -5.7263    1.9849 H         1 UNK         0.1585 
     22 H22         9.3785   -5.9910   -1.6087 H         1 UNK         0.3438 
     23 H23         6.6821   -9.9098   -1.5803 H         1 UNK         0.1067 
     24 H24         8.1856  -10.8544   -1.8269 H         1 UNK         0.0985 
     25 H25         7.1968  -11.1138   -0.3498 H         1 UNK         0.1428 
     26 H26         5.9826   -3.6510    2.5660 H         1 UNK         0.1270 
     27 H27         7.4771   -2.7146    2.4606 H         1 UNK         0.1414 
     28 H28         6.7609   -3.4107    0.9922 H         1 UNK         0.1237 
     29 H29         8.5151   -4.2739    4.2482 H         1 UNK         0.0646 
     30 H30         6.9703   -5.1425    4.3094 H         1 UNK         0.0875 
     31 H31         8.4727   -6.0318    4.0111 H         1 UNK         0.0550 
     32 H32         7.4004   -7.0373    1.9505 H         1 UNK         0.0654 
     33 H33         5.9379   -6.1044    2.2580 H         1 UNK         0.1043 
     34 H34         6.7169   -6.0002    0.6764 H         1 UNK         0.0849 
     35 H35        10.9223  -10.0165   -0.4577 H         1 UNK         0.1457 
     36 H36        12.3607   -9.5951    0.4774 H         1 UNK         0.1400 
     37 H37        10.7681   -9.5689    1.2532 H         1 UNK         0.1347 
     38 H38        11.4707   -7.1892    2.0049 H         1 UNK         0.0907 
     39 H39        12.9541   -7.3019    1.0494 H         1 UNK         0.1010 
     40 H40        11.8557   -5.9472    0.7850 H         1 UNK         0.0778 
     41 H41        11.8222   -6.5651   -1.7192 H         1 UNK         0.1253 
     42 H42        12.9175   -7.9060   -1.3595 H         1 UNK         0.1123 
     43 H43        11.4055   -8.2169   -2.2259 H         1 UNK         0.1140 
     44 H44         9.2645   -7.5468    0.9097 H         1 UNK         0.1095 
@<TRIPOS>BOND
     1    1    2 1    
     2    1   19 1    
     3    1   20 1    
     4    2    3 1    
     5    2   11 1    
     6    2   21 1    
     7    3    4 am   BACKBONE|DICT|INTERRES
     8    3   10 2    
     9    4    5 1    
    10    4   22 1    
    11    5    6 1    
    12    5   15 1    
    13    5   44 1    
    14    6    7 1    
    15    6    9 2    
    16    7    8 1    
    17    8   23 1    
    18    8   24 1    
    19    8   25 1    
    20   11   12 1    
    21   11   13 1    
    22   11   14 1    
    23   12   26 1    
    24   12   27 1    
    25   12   28 1    
    26   13   29 1    
    27   13   30 1    
    28   13   31 1    
    29   14   32 1    
    30   14   33 1    
    31   14   34 1    
    32   15   16 1    
    33   15   17 1    
    34   15   18 1    
    35   16   35 1    
    36   16   36 1    
    37   16   37 1    
    38   17   38 1    
    39   17   39 1    
    40   17   40 1    
    41   18   41 1    
    42   18   42 1    
    43   18   43 1    
@<TRIPOS>SUBSTRUCTURE
     1 UNK         1 GROUP             0       ****    0 ROOT    
@<TRIPOS>MOLECULE
N1000c_WP
32   31    1
SMALL
USER_CHARGES


@<TRIPOS>ATOM
      1 N1          8.6648   -3.6977    2.1370 N.3       1 UNK        -1.2116 
      2 C2          9.1412   -4.9596    1.5711 C.3       1 UNK         0.4441 
      3 C3          9.1111   -4.9344    0.0463 C.2       1 UNK         0.5444 
      4 N4          9.4104   -6.0917   -0.5876 N.am      1 UNK        -0.3398 
      5 C5          9.7458   -7.3641    0.0354 C.3       1 UNK        -0.5818 
      6 C6         10.3158   -8.3136   -1.0069 C.2       1 UNK         1.1077 
      7 O7         10.6654   -9.4753   -0.4521 O.3       1 UNK        -0.4848 
      8 C8         11.2286  -10.5008   -1.3220 C.3       1 UNK        -0.0210 
      9 O9         10.4320   -8.0478   -2.1928 O.2       1 UNK        -0.6800 
     10 O10         8.8523   -3.8995   -0.5992 O.2       1 UNK        -0.7252 
     11 C11         8.7895   -3.5502    3.6200 C.3       1 UNK         0.8297 
     12 C12         7.8402   -4.5416    4.3175 C.3       1 UNK        -0.3724 
     13 C13         8.3522   -2.1114    3.9457 C.3       1 UNK        -0.4871 
     14 C14        10.2327   -3.7647    4.1318 C.3       1 UNK        -0.4731 
     15 H15         9.1857   -2.9371    1.6956 H         1 UNK         0.4439 
     16 H16         8.5108   -5.7875    1.9183 H         1 UNK         0.0749 
     17 H17        10.1762   -5.2146    1.8600 H         1 UNK         0.0239 
     18 H18         9.4237   -6.0581   -1.6055 H         1 UNK         0.3104 
     19 H19         8.8694   -7.8488    0.4907 H         1 UNK         0.2083 
     20 H20        10.4984   -7.2425    0.8250 H         1 UNK         0.1755 
     21 H21        12.1511  -10.1344   -1.7773 H         1 UNK         0.0877 
     22 H22        11.4315  -11.3474   -0.6658 H         1 UNK         0.1347 
     23 H23        10.5038  -10.7725   -2.0924 H         1 UNK         0.0877 
     24 H24         8.1287   -5.5827    4.1361 H         1 UNK         0.0715 
     25 H25         7.8627   -4.3800    5.4008 H         1 UNK         0.0843 
     26 H26         6.8091   -4.4026    3.9733 H         1 UNK         0.0943 
     27 H27         7.3240   -1.9308    3.6126 H         1 UNK         0.1097 
     28 H28         8.4006   -1.9327    5.0254 H         1 UNK         0.1136 
     29 H29         9.0077   -1.3811    3.4546 H         1 UNK         0.1191 
     30 H30        10.9335   -3.0933    3.6208 H         1 UNK         0.1102 
     31 H31        10.2863   -3.5539    5.2061 H         1 UNK         0.1035 
     32 H32        10.5730   -4.7954    3.9847 H         1 UNK         0.0980 
@<TRIPOS>BOND
     1    1    2 1    
     2    1   11 1    
     3    1   15 1    
     4    2    3 1    
     5    2   16 1    
     6    2   17 1    
     7    3    4 am   BACKBONE|DICT|INTERRES
     8    3   10 2    
     9    4    5 1    
    10    4   18 1    
    11    5    6 1    
    12    5   19 1    
    13    5   20 1    
    14    6    7 1    
    15    6    9 2    
    16    7    8 1    
    17    8   21 1    
    18    8   22 1    
    19    8   23 1    
    20   11   12 1    
    21   11   13 1    
    22   11   14 1    
    23   12   24 1    
    24   12   25 1    
    25   12   26 1    
    26   13   27 1    
    27   13   28 1    
    28   13   29 1    
    29   14   30 1    
    30   14   31 1    
    31   14   32 1    
@<TRIPOS>SUBSTRUCTURE
     1 UNK         1 GROUP             0       ****    0 ROOT    
@<TRIPOS>MOLECULE
N1010c_WP
44   43    1
SMALL
USER_CHARGES


@<TRIPOS>ATOM
      1 N1          8.3437   -3.8058    2.1159 N.3       1 UNK        -1.2478 
      2 C2          9.1390   -4.9129    1.5802 C.3       1 UNK         0.4944 
      3 C3          9.1107   -4.9327    0.0519 C.2       1 UNK         0.6062 
      4 N4          9.4100   -6.0900   -0.5906 N.am      1 UNK        -0.5114 
      5 C5          9.7755   -7.3915   -0.0250 C.3       1 UNK        -0.4299 
      6 C6         11.0732   -7.8480   -0.7063 C.2       1 UNK         0.9851 
      7 O7         11.8842   -8.4853    0.1420 O.3       1 UNK        -0.4078 
      8 C8         13.1124   -9.0565   -0.3938 C.3       1 UNK        -0.0937 
      9 O9         11.3268   -7.6649   -1.8874 O.2       1 UNK        -0.6672 
     10 O10         8.8532   -3.9028   -0.6018 O.2       1 UNK        -0.7302 
     11 C11         8.6219   -8.4714   -0.1484 C.3       1 UNK         0.8223 
     12 C12         8.1416   -8.6143   -1.6057 C.3       1 UNK        -0.5254 
     13 C13         9.1205   -9.8384    0.3677 C.3       1 UNK        -0.6143 
     14 C14         7.4390   -8.0232    0.7353 C.3       1 UNK        -0.5103 
     15 C15         8.0865   -3.8435    3.5899 C.3       1 UNK         0.8957 
     16 C16         9.3715   -4.0493    4.4231 C.3       1 UNK        -0.4488 
     17 C17         7.4589   -2.4864    3.9520 C.3       1 UNK        -0.4816 
     18 C18         7.0772   -4.9638    3.9075 C.3       1 UNK        -0.4398 
     19 H19         8.8236   -2.9317    1.8948 H         1 UNK         0.4407 
     20 H20         8.7471   -5.8505    1.9758 H         1 UNK         0.0824 
     21 H21        10.2051   -4.8777    1.8679 H         1 UNK        -0.0099 
     22 H22         9.4462   -6.0078   -1.6055 H         1 UNK         0.3544 
     23 H23        10.0004   -7.2696    1.0357 H         1 UNK         0.0537 
     24 H24        13.7510   -8.2633   -0.7887 H         1 UNK         0.1100 
     25 H25        13.5879   -9.5507    0.4537 H         1 UNK         0.1429 
     26 H26        12.8745   -9.7783   -1.1786 H         1 UNK         0.1008 
     27 H27         7.3417   -9.3620   -1.6503 H         1 UNK         0.1179 
     28 H28         7.7343   -7.6738   -1.9932 H         1 UNK         0.1263 
     29 H29         8.9452   -8.9454   -2.2714 H         1 UNK         0.1118 
     30 H30         9.5321   -9.7630    1.3811 H         1 UNK         0.1367 
     31 H31         9.8861  -10.2758   -0.2818 H         1 UNK         0.1486 
     32 H32         8.2778  -10.5386    0.4000 H         1 UNK         0.1386 
     33 H33         7.7208   -7.9900    1.7946 H         1 UNK         0.1272 
     34 H34         7.0541   -7.0412    0.4413 H         1 UNK         0.1109 
     35 H35         6.6181   -8.7425    0.6361 H         1 UNK         0.1174 
     36 H36         9.1429   -3.9899    5.4934 H         1 UNK         0.0912 
     37 H37         9.8228   -5.0302    4.2373 H         1 UNK         0.0809 
     38 H38        10.1162   -3.2779    4.1925 H         1 UNK         0.1057 
     39 H39         8.1524   -1.6629    3.7408 H         1 UNK         0.1110 
     40 H40         6.5378   -2.3182    3.3826 H         1 UNK         0.1132 
     41 H41         7.2133   -2.4538    5.0189 H         1 UNK         0.1070 
     42 H42         7.4832   -5.9597    3.6992 H         1 UNK         0.0869 
     43 H43         6.8139   -4.9381    4.9708 H         1 UNK         0.0978 
     44 H44         6.1591   -4.8354    3.3237 H         1 UNK         0.1003 
@<TRIPOS>BOND
     1    1    2 1    
     2    1   15 1    
     3    1   19 1    
     4    2    3 1    
     5    2   20 1    
     6    2   21 1    
     7    3    4 am   BACKBONE|DICT|INTERRES
     8    3   10 2    
     9    4    5 1    
    10    4   22 1    
    11    5    6 1    
    12    5   11 1    
    13    5   23 1    
    14    6    7 1    
    15    6    9 2    
    16    7    8 1    
    17    8   24 1    
    18    8   25 1    
    19    8   26 1    
    20   11   12 1    
    21   11   13 1    
    22   11   14 1    
    23   12   27 1    
    24   12   28 1    
    25   12   29 1    
    26   13   30 1    
    27   13   31 1    
    28   13   32 1    
    29   14   33 1    
    30   14   34 1    
    31   14   35 1    
    32   15   16 1    
    33   15   17 1    
    34   15   18 1    
    35   16   36 1    
    36   16   37 1    
    37   16   38 1    
    38   17   39 1    
    39   17   40 1    
    40   17   41 1    
    41   18   42 1    
    42   18   43 1    
    43   18   44 1    
@<TRIPOS>SUBSTRUCTURE
     1 UNK         1 GROUP             0       ****    0 ROOT    
@<TRIPOS>MOLECULE
N1100c_WP
44   43    1
SMALL
USER_CHARGES


@<TRIPOS>ATOM
      1 N1          9.6894   -3.5738    2.0524 N.3       1 UNK        -1.1338 
      2 C2          9.1098   -4.8477    1.6143 C.3       1 UNK         0.9728 
      3 C3          9.1102   -4.9313    0.0630 C.2       1 UNK         0.3495 
      4 N4          9.4085   -6.0842   -0.5959 N.am      1 UNK        -0.3550 
      5 C5          9.7524   -7.4006   -0.0900 C.3       1 UNK        -0.4222 
      6 C6          8.6881   -8.4518   -0.4176 C.2       1 UNK         1.0052 
      7 O7          8.8467   -9.5432    0.3402 O.3       1 UNK        -0.4771 
      8 C8          7.9347  -10.6587    0.1178 C.3       1 UNK        -0.0149 
      9 O9          7.8274   -8.3301   -1.2728 O.2       1 UNK        -0.6791 
     10 O10         8.8551   -3.9100   -0.6076 O.2       1 UNK        -0.7158 
     11 C11         7.6655   -5.0425    2.2398 C.3       1 UNK         0.2824 
     12 C12         7.8169   -5.0779    3.7747 C.3       1 UNK        -0.4404 
     13 C13         7.0405   -6.3759    1.7876 C.3       1 UNK        -0.2400 
     14 C14         6.7273   -3.8814    1.8597 C.3       1 UNK        -0.4983 
     15 C15        11.1242   -3.4986    2.4340 C.3       1 UNK         0.9486 
     16 C16        11.4125   -2.0072    2.6864 C.3       1 UNK        -0.4777 
     17 C17        11.3624   -4.2750    3.7438 C.3       1 UNK        -0.5489 
     18 C18        12.0814   -4.0244    1.3397 C.3       1 UNK        -0.5972 
     19 H19         9.4841   -2.8609    1.3547 H         1 UNK         0.3643 
     20 H20         9.7214   -5.6607    2.0154 H         1 UNK        -0.0685 
     21 H21         9.4074   -5.9847   -1.6106 H         1 UNK         0.3457 
     22 H22         9.9176   -7.3847    0.9879 H         1 UNK         0.0986 
     23 H23        10.6900   -7.7453   -0.5507 H         1 UNK         0.2096 
     24 H24         8.2390  -11.4215    0.8346 H         1 UNK         0.1269 
     25 H25         6.9069  -10.3410    0.3066 H         1 UNK         0.0876 
     26 H26         8.0362  -11.0261   -0.9057 H         1 UNK         0.0925 
     27 H27         6.8352   -5.2160    4.2433 H         1 UNK         0.1122 
     28 H28         8.4589   -5.9089    4.0924 H         1 UNK         0.0640 
     29 H29         8.2523   -4.1477    4.1473 H         1 UNK         0.1061 
     30 H30         6.0658   -6.5113    2.2702 H         1 UNK         0.0781 
     31 H31         6.8760   -6.4122    0.7059 H         1 UNK         0.0237 
     32 H32         7.6646   -7.2296    2.0796 H         1 UNK         0.0328 
     33 H33         6.5412   -3.8424    0.7816 H         1 UNK         0.0987 
     34 H34         5.7614   -4.0067    2.3643 H         1 UNK         0.1289 
     35 H35         7.1473   -2.9201    2.1724 H         1 UNK         0.1085 
     36 H36        12.4500   -1.8651    3.0083 H         1 UNK         0.1022 
     37 H37        11.2582   -1.4166    1.7747 H         1 UNK         0.1054 
     38 H38        10.7505   -1.6157    3.4665 H         1 UNK         0.1087 
     39 H39        12.4080   -4.1698    4.0554 H         1 UNK         0.1122 
     40 H40        10.7224   -3.8872    4.5428 H         1 UNK         0.1259 
     41 H41        11.1612   -5.3464    3.6325 H         1 UNK         0.1083 
     42 H42        11.9327   -3.4826    0.3984 H         1 UNK         0.1252 
     43 H43        13.1259   -3.8933    1.6469 H         1 UNK         0.1179 
     44 H44        11.9294   -5.0935    1.1503 H         1 UNK         0.1265 
@<TRIPOS>BOND
     1    1    2 1    
     2    1   15 1    
     3    1   19 1    
     4    2    3 1    
     5    2   11 1    
     6    2   20 1    
     7    3    4 am   BACKBONE|DICT|INTERRES
     8    3   10 2    
     9    4    5 1    
    10    4   21 1    
    11    5    6 1    
    12    5   22 1    
    13    5   23 1    
    14    6    7 1    
    15    6    9 2    
    16    7    8 1    
    17    8   24 1    
    18    8   25 1    
    19    8   26 1    
    20   11   12 1    
    21   11   13 1    
    22   11   14 1    
    23   12   27 1    
    24   12   28 1    
    25   12   29 1    
    26   13   30 1    
    27   13   31 1    
    28   13   32 1    
    29   14   33 1    
    30   14   34 1    
    31   14   35 1    
    32   15   16 1    
    33   15   17 1    
    34   15   18 1    
    35   16   36 1    
    36   16   37 1    
    37   16   38 1    
    38   17   39 1    
    39   17   40 1    
    40   17   41 1    
    41   18   42 1    
    42   18   43 1    
    43   18   44 1    
@<TRIPOS>SUBSTRUCTURE
     1 UNK         1 GROUP             0       ****    0 ROOT    
@<TRIPOS>MOLECULE
N1110c_WP
56   55    1
SMALL
USER_CHARGES


@<TRIPOS>ATOM
      1 N1          9.7872   -3.6426    2.0759 N.3       1 UNK        -1.0871 
      2 C2          9.0895   -4.8473    1.6129 C.3       1 UNK         0.5798 
      3 C3          9.1097   -4.9294    0.0651 C.2       1 UNK         0.6269 
      4 N4          9.4089   -6.0855   -0.5973 N.am      1 UNK        -0.5086 
      5 C5          9.8544   -7.3932   -0.1121 C.3       1 UNK        -0.6275 
      6 C6         11.3916   -7.4770   -0.1574 C.2       1 UNK         0.9554 
      7 O7         11.8862   -8.0788    0.9313 O.3       1 UNK        -0.4169 
      8 C8         13.3204   -8.3286    0.9752 C.3       1 UNK        -0.0806 
      9 O9         12.0798   -7.0644   -1.0780 O.2       1 UNK        -0.6460 
     10 O10         8.8552   -3.9105   -0.6083 O.2       1 UNK        -0.7474 
     11 C11         7.6205   -4.8836    2.2133 C.3       1 UNK         0.5653 
     12 C12         7.7484   -5.0161    3.7453 C.3       1 UNK        -0.4786 
     13 C13         6.8363   -6.0992    1.6906 C.3       1 UNK        -0.5010 
     14 C14         6.8370   -3.5983    1.8867 C.3       1 UNK        -0.4979 
     15 C15         9.2124   -8.5888   -0.9305 C.3       1 UNK         0.8492 
     16 C16         9.8068   -9.9234   -0.4275 C.3       1 UNK        -0.6074 
     17 C17         7.6914   -8.6149   -0.6833 C.3       1 UNK        -0.4856 
     18 C18         9.4717   -8.4585   -2.4460 C.3       1 UNK        -0.5696 
     19 C19        11.2231   -3.6808    2.4539 C.3       1 UNK         0.9662 
     20 C20        11.4404   -4.6412    3.6387 C.3       1 UNK        -0.5131 
     21 C21        12.1533   -4.0722    1.2847 C.3       1 UNK        -0.5695 
     22 C22        11.5693   -2.2506    2.9090 C.3       1 UNK        -0.4794 
     23 H23         9.6305   -2.8877    1.4104 H         1 UNK         0.3699 
     24 H24         9.6007   -5.7221    2.0220 H         1 UNK        -0.0708 
     25 H25         9.4554   -5.9437   -1.6049 H         1 UNK         0.3522 
     26 H26         9.5466   -7.5153    0.9278 H         1 UNK         0.1662 
     27 H27        13.4958   -8.8118    1.9366 H         1 UNK         0.1431 
     28 H28        13.6067   -8.9888    0.1528 H         1 UNK         0.1047 
     29 H29        13.8680   -7.3863    0.9096 H         1 UNK         0.0909 
     30 H30         8.2626   -5.9452    4.0217 H         1 UNK         0.0847 
     31 H31         8.3070   -4.1764    4.1660 H         1 UNK         0.1071 
     32 H32         6.7522   -5.0360    4.2032 H         1 UNK         0.1068 
     33 H33         5.8499   -6.1372    2.1679 H         1 UNK         0.1161 
     34 H34         6.6753   -6.0543    0.6090 H         1 UNK         0.0999 
     35 H35         7.3476   -7.0392    1.9276 H         1 UNK         0.1024 
     36 H36         6.6778   -3.4818    0.8105 H         1 UNK         0.0929 
     37 H37         5.8543   -3.6366    2.3724 H         1 UNK         0.1146 
     38 H38         7.3602   -2.7117    2.2578 H         1 UNK         0.1005 
     39 H39         9.2684  -10.7548   -0.8956 H         1 UNK         0.1362 
     40 H40        10.8660  -10.0346   -0.6847 H         1 UNK         0.1591 
     41 H41         9.7044  -10.0262    0.6592 H         1 UNK         0.1371 
     42 H42         7.2458   -9.4315   -1.2625 H         1 UNK         0.1100 
     43 H43         7.4594   -8.7905    0.3725 H         1 UNK         0.1207 
     44 H44         7.2114   -7.6827   -0.9942 H         1 UNK         0.1137 
     45 H45         8.9882   -7.5735   -2.8768 H         1 UNK         0.1424 
     46 H46        10.5394   -8.4202   -2.6814 H         1 UNK         0.1349 
     47 H47         9.0472   -9.3318   -2.9539 H         1 UNK         0.1289 
     48 H48        12.4843   -4.5920    3.9673 H         1 UNK         0.1010 
     49 H49        10.7994   -4.3651    4.4820 H         1 UNK         0.1178 
     50 H50        11.2332   -5.6849    3.3780 H         1 UNK         0.1107 
     51 H51        13.2051   -4.0392    1.5931 H         1 UNK         0.1206 
     52 H52        11.9486   -5.0870    0.9322 H         1 UNK         0.1500 
     53 H53        12.0221   -3.3878    0.4385 H         1 UNK         0.1007 
     54 H54        10.9470   -1.9577    3.7612 H         1 UNK         0.1026 
     55 H55        12.6219   -2.1866    3.2058 H         1 UNK         0.0963 
     56 H56        11.4026   -1.5309    2.0978 H         1 UNK         0.1095 
@<TRIPOS>BOND
     1    1    2 1    
     2    1   19 1    
     3    1   23 1    
     4    2    3 1    
     5    2   11 1    
     6    2   24 1    
     7    3    4 am   BACKBONE|DICT|INTERRES
     8    3   10 2    
     9    4    5 1    
    10    4   25 1    
    11    5    6 1    
    12    5   15 1    
    13    5   26 1    
    14    6    7 1    
    15    6    9 2    
    16    7    8 1    
    17    8   27 1    
    18    8   28 1    
    19    8   29 1    
    20   11   12 1    
    21   11   13 1    
    22   11   14 1    
    23   12   30 1    
    24   12   31 1    
    25   12   32 1    
    26   13   33 1    
    27   13   34 1    
    28   13   35 1    
    29   14   36 1    
    30   14   37 1    
    31   14   38 1    
    32   15   16 1    
    33   15   17 1    
    34   15   18 1    
    35   16   39 1    
    36   16   40 1    
    37   16   41 1    
    38   17   42 1    
    39   17   43 1    
    40   17   44 1    
    41   18   45 1    
    42   18   46 1    
    43   18   47 1    
    44   19   20 1    
    45   19   21 1    
    46   19   22 1    
    47   20   48 1    
    48   20   49 1    
    49   20   50 1    
    50   21   51 1    
    51   21   52 1    
    52   21   53 1    
    53   22   54 1    
    54   22   55 1    
    55   22   56 1    
@<TRIPOS>SUBSTRUCTURE
     1 UNK         1 GROUP             0       ****    0 ROOT    
@<TRIPOS>MOLECULE
N111'0c_WP
56   55    1
SMALL
USER_CHARGES


@<TRIPOS>ATOM
      1 N1          9.6680   -3.5624    2.0682 N.3       1 UNK        -1.0492 
      2 C2          9.1177   -4.8419    1.6140 C.3       1 UNK         0.5534 
      3 C3          9.1098   -4.9296    0.0648 C.2       1 UNK         0.5984 
      4 N4          9.4088   -6.0852   -0.5972 N.am      1 UNK        -0.4782 
      5 C5          9.6026   -7.4573   -0.1247 C.3       1 UNK        -0.5601 
      6 C6          8.4010   -8.2984   -0.5927 C.2       1 UNK         1.0570 
      7 O7          8.0936   -9.2680    0.2718 O.3       1 UNK        -0.4159 
      8 C8          7.0109  -10.1739   -0.0842 C.3       1 UNK        -0.0795 
      9 O9          7.8074   -8.1090   -1.6441 O.2       1 UNK        -0.6867 
     10 O10         8.8553   -3.9107   -0.6082 O.2       1 UNK        -0.7423 
     11 C11         7.6701   -5.0381    2.2420 C.3       1 UNK         0.4086 
     12 C12         7.8419   -5.1688    3.7694 C.3       1 UNK        -0.4489 
     13 C13         6.9859   -6.3169    1.7250 C.3       1 UNK        -0.2415 
     14 C14         6.7621   -3.8316    1.9352 C.3       1 UNK        -0.4964 
     15 C15        10.9731   -8.0885   -0.6059 C.3       1 UNK         0.8331 
     16 C16        12.1253   -7.2260   -0.0581 C.3       1 UNK        -0.5013 
     17 C17        11.1217   -9.5146   -0.0318 C.3       1 UNK        -0.5941 
     18 C18        11.0685   -8.1409   -2.1437 C.3       1 UNK        -0.5016 
     19 C19        11.1091   -3.3836    2.3791 C.3       1 UNK         0.9778 
     20 C20        12.0199   -3.4833    1.1358 C.3       1 UNK        -0.5425 
     21 C21        11.2290   -1.9642    2.9677 C.3       1 UNK        -0.4874 
     22 C22        11.5623   -4.3979    3.4454 C.3       1 UNK        -0.5956 
     23 H23         9.3733   -2.8288    1.4263 H         1 UNK         0.3610 
     24 H24         9.7356   -5.6517    2.0115 H         1 UNK         0.0168 
     25 H25         9.3105   -5.9827   -1.6059 H         1 UNK         0.3280 
     26 H26         6.0797   -9.6148   -0.2003 H         1 UNK         0.0968 
     27 H27         7.2538  -10.6991   -1.0109 H         1 UNK         0.0953 
     28 H28         6.9409  -10.8734    0.7491 H         1 UNK         0.1387 
     29 H29         6.8639   -5.2928    4.2496 H         1 UNK         0.1085 
     30 H30         8.4542   -6.0431    4.0242 H         1 UNK         0.0739 
     31 H31         8.3244   -4.2805    4.1841 H         1 UNK         0.1026 
     32 H32         6.0107   -6.4337    2.2116 H         1 UNK         0.0744 
     33 H33         6.8033   -6.2833    0.6452 H         1 UNK         0.0309 
     34 H34         7.5696   -7.2133    1.9584 H         1 UNK         0.0186 
     35 H35         6.5905   -3.7163    0.8599 H         1 UNK         0.0940 
     36 H36         5.7879   -3.9738    2.4182 H         1 UNK         0.1185 
     37 H37         7.1941   -2.9024    2.3184 H         1 UNK         0.1130 
     38 H38        13.0843   -7.6819   -0.3288 H         1 UNK         0.1188 
     39 H39        12.1053   -6.2179   -0.4792 H         1 UNK         0.0974 
     40 H40        12.0883   -7.1513    1.0353 H         1 UNK         0.1111 
     41 H41        12.1240   -9.8912   -0.2653 H         1 UNK         0.1361 
     42 H42        11.0047   -9.5232    1.0584 H         1 UNK         0.1299 
     43 H43        10.3975  -10.2162   -0.4567 H         1 UNK         0.1350 
     44 H44        10.2907   -8.7740   -2.5830 H         1 UNK         0.1017 
     45 H45        10.9997   -7.1444   -2.5953 H         1 UNK         0.1287 
     46 H46        12.0396   -8.5601   -2.4301 H         1 UNK         0.1109 
     47 H47        13.0689   -3.3100    1.4054 H         1 UNK         0.1012 
     48 H48        11.9565   -4.4713    0.6741 H         1 UNK         0.1305 
     49 H49        11.7316   -2.7376    0.3858 H         1 UNK         0.1006 
     50 H50        12.2729   -1.7351    3.2100 H         1 UNK         0.1005 
     51 H51        10.8773   -1.2133    2.2491 H         1 UNK         0.1058 
     52 H52        10.6292   -1.8736    3.8793 H         1 UNK         0.1023 
     53 H53        11.5491   -5.4300    3.0785 H         1 UNK         0.1242 
     54 H54        12.5915   -4.1757    3.7491 H         1 UNK         0.1217 
     55 H55        10.9219   -4.3405    4.3317 H         1 UNK         0.1378 
     56 H56         9.6133   -7.4645    0.9662 H         1 UNK         0.1276 
@<TRIPOS>BOND
     1    1    2 1    
     2    1   19 1    
     3    1   23 1    
     4    2    3 1    
     5    2   11 1    
     6    2   24 1    
     7    3    4 am   BACKBONE|DICT|INTERRES
     8    3   10 2    
     9    4    5 1    
    10    4   25 1    
    11    5    6 1    
    12    5   15 1    
    13    5   56 1    
    14    6    7 1    
    15    6    9 2    
    16    7    8 1    
    17    8   26 1    
    18    8   27 1    
    19    8   28 1    
    20   11   12 1    
    21   11   13 1    
    22   11   14 1    
    23   12   29 1    
    24   12   30 1    
    25   12   31 1    
    26   13   32 1    
    27   13   33 1    
    28   13   34 1    
    29   14   35 1    
    30   14   36 1    
    31   14   37 1    
    32   15   16 1    
    33   15   17 1    
    34   15   18 1    
    35   16   38 1    
    36   16   39 1    
    37   16   40 1    
    38   17   41 1    
    39   17   42 1    
    40   17   43 1    
    41   18   44 1    
    42   18   45 1    
    43   18   46 1    
    44   19   20 1    
    45   19   21 1    
    46   19   22 1    
    47   20   47 1    
    48   20   48 1    
    49   20   49 1    
    50   21   50 1    
    51   21   51 1    
    52   21   52 1    
    53   22   53 1    
    54   22   54 1    
    55   22   55 1    
@<TRIPOS>SUBSTRUCTURE
     1 UNK         1 GROUP             0       ****    0 ROOT    
@<TRIPOS>MOLECULE
N0000_Anti120GP
20   19    1
SMALL
USER_CHARGES


@<TRIPOS>ATOM
      1 N1          8.7861   -3.7466    2.2781 N.3       1 UNK        -0.8699 
      2 C2          9.1143   -4.9614    1.5580 C.3       1 UNK         0.0819 
      3 C3          9.1004   -4.8921    0.0386 C.2       1 UNK         0.9091 
      4 N4          9.4260   -6.1529   -0.5961 N.am      1 UNK        -0.9568 
      5 C5          8.3358   -6.6770   -1.4270 C.3       1 UNK        -0.0638 
      6 C6          8.8984   -7.6510   -2.4443 C.2       1 UNK         0.8929 
      7 O7          7.9466   -8.4810   -2.9044 O.3       1 UNK        -0.4710 
      8 C8          8.3532   -9.4021   -3.9397 C.3       1 UNK         0.0597 
      9 O9         10.0516   -7.6538   -2.8239 O.2       1 UNK        -0.5478 
     10 O10         8.8474   -3.8805   -0.5830 O.2       1 UNK        -0.5635 
     11 H11         7.8624   -3.4138    2.0137 H         1 UNK         0.3215 
     12 H12         9.4353   -3.0031    2.0343 H         1 UNK         0.3270 
     13 H13         8.4328   -5.7725    1.8498 H         1 UNK         0.0941 
     14 H14        10.1090   -5.3208    1.8536 H         1 UNK         0.0611 
     15 H15        10.2297   -6.0068   -1.2116 H         1 UNK         0.3711 
     16 H16         7.8163   -5.8899   -1.9988 H         1 UNK         0.0670 
     17 H17         7.5900   -7.1870   -0.8099 H         1 UNK         0.0993 
     18 H18         7.4594   -9.9761   -4.1806 H         1 UNK         0.0854 
     19 H19         8.7101   -8.8542   -4.8147 H         1 UNK         0.0443 
     20 H20         9.1471  -10.0557   -3.5720 H         1 UNK         0.0585 
@<TRIPOS>BOND
     1    1    2 1    
     2    1   11 1    
     3    1   12 1    
     4    2    3 1    
     5    2   13 1    
     6    2   14 1    
     7    3    4 am   BACKBONE|DICT|INTERRES
     8    3   10 2    
     9    4    5 1    
    10    4   15 1    
    11    5    6 1    
    12    5   16 1    
    13    5   17 1    
    14    6    7 1    
    15    6    9 2    
    16    7    8 1    
    17    8   18 1    
    18    8   19 1    
    19    8   20 1    
@<TRIPOS>SUBSTRUCTURE
     1 UNK         1 GROUP             0       ****    0 ROOT    
@<TRIPOS>MOLECULE
N0010_Anti120GP
32   31    1
SMALL
USER_CHARGES


@<TRIPOS>ATOM
      1 N1          8.9561   -3.7131    2.2699 N.3       1 UNK        -0.9093 
      2 C2          9.2549   -4.9317    1.5441 C.3       1 UNK         0.1543 
      3 C3          9.1010   -4.8942    0.0281 C.2       1 UNK         0.9190 
      4 N4          9.4273   -6.1579   -0.5909 N.am      1 UNK        -1.1000 
      5 C5          8.4059   -6.9173   -1.3507 C.3       1 UNK        -0.1312 
      6 C6          9.0261   -8.3146   -1.4417 C.2       1 UNK         0.9830 
      7 O7          8.2348   -9.2567   -0.8916 O.3       1 UNK        -0.4345 
      8 C8          8.7491  -10.6051   -0.9131 C.3       1 UNK        -0.0317 
      9 O9         10.1105   -8.5523   -1.9356 O.2       1 UNK        -0.5847 
     10 O10         8.8456   -3.8734   -0.5777 O.2       1 UNK        -0.5867 
     11 C11         7.9329   -6.4003   -2.7681 C.3       1 UNK         0.7276 
     12 C12         6.8572   -5.3075   -2.5962 C.3       1 UNK        -0.5173 
     13 C13         9.1126   -5.8475   -3.5886 C.3       1 UNK        -0.5691 
     14 C14         7.2858   -7.5799   -3.5313 C.3       1 UNK        -0.4088 
     15 H15         7.9804   -3.4546    2.1491 H         1 UNK         0.3259 
     16 H16         9.5025   -2.9389    1.9011 H         1 UNK         0.3395 
     17 H17         8.6449   -5.7613    1.9256 H         1 UNK         0.0769 
     18 H18        10.2912   -5.2427    1.7362 H         1 UNK         0.0559 
     19 H19        10.2464   -6.0294   -1.1847 H         1 UNK         0.4256 
     20 H20         7.5202   -6.9985   -0.7129 H         1 UNK         0.0810 
     21 H21         8.9035  -10.9363   -1.9427 H         1 UNK         0.0604 
     22 H22         9.6966  -10.6561   -0.3720 H         1 UNK         0.0701 
     23 H23         7.9891  -11.2116   -0.4219 H         1 UNK         0.1007 
     24 H24         6.4887   -4.9948   -3.5800 H         1 UNK         0.0997 
     25 H25         5.9975   -5.6861   -2.0289 H         1 UNK         0.0881 
     26 H26         7.2483   -4.4249   -2.0888 H         1 UNK         0.1640 
     27 H27         9.5230   -4.9404   -3.1338 H         1 UNK         0.1503 
     28 H28         9.9133   -6.5868   -3.6930 H         1 UNK         0.1065 
     29 H29         8.7692   -5.5802   -4.5941 H         1 UNK         0.1178 
     30 H30         6.8455   -7.2155   -4.4655 H         1 UNK         0.0923 
     31 H31         8.0159   -8.3526   -3.7936 H         1 UNK         0.0800 
     32 H32         6.4843   -8.0476   -2.9479 H         1 UNK         0.0548 
@<TRIPOS>BOND
     1    1    2 1    
     2    1   15 1    
     3    1   16 1    
     4    2    3 1    
     5    2   17 1    
     6    2   18 1    
     7    3    4 am   BACKBONE|DICT|INTERRES
     8    3   10 2    
     9    4    5 1    
    10    4   19 1    
    11    5    6 1    
    12    5   11 1    
    13    5   20 1    
    14    6    7 1    
    15    6    9 2    
    16    7    8 1    
    17    8   21 1    
    18    8   22 1    
    19    8   23 1    
    20   11   12 1    
    21   11   13 1    
    22   11   14 1    
    23   12   24 1    
    24   12   25 1    
    25   12   26 1    
    26   13   27 1    
    27   13   28 1    
    28   13   29 1    
    29   14   30 1    
    30   14   31 1    
    31   14   32 1    
@<TRIPOS>SUBSTRUCTURE
     1 UNK         1 GROUP             0       ****    0 ROOT    
@<TRIPOS>MOLECULE
N0100_Anti120GP
32   31    1
SMALL
USER_CHARGES


@<TRIPOS>ATOM
      1 N1         10.6120   -5.2603    1.9172 N.3       1 UNK        -0.8103 
      2 C2          9.2030   -4.9864    1.5757 C.3       1 UNK        -0.0753 
      3 C3          9.0993   -4.8878    0.0504 C.2       1 UNK         0.8266 
      4 N4          9.4259   -6.1523   -0.6025 N.am      1 UNK        -0.7276 
      5 C5          8.3439   -6.6288   -1.4715 C.3       1 UNK        -0.2590 
      6 C6          8.9059   -7.5977   -2.4934 C.2       1 UNK         0.9062 
      7 O7          7.9460   -8.3979   -2.9888 O.3       1 UNK        -0.4301 
      8 C8          8.3541   -9.3099   -4.0311 C.3       1 UNK         0.0173 
      9 O9         10.0670   -7.6217   -2.8484 O.2       1 UNK        -0.5477 
     10 O10         8.8487   -3.8854   -0.5884 O.2       1 UNK        -0.5120 
     11 C11         8.6173   -3.8068    2.4030 C.3       1 UNK         0.6543 
     12 C12         9.4219   -2.5051    2.2043 C.3       1 UNK        -0.5309 
     13 C13         8.6659   -4.2056    3.8937 C.3       1 UNK        -0.2670 
     14 C14         7.1449   -3.5758    2.0027 C.3       1 UNK        -0.4885 
     15 H15        10.9042   -6.1474    1.5160 H         1 UNK         0.3172 
     16 H16        11.2292   -4.5335    1.5637 H         1 UNK         0.3143 
     17 H17         8.6465   -5.8918    1.8518 H         1 UNK         0.1247 
     18 H18        10.2390   -6.0020   -1.2042 H         1 UNK         0.3032 
     19 H19         7.8613   -5.8153   -2.0385 H         1 UNK         0.1001 
     20 H20         7.5683   -7.1293   -0.8838 H         1 UNK         0.1233 
     21 H21         7.4539   -9.8618   -4.2984 H         1 UNK         0.0906 
     22 H22         8.7385   -8.7553   -4.8901 H         1 UNK         0.0555 
     23 H23         9.1277   -9.9853   -3.6597 H         1 UNK         0.0631 
     24 H24        10.4556   -2.6158    2.5513 H         1 UNK         0.1168 
     25 H25         9.4311   -2.1918    1.1574 H         1 UNK         0.1068 
     26 H26         8.9727   -1.6986    2.7948 H         1 UNK         0.1136 
     27 H27         8.2684   -3.3935    4.5128 H         1 UNK         0.0478 
     28 H28         8.0576   -5.0982    4.0855 H         1 UNK         0.0342 
     29 H29         9.6885   -4.4201    4.2132 H         1 UNK         0.0491 
     30 H30         6.5613   -4.5016    2.0889 H         1 UNK         0.0621 
     31 H31         6.6872   -2.8398    2.6731 H         1 UNK         0.1048 
     32 H32         7.0536   -3.2037    0.9796 H         1 UNK         0.1167 
@<TRIPOS>BOND
     1    1    2 1    
     2    1   15 1    
     3    1   16 1    
     4    2    3 1    
     5    2   11 1    
     6    2   17 1    
     7    3    4 am   BACKBONE|DICT|INTERRES
     8    3   10 2    
     9    4    5 1    
    10    4   18 1    
    11    5    6 1    
    12    5   19 1    
    13    5   20 1    
    14    6    7 1    
    15    6    9 2    
    16    7    8 1    
    17    8   21 1    
    18    8   22 1    
    19    8   23 1    
    20   11   12 1    
    21   11   13 1    
    22   11   14 1    
    23   12   24 1    
    24   12   25 1    
    25   12   26 1    
    26   13   27 1    
    27   13   28 1    
    28   13   29 1    
    29   14   30 1    
    30   14   31 1    
    31   14   32 1    
@<TRIPOS>SUBSTRUCTURE
     1 UNK         1 GROUP             0       ****    0 ROOT    
@<TRIPOS>MOLECULE
N0110_Anti120GP
44   43    1
SMALL
USER_CHARGES


@<TRIPOS>ATOM
      1 N1         10.7610   -5.1185    1.7971 N.3       1 UNK        -0.8736 
      2 C2          9.3155   -4.9521    1.5597 C.3       1 UNK         0.1377 
      3 C3          9.1000   -4.8904    0.0395 C.2       1 UNK         0.7457 
      4 N4          9.4272   -6.1574   -0.5970 N.am      1 UNK        -0.8615 
      5 C5          8.4144   -6.8625   -1.4187 C.3       1 UNK        -0.2388 
      6 C6          8.9859   -8.2815   -1.4960 C.2       1 UNK         0.9423 
      7 O7          8.1338   -9.1994   -0.9977 O.3       1 UNK        -0.4001 
      8 C8          8.5977  -10.5659   -1.0100 C.3       1 UNK        -0.0435 
      9 O9         10.0854   -8.5558   -1.9355 O.2       1 UNK        -0.5797 
     10 O10         8.8467   -3.8778   -0.5830 O.2       1 UNK        -0.4874 
     11 C11         8.7126   -3.7951    2.4080 C.3       1 UNK         0.6227 
     12 C12         9.4339   -2.4533    2.1625 C.3       1 UNK        -0.5030 
     13 C13         7.2115   -3.6478    2.0836 C.3       1 UNK        -0.4498 
     14 C14         8.8613   -4.1781    3.8962 C.3       1 UNK        -0.2918 
     15 C15         8.0316   -6.3163   -2.8536 C.3       1 UNK         0.7284 
     16 C16         7.4067   -7.4721   -3.6708 C.3       1 UNK        -0.4630 
     17 C17         6.9669   -5.2064   -2.7293 C.3       1 UNK        -0.4634 
     18 C18         9.2668   -5.7760   -3.5970 C.3       1 UNK        -0.4666 
     19 H19        11.3014   -4.3703    1.3704 H         1 UNK         0.3174 
     20 H20        11.0851   -6.0051    1.4212 H         1 UNK         0.3411 
     21 H21         8.8463   -5.8849    1.8961 H         1 UNK         0.0670 
     22 H22        10.2676   -6.0365   -1.1607 H         1 UNK         0.3509 
     23 H23         7.4954   -6.9173   -0.8269 H         1 UNK         0.0771 
     24 H24         7.7921  -11.1480   -0.5641 H         1 UNK         0.0978 
     25 H25         8.7904  -10.8925   -2.0346 H         1 UNK         0.0639 
     26 H26         9.5145  -10.6587   -0.4237 H         1 UNK         0.0741 
     27 H27        10.4878   -2.5067    2.4581 H         1 UNK         0.1080 
     28 H28         9.3744   -2.1481    1.1150 H         1 UNK         0.0930 
     29 H29         8.9713   -1.6682    2.7714 H         1 UNK         0.1053 
     30 H30         6.7474   -2.9357    2.7749 H         1 UNK         0.0950 
     31 H31         7.0476   -3.2846    1.0662 H         1 UNK         0.0967 
     32 H32         6.6852   -4.6043    2.1992 H         1 UNK         0.0543 
     33 H33         8.4654   -3.3784    4.5324 H         1 UNK         0.0535 
     34 H34         8.3040   -5.0941    4.1281 H         1 UNK         0.0347 
     35 H35         9.9092   -4.3448    4.1580 H         1 UNK         0.0523 
     36 H36         7.0271   -7.0852   -4.6223 H         1 UNK         0.0989 
     37 H37         8.1351   -8.2557   -3.9034 H         1 UNK         0.0967 
     38 H38         6.5642   -7.9314   -3.1410 H         1 UNK         0.0753 
     39 H39         6.6628   -4.8737   -3.7286 H         1 UNK         0.0851 
     40 H40         6.0689   -5.5776   -2.2191 H         1 UNK         0.0869 
     41 H41         7.3426   -4.3397   -2.1851 H         1 UNK         0.1308 
     42 H42         9.6678   -4.8840   -3.1053 H         1 UNK         0.1023 
     43 H43        10.0574   -6.5302   -3.6675 H         1 UNK         0.0928 
     44 H44         8.9873   -5.4876   -4.6164 H         1 UNK         0.0943 
@<TRIPOS>BOND
     1    1    2 1    
     2    1   19 1    
     3    1   20 1    
     4    2    3 1    
     5    2   11 1    
     6    2   21 1    
     7    3    4 am   BACKBONE|DICT|INTERRES
     8    3   10 2    
     9    4    5 1    
    10    4   22 1    
    11    5    6 1    
    12    5   15 1    
    13    5   23 1    
    14    6    7 1    
    15    6    9 2    
    16    7    8 1    
    17    8   24 1    
    18    8   25 1    
    19    8   26 1    
    20   11   12 1    
    21   11   13 1    
    22   11   14 1    
    23   12   27 1    
    24   12   28 1    
    25   12   29 1    
    26   13   30 1    
    27   13   31 1    
    28   13   32 1    
    29   14   33 1    
    30   14   34 1    
    31   14   35 1    
    32   15   16 1    
    33   15   17 1    
    34   15   18 1    
    35   16   36 1    
    36   16   37 1    
    37   16   38 1    
    38   17   39 1    
    39   17   40 1    
    40   17   41 1    
    41   18   42 1    
    42   18   43 1    
    43   18   44 1    
@<TRIPOS>SUBSTRUCTURE
     1 UNK         1 GROUP             0       ****    0 ROOT    
@<TRIPOS>MOLECULE
N011'0_Anti120GP
44   43    1
SMALL
USER_CHARGES


@<TRIPOS>ATOM
      1 N1         10.6065   -5.2239    1.9261 N.3       1 UNK        -0.9045 
      2 C2          9.1930   -4.9847    1.5749 C.3       1 UNK         0.2462 
      3 C3          9.0993   -4.8879    0.0478 C.2       1 UNK         0.5974 
      4 N4          9.4265   -6.1548   -0.6014 N.am      1 UNK        -0.7228 
      5 C5          8.3347   -6.6227   -1.4850 C.3       1 UNK        -0.3791 
      6 C6          8.4185   -5.9098   -2.8386 C.2       1 UNK         0.8973 
      7 O7          7.2127   -5.5172   -3.2855 O.3       1 UNK        -0.3714 
      8 C8          7.2018   -4.8165   -4.5471 C.3       1 UNK        -0.0437 
      9 O9          9.4573   -5.7288   -3.4450 O.2       1 UNK        -0.5644 
     10 O10         8.8480   -3.8828   -0.5869 O.2       1 UNK        -0.4581 
     11 C11         8.5746   -3.8178    2.3971 C.3       1 UNK         0.6068 
     12 C12         9.3545   -2.4995    2.2099 C.3       1 UNK        -0.4984 
     13 C13         8.6142   -4.2177    3.8878 C.3       1 UNK        -0.3053 
     14 C14         7.1025   -3.6165    1.9801 C.3       1 UNK        -0.4337 
     15 C15         8.3524   -8.1868   -1.6246 C.3       1 UNK         0.8052 
     16 C16         7.2577   -8.6310   -2.6159 C.3       1 UNK        -0.5504 
     17 C17         8.0459   -8.7882   -0.2390 C.3       1 UNK        -0.4575 
     18 C18         9.7248   -8.6925   -2.1094 C.3       1 UNK        -0.4696 
     19 H19        11.2090   -4.4871    1.5679 H         1 UNK         0.3263 
     20 H20        10.9219   -6.1081    1.5367 H         1 UNK         0.3375 
     21 H21         8.6556   -5.9012    1.8493 H         1 UNK         0.0549 
     22 H22        10.2384   -5.9920   -1.2016 H         1 UNK         0.3346 
     23 H23         7.8108   -3.9128   -4.4774 H         1 UNK         0.0776 
     24 H24         7.5921   -5.4567   -5.3418 H         1 UNK         0.0614 
     25 H25         6.1572   -4.5671   -4.7294 H         1 UNK         0.0956 
     26 H26         8.8815   -1.7034    2.7958 H         1 UNK         0.1048 
     27 H27        10.3858   -2.5898    2.5697 H         1 UNK         0.1039 
     28 H28         9.3705   -2.1850    1.1634 H         1 UNK         0.0933 
     29 H29         9.6370   -4.4142    4.2181 H         1 UNK         0.0547 
     30 H30         8.1960   -3.4137    4.5040 H         1 UNK         0.0590 
     31 H31         8.0197   -5.1211    4.0724 H         1 UNK         0.0326 
     32 H32         6.5369   -4.5541    2.0589 H         1 UNK         0.0509 
     33 H33         6.6218   -2.8906    2.6454 H         1 UNK         0.0900 
     34 H34         7.0156   -3.2458    0.9561 H         1 UNK         0.0950 
     35 H35         7.4696   -8.3034   -3.6389 H         1 UNK         0.1214 
     36 H36         7.1915   -9.7242   -2.6286 H         1 UNK         0.1152 
     37 H37         6.2744   -8.2380   -2.3345 H         1 UNK         0.1045 
     38 H38         7.0482   -8.4957    0.1108 H         1 UNK         0.0970 
     39 H39         8.0726   -9.8824   -0.2880 H         1 UNK         0.0881 
     40 H40         8.7801   -8.4605    0.5018 H         1 UNK         0.1044 
     41 H41        10.5144   -8.4440   -1.3932 H         1 UNK         0.1053 
     42 H42         9.7016   -9.7832   -2.2099 H         1 UNK         0.0893 
     43 H43         9.9970   -8.2683   -3.0803 H         1 UNK         0.0982 
     44 H44         7.3785   -6.3500   -1.0273 H         1 UNK         0.1102 
@<TRIPOS>BOND
     1    1    2 1    
     2    1   19 1    
     3    1   20 1    
     4    2    3 1    
     5    2   11 1    
     6    2   21 1    
     7    3    4 am   BACKBONE|DICT|INTERRES
     8    3   10 2    
     9    4    5 1    
    10    4   22 1    
    11    5    6 1    
    12    5   15 1    
    13    5   44 1    
    14    6    7 1    
    15    6    9 2    
    16    7    8 1    
    17    8   23 1    
    18    8   24 1    
    19    8   25 1    
    20   11   12 1    
    21   11   13 1    
    22   11   14 1    
    23   12   26 1    
    24   12   27 1    
    25   12   28 1    
    26   13   29 1    
    27   13   30 1    
    28   13   31 1    
    29   14   32 1    
    30   14   33 1    
    31   14   34 1    
    32   15   16 1    
    33   15   17 1    
    34   15   18 1    
    35   16   35 1    
    36   16   36 1    
    37   16   37 1    
    38   17   38 1    
    39   17   39 1    
    40   17   40 1    
    41   18   41 1    
    42   18   42 1    
    43   18   43 1    
@<TRIPOS>SUBSTRUCTURE
     1 UNK         1 GROUP             0       ****    0 ROOT    
@<TRIPOS>MOLECULE
N1000_Anti120GP
32   31    1
SMALL
USER_CHARGES


@<TRIPOS>ATOM
      1 N1          8.6235   -3.7521    2.1581 N.3       1 UNK        -0.8747 
      2 C2          9.1449   -4.9539    1.5453 C.3       1 UNK        -0.1408 
      3 C3          9.1006   -4.8929    0.0384 C.2       1 UNK         1.0327 
      4 N4          9.4258   -6.1522   -0.5958 N.am      1 UNK        -0.8700 
      5 C5          8.3471   -6.6554   -1.4553 C.3       1 UNK        -0.1510 
      6 C6          8.9261   -7.6069   -2.4840 C.2       1 UNK         0.8968 
      7 O7          7.9877   -8.4415   -2.9631 O.3       1 UNK        -0.4542 
      8 C8          8.4134   -9.3434   -4.0071 C.3       1 UNK         0.0551 
      9 O9         10.0821   -7.5903   -2.8560 O.2       1 UNK        -0.5410 
     10 O10         8.8474   -3.8804   -0.5831 O.2       1 UNK        -0.5541 
     11 C11         9.0603   -3.4046    3.5265 C.3       1 UNK         0.9844 
     12 C12         8.6449   -4.5332    4.4873 C.3       1 UNK        -0.4597 
     13 C13         8.3139   -2.1131    3.9008 C.3       1 UNK        -0.4906 
     14 C14        10.5846   -3.1591    3.6296 C.3       1 UNK        -0.5506 
     15 H15         8.7490   -2.9681    1.5221 H         1 UNK         0.3120 
     16 H16         8.5843   -5.8492    1.8488 H         1 UNK         0.1509 
     17 H17        10.2011   -5.1883    1.7834 H         1 UNK         0.0302 
     18 H18        10.2420   -6.0074   -1.1952 H         1 UNK         0.3220 
     19 H19         7.8393   -5.8540   -2.0172 H         1 UNK         0.0753 
     20 H20         7.5906   -7.1763   -0.8609 H         1 UNK         0.1160 
     21 H21         9.2099   -9.9949   -3.6407 H         1 UNK         0.0556 
     22 H22         7.5274   -9.9224   -4.2650 H         1 UNK         0.0838 
     23 H23         8.7739   -8.7799   -4.8709 H         1 UNK         0.0439 
     24 H24         9.1751   -5.4674    4.2718 H         1 UNK         0.0901 
     25 H25         8.8742   -4.2583    5.5222 H         1 UNK         0.0829 
     26 H26         7.5696   -4.7233    4.4088 H         1 UNK         0.1096 
     27 H27         7.2322   -2.2675    3.8452 H         1 UNK         0.0982 
     28 H28         8.5728   -1.7932    4.9155 H         1 UNK         0.0955 
     29 H29         8.5764   -1.2971    3.2165 H         1 UNK         0.1093 
     30 H30        10.8937   -2.3530    2.9542 H         1 UNK         0.1051 
     31 H31        10.8661   -2.8712    4.6487 H         1 UNK         0.0972 
     32 H32        11.1625   -4.0546    3.3759 H         1 UNK         0.1401 
@<TRIPOS>BOND
     1    1    2 1    
     2    1   11 1    
     3    1   15 1    
     4    2    3 1    
     5    2   16 1    
     6    2   17 1    
     7    3    4 am   BACKBONE|DICT|INTERRES
     8    3   10 2    
     9    4    5 1    
    10    4   18 1    
    11    5    6 1    
    12    5   19 1    
    13    5   20 1    
    14    6    7 1    
    15    6    9 2    
    16    7    8 1    
    17    8   21 1    
    18    8   22 1    
    19    8   23 1    
    20   11   12 1    
    21   11   13 1    
    22   11   14 1    
    23   12   24 1    
    24   12   25 1    
    25   12   26 1    
    26   13   27 1    
    27   13   28 1    
    28   13   29 1    
    29   14   30 1    
    30   14   31 1    
    31   14   32 1    
@<TRIPOS>SUBSTRUCTURE
     1 UNK         1 GROUP             0       ****    0 ROOT    
@<TRIPOS>MOLECULE
N1010_Anti120GP
44   43    1
SMALL
USER_CHARGES


@<TRIPOS>ATOM
      1 N1          8.7572   -3.7277    2.1615 N.3       1 UNK        -0.9277 
      2 C2          9.2419   -4.9357    1.5317 C.3       1 UNK        -0.0553 
      3 C3          9.1013   -4.8953    0.0270 C.2       1 UNK         1.0074 
      4 N4          9.4271   -6.1574   -0.5901 N.am      1 UNK        -1.0494 
      5 C5          8.4285   -6.8822   -1.4096 C.3       1 UNK        -0.1112 
      6 C6          9.0301   -8.2873   -1.4997 C.2       1 UNK         0.9559 
      7 O7          8.1893   -9.2302   -1.0314 O.3       1 UNK        -0.4315 
      8 C8          8.6793  -10.5870   -1.0638 C.3       1 UNK        -0.0117 
      9 O9         10.1408   -8.5306   -1.9290 O.2       1 UNK        -0.5779 
     10 O10         8.8454   -3.8728   -0.5774 O.2       1 UNK        -0.5423 
     11 C11         8.0286   -6.3339   -2.8392 C.3       1 UNK         0.6595 
     12 C12         9.2509   -5.7667   -3.5835 C.3       1 UNK        -0.4296 
     13 C13         7.4204   -7.4937   -3.6625 C.3       1 UNK        -0.4353 
     14 C14         6.9455   -5.2440   -2.6987 C.3       1 UNK        -0.4619 
     15 C15         9.2570   -3.3779    3.5074 C.3       1 UNK         1.0163 
     16 C16        10.7832   -3.1259    3.5362 C.3       1 UNK        -0.5368 
     17 C17         8.5238   -2.0899    3.9177 C.3       1 UNK        -0.4727 
     18 C18         8.8941   -4.5072    4.4882 C.3       1 UNK        -0.4508 
     19 H19         8.8609   -2.9474    1.5171 H         1 UNK         0.3166 
     20 H20         8.7092   -5.8272    1.8894 H         1 UNK         0.1363 
     21 H21        10.3144   -5.1610    1.6971 H         1 UNK         0.0330 
     22 H22        10.2886   -6.0575   -1.1259 H         1 UNK         0.3952 
     23 H23         7.5142   -6.9588   -0.8134 H         1 UNK         0.0761 
     24 H24         9.5882  -10.6748   -0.4643 H         1 UNK         0.0647 
     25 H25         7.8778  -11.1933   -0.6432 H         1 UNK         0.0937 
     26 H26         8.8946  -10.8889   -2.0916 H         1 UNK         0.0546 
     27 H27         8.9614   -5.4732   -4.5987 H         1 UNK         0.0904 
     28 H28         9.6406   -4.8739   -3.0846 H         1 UNK         0.0916 
     29 H29        10.0532   -6.5075   -3.6651 H         1 UNK         0.0775 
     30 H30         6.5882   -7.9717   -3.1333 H         1 UNK         0.0686 
     31 H31         8.1616   -8.2628   -3.9042 H         1 UNK         0.0875 
     32 H32         7.0309   -7.1060   -4.6098 H         1 UNK         0.0959 
     33 H33         6.0557   -5.6364   -2.1901 H         1 UNK         0.0787 
     34 H34         7.3067   -4.3765   -2.1455 H         1 UNK         0.1419 
     35 H35         6.6327   -4.9048   -3.6932 H         1 UNK         0.0882 
     36 H36        11.1145   -2.8419    4.5414 H         1 UNK         0.0925 
     37 H37        11.3507   -4.0175    3.2482 H         1 UNK         0.1257 
     38 H38        11.0547   -2.3149    2.8507 H         1 UNK         0.0994 
     39 H39         8.7453   -1.2741    3.2190 H         1 UNK         0.1027 
     40 H40         7.4417   -2.2507    3.9187 H         1 UNK         0.0938 
     41 H41         8.8332   -1.7660    4.9170 H         1 UNK         0.0848 
     42 H42         9.4242   -5.4368    4.2541 H         1 UNK         0.0832 
     43 H43         9.1638   -4.2255    5.5114 H         1 UNK         0.0771 
     44 H44         7.8185   -4.7083    4.4560 H         1 UNK         0.1055 
@<TRIPOS>BOND
     1    1    2 1    
     2    1   15 1    
     3    1   19 1    
     4    2    3 1    
     5    2   20 1    
     6    2   21 1    
     7    3    4 am   BACKBONE|DICT|INTERRES
     8    3   10 2    
     9    4    5 1    
    10    4   22 1    
    11    5    6 1    
    12    5   11 1    
    13    5   23 1    
    14    6    7 1    
    15    6    9 2    
    16    7    8 1    
    17    8   24 1    
    18    8   25 1    
    19    8   26 1    
    20   11   12 1    
    21   11   13 1    
    22   11   14 1    
    23   12   27 1    
    24   12   28 1    
    25   12   29 1    
    26   13   30 1    
    27   13   31 1    
    28   13   32 1    
    29   14   33 1    
    30   14   34 1    
    31   14   35 1    
    32   15   16 1    
    33   15   17 1    
    34   15   18 1    
    35   16   36 1    
    36   16   37 1    
    37   16   38 1    
    38   17   39 1    
    39   17   40 1    
    40   17   41 1    
    41   18   42 1    
    42   18   43 1    
    43   18   44 1    
@<TRIPOS>SUBSTRUCTURE
     1 UNK         1 GROUP             0       ****    0 ROOT    
@<TRIPOS>MOLECULE
N1100_Anti120GP
44   43    1
SMALL
USER_CHARGES


@<TRIPOS>ATOM
      1 N1         10.0128   -3.7275    2.0389 N.3       1 UNK        -0.8641 
      2 C2          9.2017   -4.8637    1.5900 C.3       1 UNK        -0.1638 
      3 C3          9.0998   -4.8901    0.0526 C.2       1 UNK         0.9954 
      4 N4          9.4247   -6.1476   -0.6029 N.am      1 UNK        -0.7306 
      5 C5          8.3183   -6.7598   -1.3499 C.3       1 UNK        -0.3959 
      6 C6          8.8800   -7.5967   -2.4842 C.2       1 UNK         0.9618 
      7 O7          7.9781   -8.4943   -2.9184 O.3       1 UNK        -0.4295 
      8 C8          8.3765   -9.3005   -4.0479 C.3       1 UNK         0.0159 
      9 O9          9.9868   -7.4537   -2.9631 O.2       1 UNK        -0.5574 
     10 O10         8.8493   -3.8878   -0.5902 O.2       1 UNK        -0.5735 
     11 C11         7.7890   -4.8531    2.2927 C.3       1 UNK         0.8673 
     12 C12         8.0146   -5.0849    3.7992 C.3       1 UNK        -0.4691 
     13 C13         6.9090   -5.9924    1.7426 C.3       1 UNK        -0.6038 
     14 C14         7.0673   -3.5079    2.0876 C.3       1 UNK        -0.5499 
     15 C15        11.4877   -3.8756    2.1392 C.3       1 UNK         0.9053 
     16 C16        12.0290   -2.4684    2.4462 C.3       1 UNK        -0.4600 
     17 C17        11.8270   -4.8109    3.3142 C.3       1 UNK        -0.5622 
     18 C18        12.1493   -4.4049    0.8463 C.3       1 UNK        -0.3487 
     19 H19         9.7925   -2.9217    1.4582 H         1 UNK         0.3177 
     20 H20         9.6934   -5.7922    1.8875 H         1 UNK         0.0345 
     21 H21        10.1382   -5.9262   -1.3027 H         1 UNK         0.3163 
     22 H22         7.6501   -6.0149   -1.8142 H         1 UNK         0.1157 
     23 H23         7.7093   -7.3967   -0.7045 H         1 UNK         0.1586 
     24 H24         7.5270   -9.9516   -4.2500 H         1 UNK         0.0891 
     25 H25         8.5918   -8.6648   -4.9098 H         1 UNK         0.0531 
     26 H26         9.2639   -9.8865   -3.7987 H         1 UNK         0.0608 
     27 H27         7.0596   -5.0407    4.3354 H         1 UNK         0.0813 
     28 H28         8.4586   -6.0698    3.9892 H         1 UNK         0.0881 
     29 H29         8.6797   -4.3226    4.2121 H         1 UNK         0.1109 
     30 H30         5.9904   -6.0756    2.3338 H         1 UNK         0.1151 
     31 H31         6.6047   -5.8119    0.7059 H         1 UNK         0.1276 
     32 H32         7.4225   -6.9601    1.7910 H         1 UNK         0.1300 
     33 H33         6.9098   -3.2851    1.0280 H         1 UNK         0.1105 
     34 H34         6.0869   -3.5360    2.5770 H         1 UNK         0.1032 
     35 H35         7.6362   -2.6854    2.5312 H         1 UNK         0.1175 
     36 H36        13.1148   -2.4928    2.5827 H         1 UNK         0.0894 
     37 H37        11.8121   -1.7756    1.6239 H         1 UNK         0.0891 
     38 H38        11.5722   -2.0715    3.3581 H         1 UNK         0.1032 
     39 H39        12.9123   -4.8748    3.4470 H         1 UNK         0.1027 
     40 H40        11.3846   -4.4361    4.2421 H         1 UNK         0.1358 
     41 H41        11.4600   -5.8291    3.1480 H         1 UNK         0.1380 
     42 H42        11.9195   -3.7559   -0.0064 H         1 UNK         0.0573 
     43 H43        13.2392   -4.4412    0.9543 H         1 UNK         0.0653 
     44 H44        11.8131   -5.4207    0.6110 H         1 UNK         0.0522 
@<TRIPOS>BOND
     1    1    2 1    
     2    1   15 1    
     3    1   19 1    
     4    2    3 1    
     5    2   11 1    
     6    2   20 1    
     7    3    4 am   BACKBONE|DICT|INTERRES
     8    3   10 2    
     9    4    5 1    
    10    4   21 1    
    11    5    6 1    
    12    5   22 1    
    13    5   23 1    
    14    6    7 1    
    15    6    9 2    
    16    7    8 1    
    17    8   24 1    
    18    8   25 1    
    19    8   26 1    
    20   11   12 1    
    21   11   13 1    
    22   11   14 1    
    23   12   27 1    
    24   12   28 1    
    25   12   29 1    
    26   13   30 1    
    27   13   31 1    
    28   13   32 1    
    29   14   33 1    
    30   14   34 1    
    31   14   35 1    
    32   15   16 1    
    33   15   17 1    
    34   15   18 1    
    35   16   36 1    
    36   16   37 1    
    37   16   38 1    
    38   17   39 1    
    39   17   40 1    
    40   17   41 1    
    41   18   42 1    
    42   18   43 1    
    43   18   44 1    
@<TRIPOS>SUBSTRUCTURE
     1 UNK         1 GROUP             0       ****    0 ROOT    
@<TRIPOS>MOLECULE
N1110_Anti120GP
56   55    1
SMALL
USER_CHARGES


@<TRIPOS>ATOM
      1 N1         10.0291   -3.6769    1.9959 N.3       1 UNK        -0.8668 
      2 C2          9.2621   -4.8532    1.5774 C.3       1 UNK        -0.1727 
      3 C3          9.1004   -4.8920    0.0412 C.2       1 UNK         0.9520 
      4 N4          9.4262   -6.1538   -0.5973 N.am      1 UNK        -0.9054 
      5 C5          8.4509   -6.9437   -1.3863 C.3       1 UNK        -0.4204 
      6 C6          9.1801   -8.2775   -1.5721 C.2       1 UNK         1.0179 
      7 O7          8.4652   -9.3159   -1.0954 O.3       1 UNK        -0.3802 
      8 C8          9.0777  -10.6164   -1.2198 C.3       1 UNK        -0.0723 
      9 O9         10.2799   -8.3956   -2.0764 O.2       1 UNK        -0.5924 
     10 O10         8.8472   -3.8797   -0.5844 O.2       1 UNK        -0.5363 
     11 C11         7.8767   -4.9096    2.3331 C.3       1 UNK         0.7863 
     12 C12         8.1691   -5.1368    3.8287 C.3       1 UNK        -0.4546 
     13 C13         7.0242   -6.0817    1.8107 C.3       1 UNK        -0.5271 
     14 C14         7.0921   -3.5947    2.1639 C.3       1 UNK        -0.5235 
     15 C15         7.9142   -6.3850   -2.7650 C.3       1 UNK         0.8118 
     16 C16         7.3253   -7.5617   -3.5780 C.3       1 UNK        -0.4280 
     17 C17         6.7748   -5.3766   -2.5093 C.3       1 UNK        -0.5398 
     18 C18         9.0347   -5.7121   -3.5785 C.3       1 UNK        -0.4848 
     19 C19        11.5110   -3.7538    2.0580 C.3       1 UNK         0.9670 
     20 C20        11.9256   -4.6536    3.2367 C.3       1 UNK        -0.5437 
     21 C21        12.1641   -4.2723    0.7560 C.3       1 UNK        -0.4644 
     22 C22        11.9945   -2.3183    2.3290 C.3       1 UNK        -0.4341 
     23 H23         9.7553   -2.8882    1.4145 H         1 UNK         0.3137 
     24 H24         9.8069   -5.7569    1.8575 H         1 UNK         0.0799 
     25 H25        10.2456   -5.9936   -1.1839 H         1 UNK         0.3909 
     26 H26         7.5869   -7.1392   -0.7492 H         1 UNK         0.1046 
     27 H27         8.3696  -11.3130   -0.7723 H         1 UNK         0.1014 
     28 H28         9.2457  -10.8584   -2.2720 H         1 UNK         0.0671 
     29 H29        10.0320  -10.6375   -0.6887 H         1 UNK         0.0771 
     30 H30         8.6592   -6.1035    3.9967 H         1 UNK         0.0847 
     31 H31         8.8176   -4.3492    4.2199 H         1 UNK         0.1103 
     32 H32         7.2343   -5.1332    4.4011 H         1 UNK         0.0820 
     33 H33         6.1377   -6.2106    2.4413 H         1 UNK         0.1017 
     34 H34         6.6648   -5.9016    0.7917 H         1 UNK         0.1249 
     35 H35         7.5800   -7.0262    1.8204 H         1 UNK         0.1142 
     36 H36         6.8880   -3.3712    1.1121 H         1 UNK         0.1004 
     37 H37         6.1306   -3.6685    2.6851 H         1 UNK         0.1008 
     38 H38         7.6403   -2.7517    2.5947 H         1 UNK         0.1193 
     39 H39         6.8358   -7.1777   -4.4793 H         1 UNK         0.0860 
     40 H40         8.0973   -8.2675   -3.9018 H         1 UNK         0.0798 
     41 H41         6.5742   -8.1149   -3.0029 H         1 UNK         0.0683 
     42 H42         6.3657   -5.0307   -3.4655 H         1 UNK         0.1018 
     43 H43         5.9531   -5.8422   -1.9506 H         1 UNK         0.1004 
     44 H44         7.1203   -4.5009   -1.9585 H         1 UNK         0.1517 
     45 H45         9.4005   -4.8103   -3.0779 H         1 UNK         0.1116 
     46 H46         9.8764   -6.3922   -3.7444 H         1 UNK         0.0926 
     47 H47         8.6487   -5.4098   -4.5587 H         1 UNK         0.0906 
     48 H48        13.0163   -4.6705    3.3370 H         1 UNK         0.0951 
     49 H49        11.4963   -4.2814    4.1717 H         1 UNK         0.1244 
     50 H50        11.5956   -5.6885    3.0986 H         1 UNK         0.1283 
     51 H51        13.2568   -4.2525    0.8349 H         1 UNK         0.0865 
     52 H52        11.8753   -5.3087    0.5488 H         1 UNK         0.0857 
     53 H53        11.8790   -3.6516   -0.1008 H         1 UNK         0.0843 
     54 H54        11.5407   -1.9271    3.2449 H         1 UNK         0.0910 
     55 H55        13.0832   -2.2909    2.4407 H         1 UNK         0.0793 
     56 H56        11.7271   -1.6504    1.5011 H         1 UNK         0.0814 
@<TRIPOS>BOND
     1    1    2 1    
     2    1   19 1    
     3    1   23 1    
     4    2    3 1    
     5    2   11 1    
     6    2   24 1    
     7    3    4 am   BACKBONE|DICT|INTERRES
     8    3   10 2    
     9    4    5 1    
    10    4   25 1    
    11    5    6 1    
    12    5   15 1    
    13    5   26 1    
    14    6    7 1    
    15    6    9 2    
    16    7    8 1    
    17    8   27 1    
    18    8   28 1    
    19    8   29 1    
    20   11   12 1    
    21   11   13 1    
    22   11   14 1    
    23   12   30 1    
    24   12   31 1    
    25   12   32 1    
    26   13   33 1    
    27   13   34 1    
    28   13   35 1    
    29   14   36 1    
    30   14   37 1    
    31   14   38 1    
    32   15   16 1    
    33   15   17 1    
    34   15   18 1    
    35   16   39 1    
    36   16   40 1    
    37   16   41 1    
    38   17   42 1    
    39   17   43 1    
    40   17   44 1    
    41   18   45 1    
    42   18   46 1    
    43   18   47 1    
    44   19   20 1    
    45   19   21 1    
    46   19   22 1    
    47   20   48 1    
    48   20   49 1    
    49   20   50 1    
    50   21   51 1    
    51   21   52 1    
    52   21   53 1    
    53   22   54 1    
    54   22   55 1    
    55   22   56 1    
@<TRIPOS>SUBSTRUCTURE
     1 UNK         1 GROUP             0       ****    0 ROOT    
@<TRIPOS>MOLECULE
N111'0_Anti120GP
56   55    1
SMALL
USER_CHARGES


@<TRIPOS>ATOM
      1 N1         10.1943   -3.8383    2.0005 N.3       1 UNK        -0.8982 
      2 C2          9.2262   -4.8631    1.5886 C.3       1 UNK         0.0496 
      3 C3          9.0996   -4.8891    0.0501 C.2       1 UNK         0.7875 
      4 N4          9.4261   -6.1529   -0.6021 N.am      1 UNK        -0.7052 
      5 C5          8.3094   -6.7671   -1.3582 C.3       1 UNK        -0.7035 
      6 C6          8.1230   -6.0466   -2.6981 C.2       1 UNK         0.9840 
      7 O7          6.8318   -5.7519   -2.9387 O.3       1 UNK        -0.3532 
      8 C8          6.5606   -5.0534   -4.1720 C.3       1 UNK        -0.0641 
      9 O9          9.0308   -5.7765   -3.4605 O.2       1 UNK        -0.5807 
     10 O10         8.8482   -3.8835   -0.5885 O.2       1 UNK        -0.5181 
     11 C11         7.8485   -4.6541    2.3267 C.3       1 UNK         0.7270 
     12 C12         8.0812   -4.9131    3.8282 C.3       1 UNK        -0.4602 
     13 C13         6.8042   -5.6617    1.8084 C.3       1 UNK        -0.3707 
     14 C14         7.3108   -3.2231    2.1382 C.3       1 UNK        -0.5503 
     15 C15         8.5338   -8.3111   -1.5391 C.3       1 UNK         0.9047 
     16 C16         8.4747   -8.9682   -0.1460 C.3       1 UNK        -0.4390 
     17 C17         7.4043   -8.8921   -2.4145 C.3       1 UNK        -0.5540 
     18 C18         9.8984   -8.6151   -2.1871 C.3       1 UNK        -0.5379 
     19 C19        11.6377   -4.1670    2.1114 C.3       1 UNK         0.9298 
     20 C20        12.2402   -4.7726    0.8233 C.3       1 UNK        -0.4295 
     21 C21        12.3439   -2.8360    2.4245 C.3       1 UNK        -0.4380 
     22 C22        11.8537   -5.1367    3.2878 C.3       1 UNK        -0.5289 
     23 H23        10.0726   -3.0139    1.4177 H         1 UNK         0.3144 
     24 H24         9.6016   -5.8425    1.8911 H         1 UNK         0.0536 
     25 H25        10.1393   -5.9233   -1.2990 H         1 UNK         0.3682 
     26 H26         7.1003   -4.1043   -4.1905 H         1 UNK         0.0822 
     27 H27         6.8648   -5.6605   -5.0281 H         1 UNK         0.0634 
     28 H28         5.4837   -4.8881   -4.1791 H         1 UNK         0.0956 
     29 H29         7.1563   -4.7380    4.3897 H         1 UNK         0.0849 
     30 H30         8.3917   -5.9490    4.0123 H         1 UNK         0.0718 
     31 H31         8.8541   -4.2475    4.2203 H         1 UNK         0.1109 
     32 H32         5.8999   -5.6158    2.4253 H         1 UNK         0.0684 
     33 H33         6.4988   -5.4413    0.7796 H         1 UNK         0.0635 
     34 H34         7.1786   -6.6914    1.8486 H         1 UNK         0.0660 
     35 H35         7.1518   -2.9829    1.0833 H         1 UNK         0.1147 
     36 H36         6.3523   -3.1181    2.6596 H         1 UNK         0.1057 
     37 H37         8.0002   -2.4859    2.5606 H         1 UNK         0.1178 
     38 H38         8.6625  -10.0445   -0.2291 H         1 UNK         0.0782 
     39 H39         9.2273   -8.5390    0.5206 H         1 UNK         0.0963 
     40 H40         7.4886   -8.8379    0.3156 H         1 UNK         0.0991 
     41 H41         7.4889   -9.9835   -2.4530 H         1 UNK         0.1114 
     42 H42         6.4150   -8.6464   -2.0124 H         1 UNK         0.1061 
     43 H43         7.4504   -8.5237   -3.4449 H         1 UNK         0.1224 
     44 H44         9.9988   -8.1441   -3.1690 H         1 UNK         0.1209 
     45 H45        10.7227   -8.2710   -1.5543 H         1 UNK         0.1323 
     46 H46        10.0116   -9.6974   -2.3151 H         1 UNK         0.0982 
     47 H47        13.3179   -4.9364    0.9368 H         1 UNK         0.0799 
     48 H48        11.7843   -5.7398    0.5885 H         1 UNK         0.0735 
     49 H49        12.0929   -4.1015   -0.0310 H         1 UNK         0.0747 
     50 H50        13.4183   -2.9921    2.5646 H         1 UNK         0.0817 
     51 H51        12.2158   -2.1201    1.6034 H         1 UNK         0.0861 
     52 H52        11.9349   -2.3887    3.3357 H         1 UNK         0.0944 
     53 H53        11.3704   -6.1042    3.1174 H         1 UNK         0.1156 
     54 H54        12.9229   -5.3283    3.4285 H         1 UNK         0.0954 
     55 H55        11.4526   -4.7130    4.2133 H         1 UNK         0.1234 
     56 H56         7.3887   -6.6422   -0.7853 H         1 UNK         0.1788 
@<TRIPOS>BOND
     1    1    2 1    
     2    1   19 1    
     3    1   23 1    
     4    2    3 1    
     5    2   11 1    
     6    2   24 1    
     7    3    4 am   BACKBONE|DICT|INTERRES
     8    3   10 2    
     9    4    5 1    
    10    4   25 1    
    11    5    6 1    
    12    5   15 1    
    13    5   56 1    
    14    6    7 1    
    15    6    9 2    
    16    7    8 1    
    17    8   26 1    
    18    8   27 1    
    19    8   28 1    
    20   11   12 1    
    21   11   13 1    
    22   11   14 1    
    23   12   29 1    
    24   12   30 1    
    25   12   31 1    
    26   13   32 1    
    27   13   33 1    
    28   13   34 1    
    29   14   35 1    
    30   14   36 1    
    31   14   37 1    
    32   15   16 1    
    33   15   17 1    
    34   15   18 1    
    35   16   38 1    
    36   16   39 1    
    37   16   40 1    
    38   17   41 1    
    39   17   42 1    
    40   17   43 1    
    41   18   44 1    
    42   18   45 1    
    43   18   46 1    
    44   19   20 1    
    45   19   21 1    
    46   19   22 1    
    47   20   47 1    
    48   20   48 1    
    49   20   49 1    
    50   21   50 1    
    51   21   51 1    
    52   21   52 1    
    53   22   53 1    
    54   22   54 1    
    55   22   55 1    
@<TRIPOS>SUBSTRUCTURE
     1 UNK         1 GROUP             0       ****    0 ROOT    
@<TRIPOS>MOLECULE
N0000_Anti-120GP
20   19    1
SMALL
USER_CHARGES


@<TRIPOS>ATOM
      1 N1          8.7955   -3.7444    2.2783 N.3       1 UNK        -0.8695 
      2 C2          9.0968   -4.9659    1.5579 C.3       1 UNK         0.0797 
      3 C3          9.1004   -4.8921    0.0387 C.2       1 UNK         0.9085 
      4 N4          9.4260   -6.1528   -0.5962 N.am      1 UNK        -0.9557 
      5 C5         10.6495   -6.0904   -1.4042 C.3       1 UNK        -0.0681 
      6 C6         10.6370   -7.2092   -2.4280 C.2       1 UNK         0.8941 
      7 O7         11.8775   -7.4847   -2.8657 O.3       1 UNK        -0.4703 
      8 C8         11.9775   -8.4829   -3.9046 C.3       1 UNK         0.0555 
      9 O9          9.6312   -7.7574   -2.8301 O.2       1 UNK        -0.5480 
     10 O10         8.8474   -3.8805   -0.5830 O.2       1 UNK        -0.5633 
     11 H11         7.8759   -3.3969    2.0186 H         1 UNK         0.3273 
     12 H12         9.4554   -3.0118    2.0298 H         1 UNK         0.3215 
     13 H13         8.3879   -5.7564    1.8383 H         1 UNK         0.0619 
     14 H14        10.0770   -5.3564    1.8647 H         1 UNK         0.0947 
     15 H15         8.6616   -6.4019   -1.2284 H         1 UNK         0.3715 
     16 H16        11.5366   -6.1875   -0.7711 H         1 UNK         0.1003 
     17 H17        10.7423   -5.1478   -1.9693 H         1 UNK         0.0678 
     18 H18        13.0410   -8.5613   -4.1260 H         1 UNK         0.0868 
     19 H19        11.5834   -9.4375   -3.5492 H         1 UNK         0.0597 
     20 H20        11.4193   -8.1663   -4.7885 H         1 UNK         0.0455 
@<TRIPOS>BOND
     1    1    2 1    
     2    1   11 1    
     3    1   12 1    
     4    2    3 1    
     5    2   13 1    
     6    2   14 1    
     7    3    4 am   BACKBONE|DICT|INTERRES
     8    3   10 2    
     9    4    5 1    
    10    4   15 1    
    11    5    6 1    
    12    5   16 1    
    13    5   17 1    
    14    6    7 1    
    15    6    9 2    
    16    7    8 1    
    17    8   18 1    
    18    8   19 1    
    19    8   20 1    
@<TRIPOS>SUBSTRUCTURE
     1 UNK         1 GROUP             0       ****    0 ROOT    
@<TRIPOS>MOLECULE
N0010_Anti-120GP
32   31    1
SMALL
USER_CHARGES


@<TRIPOS>ATOM
      1 N1          8.8127   -3.7414    2.2773 N.3       1 UNK        -0.9387 
      2 C2          9.1114   -4.9634    1.5563 C.3       1 UNK         0.1978 
      3 C3          9.1004   -4.8920    0.0357 C.2       1 UNK         0.7877 
      4 N4          9.4268   -6.1560   -0.5949 N.am      1 UNK        -0.9206 
      5 C5         10.6467   -6.0846   -1.4304 C.3       1 UNK        -0.2449 
      6 C6         10.3016   -5.5058   -2.8064 C.2       1 UNK         0.9845 
      7 O7         11.2101   -4.6079   -3.2263 O.3       1 UNK        -0.4169 
      8 C8         10.9529   -3.9995   -4.5097 C.3       1 UNK        -0.0369 
      9 O9          9.3211   -5.8282   -3.4494 O.2       1 UNK        -0.5934 
     10 O10         8.8466   -3.8776   -0.5813 O.2       1 UNK        -0.5522 
     11 C11        11.3502   -7.4854   -1.5248 C.3       1 UNK         0.6847 
     12 C12        11.8490   -7.8585   -0.1149 C.3       1 UNK        -0.2488 
     13 C13        10.3768   -8.5694   -2.0263 C.3       1 UNK        -0.4948 
     14 C14        12.5595   -7.3939   -2.4779 C.3       1 UNK        -0.5551 
     15 H15         7.8913   -3.3957    2.0216 H         1 UNK         0.3460 
     16 H16         9.4697   -3.0086    2.0216 H         1 UNK         0.3382 
     17 H17         8.4079   -5.7557    1.8455 H         1 UNK         0.0495 
     18 H18        10.0964   -5.3479    1.8541 H         1 UNK         0.0837 
     19 H19         8.6509   -6.4025   -1.2136 H         1 UNK         0.3881 
     20 H20        11.3528   -5.3987   -0.9520 H         1 UNK         0.0959 
     21 H21        10.9345   -4.7596   -5.2944 H         1 UNK         0.0562 
     22 H22         9.9947   -3.4757   -4.4895 H         1 UNK         0.0814 
     23 H23        11.7737   -3.3008   -4.6673 H         1 UNK         0.0980 
     24 H24        12.3250   -8.8452   -0.1319 H         1 UNK         0.0478 
     25 H25        12.5922   -7.1379    0.2486 H         1 UNK         0.0538 
     26 H26        11.0204   -7.8896    0.5975 H         1 UNK         0.0302 
     27 H27         9.5379   -8.6985   -1.3350 H         1 UNK         0.1289 
     28 H28         9.9738   -8.3315   -3.0150 H         1 UNK         0.0983 
     29 H29        10.8989   -9.5301   -2.0950 H         1 UNK         0.1037 
     30 H30        13.1180   -8.3358   -2.4582 H         1 UNK         0.1215 
     31 H31        12.2551   -7.2150   -3.5146 H         1 UNK         0.1273 
     32 H32        13.2452   -6.5905   -2.1858 H         1 UNK         0.0989 
@<TRIPOS>BOND
     1    1    2 1    
     2    1   15 1    
     3    1   16 1    
     4    2    3 1    
     5    2   17 1    
     6    2   18 1    
     7    3    4 am   BACKBONE|DICT|INTERRES
     8    3   10 2    
     9    4    5 1    
    10    4   19 1    
    11    5    6 1    
    12    5   11 1    
    13    5   20 1    
    14    6    7 1    
    15    6    9 2    
    16    7    8 1    
    17    8   21 1    
    18    8   22 1    
    19    8   23 1    
    20   11   12 1    
    21   11   13 1    
    22   11   14 1    
    23   12   24 1    
    24   12   25 1    
    25   12   26 1    
    26   13   27 1    
    27   13   28 1    
    28   13   29 1    
    29   14   30 1    
    30   14   31 1    
    31   14   32 1    
@<TRIPOS>SUBSTRUCTURE
     1 UNK         1 GROUP             0       ****    0 ROOT    
@<TRIPOS>MOLECULE
N0100_Anti-120GP
32   31    1
SMALL
USER_CHARGES


@<TRIPOS>ATOM
      1 N1          9.5792   -3.6445    2.1472 N.3       1 UNK        -0.8464 
      2 C2          9.1186   -4.9131    1.5786 C.3       1 UNK         0.1331 
      3 C3          9.1001   -4.8911    0.0468 C.2       1 UNK         0.8631 
      4 N4          9.4253   -6.1501   -0.6000 N.am      1 UNK        -0.7566 
      5 C5         10.6145   -6.0512   -1.4559 C.3       1 UNK        -0.3193 
      6 C6         10.5877   -7.1630   -2.4867 C.2       1 UNK         0.9329 
      7 O7         11.8177   -7.4133   -2.9689 O.3       1 UNK        -0.4379 
      8 C8         11.8989   -8.4018   -4.0182 C.3       1 UNK         0.0213 
      9 O9          9.5792   -7.7278   -2.8589 O.2       1 UNK        -0.5516 
     10 O10         8.8484   -3.8843   -0.5872 O.2       1 UNK        -0.5460 
     11 C11         7.7179   -5.3198    2.1841 C.3       1 UNK         0.4426 
     12 C12         6.6986   -4.1776    2.0037 C.3       1 UNK        -0.5097 
     13 C13         7.9247   -5.5900    3.6875 C.3       1 UNK        -0.2820 
     14 C14         7.1732   -6.5986    1.5171 C.3       1 UNK        -0.3473 
     15 H15        10.5819   -3.5421    2.0169 H         1 UNK         0.3100 
     16 H16         9.1418   -2.8670    1.6576 H         1 UNK         0.2984 
     17 H17         9.8239   -5.6989    1.8702 H         1 UNK         0.0677 
     18 H18         8.6450   -6.4095   -1.2085 H         1 UNK         0.3262 
     19 H19        11.5283   -6.1317   -0.8593 H         1 UNK         0.1418 
     20 H20        10.6622   -5.1026   -2.0164 H         1 UNK         0.1154 
     21 H21        12.9559   -8.4636   -4.2735 H         1 UNK         0.0901 
     22 H22        11.5294   -9.3646   -3.6587 H         1 UNK         0.0631 
     23 H23        11.3090   -8.0864   -4.8818 H         1 UNK         0.0533 
     24 H24         7.0037   -3.2795    2.5493 H         1 UNK         0.1406 
     25 H25         6.5613   -3.9118    0.9502 H         1 UNK         0.1014 
     26 H26         5.7245   -4.4870    2.3989 H         1 UNK         0.1172 
     27 H27         6.9636   -5.8071    4.1676 H         1 UNK         0.0672 
     28 H28         8.5796   -6.4553    3.8458 H         1 UNK         0.0473 
     29 H29         8.3742   -4.7243    4.1800 H         1 UNK         0.0590 
     30 H30         7.9060   -7.4111    1.5333 H         1 UNK         0.0435 
     31 H31         6.2771   -6.9363    2.0495 H         1 UNK         0.0924 
     32 H32         6.8802   -6.4308    0.4745 H         1 UNK         0.0691 
@<TRIPOS>BOND
     1    1    2 1    
     2    1   15 1    
     3    1   16 1    
     4    2    3 1    
     5    2   11 1    
     6    2   17 1    
     7    3    4 am   BACKBONE|DICT|INTERRES
     8    3   10 2    
     9    4    5 1    
    10    4   18 1    
    11    5    6 1    
    12    5   19 1    
    13    5   20 1    
    14    6    7 1    
    15    6    9 2    
    16    7    8 1    
    17    8   21 1    
    18    8   22 1    
    19    8   23 1    
    20   11   12 1    
    21   11   13 1    
    22   11   14 1    
    23   12   24 1    
    24   12   25 1    
    25   12   26 1    
    26   13   27 1    
    27   13   28 1    
    28   13   29 1    
    29   14   30 1    
    30   14   31 1    
    31   14   32 1    
@<TRIPOS>SUBSTRUCTURE
     1 UNK         1 GROUP             0       ****    0 ROOT    
@<TRIPOS>MOLECULE
N0110_Anti-120GP
44   43    1
SMALL
USER_CHARGES


@<TRIPOS>ATOM
      1 N1          9.5847   -3.6405    2.1414 N.3       1 UNK        -0.9024 
      2 C2          9.1198   -4.9101    1.5778 C.3       1 UNK         0.2316 
      3 C3          9.1001   -4.8911    0.0440 C.2       1 UNK         0.6653 
      4 N4          9.4261   -6.1530   -0.5988 N.am      1 UNK        -0.6718 
      5 C5         10.6311   -6.0530   -1.4548 C.3       1 UNK        -0.4562 
      6 C6         10.2693   -5.4249   -2.8049 C.2       1 UNK         0.9529 
      7 O7         11.1673   -4.5020   -3.1942 O.3       1 UNK        -0.3863 
      8 C8         10.8967   -3.8454   -4.4504 C.3       1 UNK        -0.0434 
      9 O9          9.2898   -5.7332   -3.4562 O.2       1 UNK        -0.5774 
     10 O10         8.8477   -3.8814   -0.5857 O.2       1 UNK        -0.5076 
     11 C11         7.7190   -5.3089    2.1871 C.3       1 UNK         0.5753 
     12 C12         6.7018   -4.1662    1.9999 C.3       1 UNK        -0.5341 
     13 C13         7.1708   -6.5914    1.5304 C.3       1 UNK        -0.4407 
     14 C14         7.9268   -5.5692    3.6921 C.3       1 UNK        -0.3119 
     15 C15        11.3278   -7.4520   -1.6097 C.3       1 UNK         0.7796 
     16 C16        12.5223   -7.3307   -2.5782 C.3       1 UNK        -0.5537 
     17 C17        11.8482   -7.8763   -0.2223 C.3       1 UNK        -0.3432 
     18 C18        10.3436   -8.5156   -2.1333 C.3       1 UNK        -0.5012 
     19 H19         9.1563   -2.8645    1.6411 H         1 UNK         0.3135 
     20 H20        10.5889   -3.5460    2.0164 H         1 UNK         0.3230 
     21 H21         9.8236   -5.6957    1.8725 H         1 UNK         0.0546 
     22 H22         8.6457   -6.3921   -1.2152 H         1 UNK         0.3280 
     23 H23        11.3491   -5.3878   -0.9649 H         1 UNK         0.1267 
     24 H24        11.7121   -3.1355   -4.5864 H         1 UNK         0.0953 
     25 H25        10.8772   -4.5739   -5.2645 H         1 UNK         0.0597 
     26 H26         9.9355   -3.3290   -4.4023 H         1 UNK         0.0797 
     27 H27         7.0126   -3.2637    2.5349 H         1 UNK         0.1341 
     28 H28         6.5608   -3.9104    0.9444 H         1 UNK         0.1106 
     29 H29         5.7286   -4.4684    2.4030 H         1 UNK         0.1131 
     30 H30         6.2729   -6.9221    2.0641 H         1 UNK         0.0987 
     31 H31         6.8808   -6.4315    0.4857 H         1 UNK         0.0863 
     32 H32         7.9012   -7.4062    1.5570 H         1 UNK         0.0689 
     33 H33         6.9663   -5.7845    4.1744 H         1 UNK         0.0682 
     34 H34         8.5835   -6.4323    3.8562 H         1 UNK         0.0389 
     35 H35         8.3754   -4.6997    4.1784 H         1 UNK         0.0591 
     36 H36        13.0770   -8.2749   -2.6017 H         1 UNK         0.1153 
     37 H37        12.2019   -7.1134   -3.6027 H         1 UNK         0.1272 
     38 H38        13.2160   -6.5410   -2.2684 H         1 UNK         0.1039 
     39 H39        12.3191   -8.8639   -0.2813 H         1 UNK         0.0642 
     40 H40        12.6004   -7.1719    0.1540 H         1 UNK         0.0717 
     41 H41        11.0311   -7.9284    0.5021 H         1 UNK         0.0596 
     42 H42         9.5158   -8.6676   -1.4336 H         1 UNK         0.1209 
     43 H43         9.9254   -8.2415   -3.1061 H         1 UNK         0.1054 
     44 H44        10.8621   -9.4744   -2.2445 H         1 UNK         0.0985 
@<TRIPOS>BOND
     1    1    2 1    
     2    1   19 1    
     3    1   20 1    
     4    2    3 1    
     5    2   11 1    
     6    2   21 1    
     7    3    4 am   BACKBONE|DICT|INTERRES
     8    3   10 2    
     9    4    5 1    
    10    4   22 1    
    11    5    6 1    
    12    5   15 1    
    13    5   23 1    
    14    6    7 1    
    15    6    9 2    
    16    7    8 1    
    17    8   24 1    
    18    8   25 1    
    19    8   26 1    
    20   11   12 1    
    21   11   13 1    
    22   11   14 1    
    23   12   27 1    
    24   12   28 1    
    25   12   29 1    
    26   13   30 1    
    27   13   31 1    
    28   13   32 1    
    29   14   33 1    
    30   14   34 1    
    31   14   35 1    
    32   15   16 1    
    33   15   17 1    
    34   15   18 1    
    35   16   36 1    
    36   16   37 1    
    37   16   38 1    
    38   17   39 1    
    39   17   40 1    
    40   17   41 1    
    41   18   42 1    
    42   18   43 1    
    43   18   44 1    
@<TRIPOS>SUBSTRUCTURE
     1 UNK         1 GROUP             0       ****    0 ROOT    
@<TRIPOS>MOLECULE
N011'0_Anti-120GP
44   43    1
SMALL
USER_CHARGES


@<TRIPOS>ATOM
      1 N1          9.4617   -3.6916    2.1878 N.3       1 UNK        -0.8767 
      2 C2          9.0158   -4.9423    1.5673 C.3       1 UNK         0.2110 
      3 C3          9.1009   -4.8937    0.0350 C.2       1 UNK         0.8122 
      4 N4          9.4267   -6.1555   -0.5941 N.am      1 UNK        -0.8768 
      5 C5         10.6594   -6.2951   -1.4072 C.3       1 UNK        -0.3834 
      6 C6         10.8047   -7.8157   -1.5168 C.2       1 UNK         0.9683 
      7 O7         11.9761   -8.2518   -1.0127 O.3       1 UNK        -0.4043 
      8 C8         12.1898   -9.6786   -1.0552 C.3       1 UNK        -0.0401 
      9 O9          9.9597   -8.5527   -1.9858 O.2       1 UNK        -0.5736 
     10 O10         8.8463   -3.8763   -0.5814 O.2       1 UNK        -0.5318 
     11 C11         7.5676   -5.3237    2.0719 C.3       1 UNK         0.5255 
     12 C12         6.5896   -4.1521    1.8553 C.3       1 UNK        -0.5208 
     13 C13         7.6757   -5.6279    3.5798 C.3       1 UNK        -0.2989 
     14 C14         7.0295   -6.5750    1.3500 C.3       1 UNK        -0.4073 
     15 C15        10.7656   -5.6003   -2.8250 C.3       1 UNK         0.7758 
     16 C16        11.8606   -6.3211   -3.6467 C.3       1 UNK        -0.4445 
     17 C17        11.2023   -4.1295   -2.6589 C.3       1 UNK        -0.4325 
     18 C18         9.4292   -5.6677   -3.5860 C.3       1 UNK        -0.4988 
     19 H19         9.0753   -2.8981    1.6809 H         1 UNK         0.3003 
     20 H20        10.4732   -3.6101    2.1304 H         1 UNK         0.3145 
     21 H21         9.6830   -5.7456    1.8970 H         1 UNK         0.0452 
     22 H22         8.6323   -6.4617   -1.1552 H         1 UNK         0.3808 
     23 H23        11.4112  -10.1942   -0.4882 H         1 UNK         0.0740 
     24 H24        12.1786  -10.0338   -2.0883 H         1 UNK         0.0612 
     25 H25        13.1681   -9.8374   -0.6025 H         1 UNK         0.0973 
     26 H26         5.5859   -4.4451    2.1835 H         1 UNK         0.1137 
     27 H27         6.8826   -3.2742    2.4391 H         1 UNK         0.1337 
     28 H28         6.5243   -3.8604    0.8019 H         1 UNK         0.1043 
     29 H29         8.1185   -4.7844    4.1150 H         1 UNK         0.0579 
     30 H30         6.6816   -5.8256    3.9971 H         1 UNK         0.0661 
     31 H31         8.2958   -6.5146    3.7595 H         1 UNK         0.0423 
     32 H32         7.7395   -7.4069    1.3891 H         1 UNK         0.0700 
     33 H33         6.0979   -6.9001    1.8262 H         1 UNK         0.0956 
     34 H34         6.7948   -6.3783    0.2974 H         1 UNK         0.0746 
     35 H35        11.5750   -7.3456   -3.9070 H         1 UNK         0.0942 
     36 H36        12.0315   -5.7811   -4.5842 H         1 UNK         0.0899 
     37 H37        12.8140   -6.3559   -3.1068 H         1 UNK         0.0710 
     38 H38        12.1644   -4.0614   -2.1351 H         1 UNK         0.0683 
     39 H39        11.3332   -3.6698   -3.6455 H         1 UNK         0.0796 
     40 H40        10.4643   -3.5435   -2.1105 H         1 UNK         0.1218 
     41 H41         8.6581   -5.0730   -3.0865 H         1 UNK         0.1191 
     42 H42         9.5571   -5.2569   -4.5939 H         1 UNK         0.0971 
     43 H43         9.0743   -6.6987   -3.6871 H         1 UNK         0.0958 
     44 H44        11.4938   -5.9350   -0.7974 H         1 UNK         0.1283 
@<TRIPOS>BOND
     1    1    2 1    
     2    1   19 1    
     3    1   20 1    
     4    2    3 1    
     5    2   11 1    
     6    2   21 1    
     7    3    4 am   BACKBONE|DICT|INTERRES
     8    3   10 2    
     9    4    5 1    
    10    4   22 1    
    11    5    6 1    
    12    5   15 1    
    13    5   44 1    
    14    6    7 1    
    15    6    9 2    
    16    7    8 1    
    17    8   23 1    
    18    8   24 1    
    19    8   25 1    
    20   11   12 1    
    21   11   13 1    
    22   11   14 1    
    23   12   26 1    
    24   12   27 1    
    25   12   28 1    
    26   13   29 1    
    27   13   30 1    
    28   13   31 1    
    29   14   32 1    
    30   14   33 1    
    31   14   34 1    
    32   15   16 1    
    33   15   17 1    
    34   15   18 1    
    35   16   35 1    
    36   16   36 1    
    37   16   37 1    
    38   17   38 1    
    39   17   39 1    
    40   17   40 1    
    41   18   41 1    
    42   18   42 1    
    43   18   43 1    
@<TRIPOS>SUBSTRUCTURE
     1 UNK         1 GROUP             0       ****    0 ROOT    
@<TRIPOS>MOLECULE
N1000_Anti-120GP
32   31    1
SMALL
USER_CHARGES


@<TRIPOS>ATOM
      1 N1          8.6152   -3.7483    2.1551 N.3       1 UNK        -0.8729 
      2 C2          9.1178   -4.9595    1.5465 C.3       1 UNK        -0.1018 
      3 C3          9.1007   -4.8932    0.0389 C.2       1 UNK         0.9836 
      4 N4          9.4256   -6.1513   -0.5959 N.am      1 UNK        -0.8707 
      5 C5         10.6765   -6.1028   -1.3622 C.3       1 UNK        -0.1906 
      6 C6         10.6778   -7.2136   -2.3947 C.2       1 UNK         0.9263 
      7 O7         11.9274   -7.5119   -2.7905 O.3       1 UNK        -0.4552 
      8 C8         12.0434   -8.5042   -3.8333 C.3       1 UNK         0.0425 
      9 O9          9.6760   -7.7380   -2.8362 O.2       1 UNK        -0.5495 
     10 O10         8.8475   -3.8810   -0.5835 O.2       1 UNK        -0.5393 
     11 C11         9.0671   -3.3927    3.5156 C.3       1 UNK         0.9738 
     12 C12         8.6859   -4.5262    4.4847 C.3       1 UNK        -0.4102 
     13 C13         8.3068   -2.1128    3.9015 C.3       1 UNK        -0.5143 
     14 C14        10.5891   -3.1235    3.5914 C.3       1 UNK        -0.5203 
     15 H15         8.7336   -2.9702    1.5107 H         1 UNK         0.3064 
     16 H16         8.5302   -5.8416    1.8347 H         1 UNK         0.0956 
     17 H17        10.1642   -5.2193    1.8046 H         1 UNK         0.0936 
     18 H18         8.6783   -6.3754   -1.2572 H         1 UNK         0.3416 
     19 H19        11.5400   -6.2205   -0.7008 H         1 UNK         0.1213 
     20 H20        10.8047   -5.1579   -1.9166 H         1 UNK         0.0791 
     21 H21        11.5227   -8.1699   -4.7334 H         1 UNK         0.0473 
     22 H22        13.1123   -8.6024   -4.0185 H         1 UNK         0.0871 
     23 H23        11.6183   -9.4531   -3.4995 H         1 UNK         0.0583 
     24 H24         9.2301   -5.4513    4.2647 H         1 UNK         0.0767 
     25 H25         8.9241   -4.2437    5.5155 H         1 UNK         0.0655 
     26 H26         7.6134   -4.7365    4.4216 H         1 UNK         0.1075 
     27 H27         7.2272   -2.2870    3.8709 H         1 UNK         0.1029 
     28 H28         8.5828   -1.7835    4.9088 H         1 UNK         0.0990 
     29 H29         8.5386   -1.2956    3.2076 H         1 UNK         0.1159 
     30 H30        10.8713   -2.3067    2.9170 H         1 UNK         0.0993 
     31 H31        10.8879   -2.8403    4.6069 H         1 UNK         0.0965 
     32 H32        11.1751   -4.0078    3.3168 H         1 UNK         0.1050 
@<TRIPOS>BOND
     1    1    2 1    
     2    1   11 1    
     3    1   15 1    
     4    2    3 1    
     5    2   16 1    
     6    2   17 1    
     7    3    4 am   BACKBONE|DICT|INTERRES
     8    3   10 2    
     9    4    5 1    
    10    4   18 1    
    11    5    6 1    
    12    5   19 1    
    13    5   20 1    
    14    6    7 1    
    15    6    9 2    
    16    7    8 1    
    17    8   21 1    
    18    8   22 1    
    19    8   23 1    
    20   11   12 1    
    21   11   13 1    
    22   11   14 1    
    23   12   24 1    
    24   12   25 1    
    25   12   26 1    
    26   13   27 1    
    27   13   28 1    
    28   13   29 1    
    29   14   30 1    
    30   14   31 1    
    31   14   32 1    
@<TRIPOS>SUBSTRUCTURE
     1 UNK         1 GROUP             0       ****    0 ROOT    
@<TRIPOS>MOLECULE
N1010_Anti-120GP
44   43    1
SMALL
USER_CHARGES


@<TRIPOS>ATOM
      1 N1          8.7483   -3.7435    2.2466 N.3       1 UNK        -0.9366 
      2 C2          9.0432   -4.9816    1.5517 C.3       1 UNK         0.3334 
      3 C3          9.1005   -4.8924    0.0366 C.2       1 UNK         0.7713 
      4 N4          9.4266   -6.1553   -0.5952 N.am      1 UNK        -0.9246 
      5 C5         10.6604   -6.0849   -1.4097 C.3       1 UNK        -0.2591 
      6 C6         10.3412   -5.4973   -2.7883 C.2       1 UNK         0.9057 
      7 O7         11.2618   -4.6030   -3.1890 O.3       1 UNK        -0.3808 
      8 C8         11.0295   -3.9874   -4.4737 C.3       1 UNK        -0.0422 
      9 O9          9.3694   -5.8109   -3.4490 O.2       1 UNK        -0.5731 
     10 O10         8.8467   -3.8778   -0.5819 O.2       1 UNK        -0.5174 
     11 C11        11.3582   -7.4891   -1.5000 C.3       1 UNK         0.7591 
     12 C12        10.3876   -8.5649   -2.0239 C.3       1 UNK        -0.5242 
     13 C13        12.5847   -7.4001   -2.4309 C.3       1 UNK        -0.5708 
     14 C14        11.8297   -7.8729   -0.0837 C.3       1 UNK        -0.2558 
     15 C15         9.8658   -3.0080    2.8906 C.3       1 UNK         0.9239 
     16 C16        11.0407   -2.7152    1.9287 C.3       1 UNK        -0.6257 
     17 C17         9.2704   -1.6784    3.3827 C.3       1 UNK        -0.4246 
     18 C18        10.3658   -3.8154    4.1026 C.3       1 UNK        -0.4658 
     19 H19         8.2686   -3.1195    1.6013 H         1 UNK         0.3059 
     20 H20         8.2797   -5.7495    1.7622 H         1 UNK        -0.0046 
     21 H21         9.9801   -5.4347    1.8934 H         1 UNK         0.0302 
     22 H22         8.6607   -6.3892   -1.2313 H         1 UNK         0.3884 
     23 H23        11.3620   -5.4053   -0.9160 H         1 UNK         0.0801 
     24 H24        10.0748   -3.4571   -4.4669 H         1 UNK         0.0809 
     25 H25        11.8576   -3.2938   -4.6151 H         1 UNK         0.0954 
     26 H26        11.0186   -4.7441   -5.2618 H         1 UNK         0.0598 
     27 H27        10.9050   -9.5285   -2.0875 H         1 UNK         0.1029 
     28 H28         9.5354   -8.6915   -1.3488 H         1 UNK         0.1313 
     29 H29        10.0043   -8.3199   -3.0188 H         1 UNK         0.1096 
     30 H30        13.2697   -6.6023   -2.1228 H         1 UNK         0.1010 
     31 H31        12.2997   -7.2145   -3.4719 H         1 UNK         0.1306 
     32 H32        13.1372   -8.3455   -2.4062 H         1 UNK         0.1200 
     33 H33        12.5712   -7.1594    0.2966 H         1 UNK         0.0494 
     34 H34        10.9881   -7.9024    0.6136 H         1 UNK         0.0423 
     35 H35        12.2992   -8.8628   -0.0974 H         1 UNK         0.0409 
     36 H36        11.8251   -2.1412    2.4354 H         1 UNK         0.1191 
     37 H37        11.5032   -3.6388    1.5618 H         1 UNK         0.1403 
     38 H38        10.7006   -2.1406    1.0611 H         1 UNK         0.1355 
     39 H39         8.9044   -1.0773    2.5414 H         1 UNK         0.0915 
     40 H40         8.4323   -1.8630    4.0617 H         1 UNK         0.0887 
     41 H41        10.0250   -1.0868    3.9111 H         1 UNK         0.0846 
     42 H42        10.8017   -4.7759    3.8061 H         1 UNK         0.0914 
     43 H43        11.1420   -3.2593    4.6394 H         1 UNK         0.0883 
     44 H44         9.5395   -4.0168    4.7911 H         1 UNK         0.1040 
@<TRIPOS>BOND
     1    1    2 1    
     2    1   15 1    
     3    1   19 1    
     4    2    3 1    
     5    2   20 1    
     6    2   21 1    
     7    3    4 am   BACKBONE|DICT|INTERRES
     8    3   10 2    
     9    4    5 1    
    10    4   22 1    
    11    5    6 1    
    12    5   11 1    
    13    5   23 1    
    14    6    7 1    
    15    6    9 2    
    16    7    8 1    
    17    8   24 1    
    18    8   25 1    
    19    8   26 1    
    20   11   12 1    
    21   11   13 1    
    22   11   14 1    
    23   12   27 1    
    24   12   28 1    
    25   12   29 1    
    26   13   30 1    
    27   13   31 1    
    28   13   32 1    
    29   14   33 1    
    30   14   34 1    
    31   14   35 1    
    32   15   16 1    
    33   15   17 1    
    34   15   18 1    
    35   16   36 1    
    36   16   37 1    
    37   16   38 1    
    38   17   39 1    
    39   17   40 1    
    40   17   41 1    
    41   18   42 1    
    42   18   43 1    
    43   18   44 1    
@<TRIPOS>SUBSTRUCTURE
     1 UNK         1 GROUP             0       ****    0 ROOT    
@<TRIPOS>MOLECULE
N1100_Anti-120GP
44   43    1
SMALL
USER_CHARGES


@<TRIPOS>ATOM
      1 N1          9.4030   -3.6248    2.1644 N.3       1 UNK        -0.8367 
      2 C2          9.0584   -4.9202    1.5801 C.3       1 UNK        -0.1315 
      3 C3          9.1002   -4.8913    0.0485 C.2       1 UNK         0.9519 
      4 N4          9.4250   -6.1486   -0.6007 N.am      1 UNK        -0.6801 
      5 C5         10.6495   -6.0837   -1.4091 C.3       1 UNK        -0.3687 
      6 C6         10.5870   -7.1416   -2.4941 C.2       1 UNK         0.9339 
      7 O7         11.8133   -7.4462   -2.9520 O.3       1 UNK        -0.4174 
      8 C8         11.8696   -8.3926   -4.0410 C.3       1 UNK         0.0075 
      9 O9          9.5577   -7.6247   -2.9205 O.2       1 UNK        -0.5486 
     10 O10         8.8487   -3.8856   -0.5883 O.2       1 UNK        -0.5606 
     11 C11         7.6405   -5.4113    2.1035 C.3       1 UNK         0.5952 
     12 C12         7.7595   -5.6275    3.6244 C.3       1 UNK        -0.4476 
     13 C13         7.2219   -6.7445    1.4514 C.3       1 UNK        -0.4057 
     14 C14         6.5635   -4.3462    1.8232 C.3       1 UNK        -0.4374 
     15 C15        10.8191   -3.3321    2.5016 C.3       1 UNK         0.9775 
     16 C16        10.8549   -1.8487    2.9091 C.3       1 UNK        -0.4436 
     17 C17        11.2487   -4.1922    3.7042 C.3       1 UNK        -0.5627 
     18 C18        11.7990   -3.5564    1.3267 C.3       1 UNK        -0.6572 
     19 H19         9.0527   -2.8957    1.5469 H         1 UNK         0.3106 
     20 H20         9.7782   -5.6789    1.9011 H         1 UNK         0.0875 
     21 H21         8.6664   -6.3638   -1.2531 H         1 UNK         0.2889 
     22 H22        11.5359   -6.2514   -0.7912 H         1 UNK         0.1344 
     23 H23        10.7757   -5.1151   -1.9210 H         1 UNK         0.1194 
     24 H24        12.9293   -8.5122   -4.2631 H         1 UNK         0.0903 
     25 H25        11.4268   -9.3438   -3.7375 H         1 UNK         0.0643 
     26 H26        11.3331   -8.0031   -4.9093 H         1 UNK         0.0546 
     27 H27         6.7869   -5.9163    4.0390 H         1 UNK         0.0920 
     28 H28         8.4715   -6.4286    3.8574 H         1 UNK         0.0963 
     29 H29         8.0918   -4.7135    4.1220 H         1 UNK         0.1123 
     30 H30         6.3238   -7.1263    1.9500 H         1 UNK         0.0953 
     31 H31         6.9743   -6.6329    0.3907 H         1 UNK         0.0789 
     32 H32         8.0058   -7.5037    1.5317 H         1 UNK         0.0622 
     33 H33         6.4591   -4.1388    0.7528 H         1 UNK         0.0781 
     34 H34         5.5923   -4.6973    2.1900 H         1 UNK         0.0933 
     35 H35         6.7942   -3.4070    2.3342 H         1 UNK         0.1095 
     36 H36        11.8625   -1.5557    3.2213 H         1 UNK         0.0904 
     37 H37        10.5643   -1.2041    2.0707 H         1 UNK         0.0838 
     38 H38        10.1651   -1.6634    3.7381 H         1 UNK         0.0918 
     39 H39        12.2713   -3.9405    4.0056 H         1 UNK         0.1062 
     40 H40        10.5833   -4.0201    4.5552 H         1 UNK         0.1312 
     41 H41        11.2320   -5.2623    3.4718 H         1 UNK         0.1246 
     42 H42        11.5110   -2.9599    0.4547 H         1 UNK         0.1526 
     43 H43        12.8185   -3.2728    1.6113 H         1 UNK         0.1187 
     44 H44        11.8309   -4.6101    1.0273 H         1 UNK         0.1648 
@<TRIPOS>BOND
     1    1    2 1    
     2    1   15 1    
     3    1   19 1    
     4    2    3 1    
     5    2   11 1    
     6    2   20 1    
     7    3    4 am   BACKBONE|DICT|INTERRES
     8    3   10 2    
     9    4    5 1    
    10    4   21 1    
    11    5    6 1    
    12    5   22 1    
    13    5   23 1    
    14    6    7 1    
    15    6    9 2    
    16    7    8 1    
    17    8   24 1    
    18    8   25 1    
    19    8   26 1    
    20   11   12 1    
    21   11   13 1    
    22   11   14 1    
    23   12   27 1    
    24   12   28 1    
    25   12   29 1    
    26   13   30 1    
    27   13   31 1    
    28   13   32 1    
    29   14   33 1    
    30   14   34 1    
    31   14   35 1    
    32   15   16 1    
    33   15   17 1    
    34   15   18 1    
    35   16   36 1    
    36   16   37 1    
    37   16   38 1    
    38   17   39 1    
    39   17   40 1    
    40   17   41 1    
    41   18   42 1    
    42   18   43 1    
    43   18   44 1    
@<TRIPOS>SUBSTRUCTURE
     1 UNK         1 GROUP             0       ****    0 ROOT    
@<TRIPOS>MOLECULE
N1110_Anti-120GP
56   55    1
SMALL
USER_CHARGES


@<TRIPOS>ATOM
      1 N1          9.4184   -3.5979    2.1439 N.3       1 UNK        -0.8884 
      2 C2          9.0858   -4.9066    1.5813 C.3       1 UNK         0.0750 
      3 C3          9.1001   -4.8910    0.0460 C.2       1 UNK         0.7304 
      4 N4          9.4257   -6.1517   -0.5997 N.am      1 UNK        -0.6612 
      5 C5         10.6313   -6.0701   -1.4563 C.3       1 UNK        -0.5374 
      6 C6         10.2768   -5.4313   -2.8037 C.2       1 UNK         0.9442 
      7 O7         11.1842   -4.5141   -3.1869 O.3       1 UNK        -0.3539 
      8 C8         10.9186   -3.8457   -4.4379 C.3       1 UNK        -0.0643 
      9 O9          9.2947   -5.7244   -3.4581 O.2       1 UNK        -0.5786 
     10 O10         8.8480   -3.8829   -0.5868 O.2       1 UNK        -0.4984 
     11 C11         7.6827   -5.4104    2.1336 C.3       1 UNK         0.6346 
     12 C12         7.8244   -5.6004    3.6561 C.3       1 UNK        -0.4414 
     13 C13         7.2726   -6.7599    1.5105 C.3       1 UNK        -0.4557 
     14 C14         6.5864   -4.3654    1.8527 C.3       1 UNK        -0.4486 
     15 C15        11.2987   -7.4826   -1.6212 C.3       1 UNK         0.8483 
     16 C16        12.4916   -7.3784   -2.5937 C.3       1 UNK        -0.5447 
     17 C17        11.8163   -7.9268   -0.2389 C.3       1 UNK        -0.3744 
     18 C18        10.2928   -8.5244   -2.1479 C.3       1 UNK        -0.5249 
     19 C19        10.8237   -3.2944    2.5151 C.3       1 UNK         0.9737 
     20 C20        11.2192   -4.1187    3.7539 C.3       1 UNK        -0.5471 
     21 C21        11.8383   -3.5523    1.3775 C.3       1 UNK        -0.6228 
     22 C22        10.8474   -1.7999    2.8802 C.3       1 UNK        -0.4288 
     23 H23         9.0832   -2.8835    1.5015 H         1 UNK         0.3077 
     24 H24         9.8224   -5.6508    1.8974 H         1 UNK         0.0624 
     25 H25         8.6437   -6.3883   -1.2147 H         1 UNK         0.3264 
     26 H26        11.3617   -5.4211   -0.9671 H         1 UNK         0.1295 
     27 H27        11.7391   -3.1408   -4.5683 H         1 UNK         0.0963 
     28 H28        10.8940   -4.5675   -5.2579 H         1 UNK         0.0641 
     29 H29         9.9611   -3.3230   -4.3862 H         1 UNK         0.0820 
     30 H30         8.5551   -6.3830    3.8939 H         1 UNK         0.0808 
     31 H31         8.1439   -4.6720    4.1348 H         1 UNK         0.1051 
     32 H32         6.8628   -5.9013    4.0873 H         1 UNK         0.0879 
     33 H33         6.3860   -7.1445    2.0269 H         1 UNK         0.0985 
     34 H34         7.0094   -6.6694    0.4514 H         1 UNK         0.0840 
     35 H35         8.0668   -7.5081    1.5962 H         1 UNK         0.0782 
     36 H36         6.4583   -4.1814    0.7805 H         1 UNK         0.0820 
     37 H37         5.6271   -4.7203    2.2462 H         1 UNK         0.0925 
     38 H38         6.8166   -3.4133    2.3392 H         1 UNK         0.1036 
     39 H39        13.0284   -8.3326   -2.6250 H         1 UNK         0.1101 
     40 H40        12.1712   -7.1493   -3.6155 H         1 UNK         0.1186 
     41 H41        13.2011   -6.6036   -2.2820 H         1 UNK         0.1036 
     42 H42        12.2636   -8.9248   -0.3064 H         1 UNK         0.0683 
     43 H43        12.5868   -7.2429    0.1376 H         1 UNK         0.0674 
     44 H44        11.0019   -7.9643    0.4893 H         1 UNK         0.0743 
     45 H45         9.4669   -8.6688   -1.4443 H         1 UNK         0.1267 
     46 H46         9.8734   -8.2345   -3.1156 H         1 UNK         0.1147 
     47 H47        10.7940   -9.4910   -2.2708 H         1 UNK         0.0951 
     48 H48        12.2378   -3.8668    4.0686 H         1 UNK         0.0998 
     49 H49        10.5387   -3.9133    4.5853 H         1 UNK         0.1276 
     50 H50        11.1964   -5.1954    3.5553 H         1 UNK         0.1135 
     51 H51        12.8467   -3.2470    1.6790 H         1 UNK         0.1159 
     52 H52        11.8886   -4.6165    1.1221 H         1 UNK         0.1590 
     53 H53        11.5699   -2.9925    0.4753 H         1 UNK         0.1337 
     54 H54        10.1305   -1.5902    3.6801 H         1 UNK         0.0872 
     55 H55        11.8445   -1.4986    3.2176 H         1 UNK         0.0814 
     56 H56        10.5860   -1.1797    2.0142 H         1 UNK         0.0864 
@<TRIPOS>BOND
     1    1    2 1    
     2    1   19 1    
     3    1   23 1    
     4    2    3 1    
     5    2   11 1    
     6    2   24 1    
     7    3    4 am   BACKBONE|DICT|INTERRES
     8    3   10 2    
     9    4    5 1    
    10    4   25 1    
    11    5    6 1    
    12    5   15 1    
    13    5   26 1    
    14    6    7 1    
    15    6    9 2    
    16    7    8 1    
    17    8   27 1    
    18    8   28 1    
    19    8   29 1    
    20   11   12 1    
    21   11   13 1    
    22   11   14 1    
    23   12   30 1    
    24   12   31 1    
    25   12   32 1    
    26   13   33 1    
    27   13   34 1    
    28   13   35 1    
    29   14   36 1    
    30   14   37 1    
    31   14   38 1    
    32   15   16 1    
    33   15   17 1    
    34   15   18 1    
    35   16   39 1    
    36   16   40 1    
    37   16   41 1    
    38   17   42 1    
    39   17   43 1    
    40   17   44 1    
    41   18   45 1    
    42   18   46 1    
    43   18   47 1    
    44   19   20 1    
    45   19   21 1    
    46   19   22 1    
    47   20   48 1    
    48   20   49 1    
    49   20   50 1    
    50   21   51 1    
    51   21   52 1    
    52   21   53 1    
    53   22   54 1    
    54   22   55 1    
    55   22   56 1    
@<TRIPOS>SUBSTRUCTURE
     1 UNK         1 GROUP             0       ****    0 ROOT    
@<TRIPOS>MOLECULE
N111'0_Anti-120GP
56   55    1
SMALL
USER_CHARGES


@<TRIPOS>ATOM
      1 N1          9.3103   -3.6748    2.1989 N.3       1 UNK        -0.8044 
      2 C2          8.9610   -4.9473    1.5667 C.3       1 UNK        -0.1976 
      3 C3          9.1008   -4.8934    0.0374 C.2       1 UNK         0.9698 
      4 N4          9.4264   -6.1544   -0.5952 N.am      1 UNK        -0.8880 
      5 C5         10.6808   -6.3197   -1.3707 C.3       1 UNK        -0.2241 
      6 C6         10.8176   -7.8435   -1.4487 C.2       1 UNK         0.9450 
      7 O7         11.9590   -8.2796   -0.8777 O.3       1 UNK        -0.3911 
      8 C8         12.1609   -9.7085   -0.8828 C.3       1 UNK        -0.0823 
      9 O9          9.9924   -8.5835   -1.9468 O.2       1 UNK        -0.5758 
     10 O10         8.8467   -3.8778   -0.5826 O.2       1 UNK        -0.5417 
     11 C11         7.4941   -5.3912    1.9908 C.3       1 UNK         0.6287 
     12 C12         7.5190   -5.6551    3.5092 C.3       1 UNK        -0.4775 
     13 C13         7.0533   -6.6860    1.2790 C.3       1 UNK        -0.4349 
     14 C14         6.4782   -4.2735    1.6871 C.3       1 UNK        -0.4535 
     15 C15        10.8232   -5.6538   -2.7979 C.3       1 UNK         0.7247 
     16 C16        11.2309   -4.1731   -2.6502 C.3       1 UNK        -0.5076 
     17 C17        11.9550   -6.3775   -3.5653 C.3       1 UNK        -0.4655 
     18 C18         9.5143   -5.7559   -3.6021 C.3       1 UNK        -0.4427 
     19 C19        10.7076   -3.4422    2.6444 C.3       1 UNK         0.8874 
     20 C20        11.7624   -3.6959    1.5433 C.3       1 UNK        -0.5069 
     21 C21        10.7722   -1.9657    3.0724 C.3       1 UNK        -0.4542 
     22 C22        11.0123   -4.3304    3.8648 C.3       1 UNK        -0.5643 
     23 H23         9.0288   -2.9217    1.5751 H         1 UNK         0.3074 
     24 H24         9.6312   -5.7346    1.9221 H         1 UNK         0.1127 
     25 H25         8.6461   -6.4270   -1.1921 H         1 UNK         0.3601 
     26 H26        11.3500  -10.2068   -0.3467 H         1 UNK         0.0842 
     27 H27        12.1981  -10.0836   -1.9083 H         1 UNK         0.0728 
     28 H28        13.1137   -9.8672   -0.3787 H         1 UNK         0.1083 
     29 H29         6.5131   -5.9101    3.8620 H         1 UNK         0.0998 
     30 H30         8.1810   -6.4938    3.7567 H         1 UNK         0.1005 
     31 H31         7.8628   -4.7710    4.0510 H         1 UNK         0.1234 
     32 H32         6.1167   -7.0430    1.7217 H         1 UNK         0.0996 
     33 H33         6.8581   -6.5312    0.2122 H         1 UNK         0.0779 
     34 H34         7.7989   -7.4814    1.3727 H         1 UNK         0.0906 
     35 H35         6.4440   -4.0272    0.6206 H         1 UNK         0.0882 
     36 H36         5.4747   -4.5959    1.9872 H         1 UNK         0.0980 
     37 H37         6.7166   -3.3620    2.2426 H         1 UNK         0.1114 
     38 H38        11.3850   -3.7324   -3.6421 H         1 UNK         0.0935 
     39 H39        10.4655   -3.5894   -2.1377 H         1 UNK         0.1437 
     40 H40        12.1737   -4.0767   -2.0973 H         1 UNK         0.1031 
     41 H41        12.1540   -5.8541   -4.5067 H         1 UNK         0.1005 
     42 H42        12.8884   -6.3902   -2.9905 H         1 UNK         0.0780 
     43 H43        11.6905   -7.4103   -3.8146 H         1 UNK         0.0938 
     44 H44         9.1742   -6.7927   -3.6903 H         1 UNK         0.0837 
     45 H45         8.7192   -5.1583   -3.1446 H         1 UNK         0.0906 
     46 H46         9.6719   -5.3665   -4.6141 H         1 UNK         0.0926 
     47 H47        12.7686   -3.4559    1.9051 H         1 UNK         0.0956 
     48 H48        11.7748   -4.7477    1.2359 H         1 UNK         0.1264 
     49 H49        11.5646   -3.0807    0.6591 H         1 UNK         0.1074 
     50 H50        11.7643   -1.7179    3.4635 H         1 UNK         0.0954 
     51 H51        10.5726   -1.3010    2.2230 H         1 UNK         0.0913 
     52 H52        10.0298   -1.7599    3.8496 H         1 UNK         0.1006 
     53 H53        10.9653   -5.3966    3.6194 H         1 UNK         0.1281 
     54 H54        12.0210   -4.1269    4.2406 H         1 UNK         0.1114 
     55 H55        10.2967   -4.1357    4.6689 H         1 UNK         0.1373 
     56 H56        11.5024   -5.9538   -0.7493 H         1 UNK         0.0485 
@<TRIPOS>BOND
     1    1    2 1    
     2    1   19 1    
     3    1   23 1    
     4    2    3 1    
     5    2   11 1    
     6    2   24 1    
     7    3    4 am   BACKBONE|DICT|INTERRES
     8    3   10 2    
     9    4    5 1    
    10    4   25 1    
    11    5    6 1    
    12    5   15 1    
    13    5   56 1    
    14    6    7 1    
    15    6    9 2    
    16    7    8 1    
    17    8   26 1    
    18    8   27 1    
    19    8   28 1    
    20   11   12 1    
    21   11   13 1    
    22   11   14 1    
    23   12   29 1    
    24   12   30 1    
    25   12   31 1    
    26   13   32 1    
    27   13   33 1    
    28   13   34 1    
    29   14   35 1    
    30   14   36 1    
    31   14   37 1    
    32   15   16 1    
    33   15   17 1    
    34   15   18 1    
    35   16   38 1    
    36   16   39 1    
    37   16   40 1    
    38   17   41 1    
    39   17   42 1    
    40   17   43 1    
    41   18   44 1    
    42   18   45 1    
    43   18   46 1    
    44   19   20 1    
    45   19   21 1    
    46   19   22 1    
    47   20   47 1    
    48   20   48 1    
    49   20   49 1    
    50   21   50 1    
    51   21   51 1    
    52   21   52 1    
    53   22   53 1    
    54   22   54 1    
    55   22   55 1    
@<TRIPOS>SUBSTRUCTURE
     1 UNK         1 GROUP             0       ****    0 ROOT    
@<TRIPOS>MOLECULE
N0000_Syn60GP
20   19    1
SMALL
USER_CHARGES


@<TRIPOS>ATOM
      1 N1         10.4603   -5.1678    2.0652 N.3       1 UNK        -0.9900 
      2 C2          9.1073   -4.8574    1.5901 C.3       1 UNK         0.3310 
      3 C3          9.0993   -4.8882    0.0604 C.2       1 UNK         0.5690 
      4 N4          9.4217   -6.1355   -0.6068 N.am      1 UNK        -0.7301 
      5 C5          8.5549   -7.2727   -0.3450 C.3       1 UNK         0.3611 
      6 C6          8.9109   -8.1658    0.8420 C.2       1 UNK         0.6590 
      7 O7          7.9556   -9.0888    1.0462 O.3       1 UNK        -0.4300 
      8 C8          8.1990  -10.0494    2.0973 C.3       1 UNK         0.2800 
      9 O9          9.9357   -8.0987    1.4947 O.2       1 UNK        -0.5700 
     10 O10         8.8529   -3.9017   -0.5941 O.2       1 UNK        -0.5700 
     11 H11        10.6017   -6.1707    2.1496 H         1 UNK         0.3600 
     12 H12        10.6387   -4.7315    2.9630 H         1 UNK         0.3600 
     13 H13         8.8378   -3.8422    1.8876 H         1 UNK         0.0000 
     14 H14         8.3284   -5.5377    1.9782 H         1 UNK         0.0000 
     15 H15        10.4038   -6.3651   -0.4673 H         1 UNK         0.3700 
     16 H16         8.5521   -7.9291   -1.2261 H         1 UNK         0.0000 
     17 H17         7.5188   -6.9366   -0.2358 H         1 UNK         0.0000 
     18 H18         7.3279  -10.7033    2.0961 H         1 UNK         0.0000 
     19 H19         9.1095  -10.6152    1.8886 H         1 UNK         0.0000 
     20 H20         8.2996   -9.5406    3.0585 H         1 UNK         0.0000 
@<TRIPOS>BOND
     1    1    2 1    
     2    1   11 1    
     3    1   12 1    
     4    2    3 1    
     5    2   13 1    
     6    2   14 1    
     7    3    4 am   BACKBONE|DICT|INTERRES
     8    3   10 2    
     9    4    5 1    
    10    4   15 1    
    11    5    6 1    
    12    5   16 1    
    13    5   17 1    
    14    6    7 1    
    15    6    9 2    
    16    7    8 1    
    17    8   18 1    
    18    8   19 1    
    19    8   20 1    
@<TRIPOS>SUBSTRUCTURE
     1 UNK         1 GROUP             0       ****    0 ROOT    
@<TRIPOS>MOLECULE
N0010_Syn60GP
32   31    1
SMALL
USER_CHARGES


@<TRIPOS>ATOM
      1 N1         10.5163   -5.0975    2.0289 N.3       1 UNK        -0.9900 
      2 C2          9.1359   -4.8536    1.5893 C.3       1 UNK         0.3310 
      3 C3          9.0998   -4.8904    0.0585 C.2       1 UNK         0.5690 
      4 N4          9.4213   -6.1339   -0.6054 N.am      1 UNK        -0.7301 
      5 C5          8.6087   -7.3097   -0.2859 C.3       1 UNK         0.3611 
      6 C6          9.1050   -8.0475    0.9622 C.2       1 UNK         0.6590 
      7 O7          8.0954   -8.5663    1.6866 O.3       1 UNK        -0.4300 
      8 C8          8.4670   -9.3241    2.8583 C.3       1 UNK         0.2800 
      9 O9         10.2763   -8.1516    1.2830 O.2       1 UNK        -0.5700 
     10 O10         8.8528   -3.9012   -0.5937 O.2       1 UNK        -0.5700 
     11 C11         8.5155   -8.2646   -1.5413 C.3       1 UNK         0.0000 
     12 C12         7.7087   -9.5324   -1.1969 C.3       1 UNK         0.0000 
     13 C13         7.7839   -7.4923   -2.6563 C.3       1 UNK         0.0000 
     14 C14         9.9211   -8.6665   -2.0286 C.3       1 UNK         0.0000 
     15 H15        10.7376   -6.0883    2.0732 H         1 UNK         0.3600 
     16 H16        10.6877   -4.6830    2.9384 H         1 UNK         0.3600 
     17 H17         8.8349   -3.8489    1.8922 H         1 UNK         0.0000 
     18 H18         8.3972   -5.5636    1.9999 H         1 UNK         0.0000 
     19 H19        10.4174   -6.3301   -0.5281 H         1 UNK         0.3700 
     20 H20         7.5879   -6.9729   -0.0776 H         1 UNK         0.0000 
     21 H21         9.0910  -10.1756    2.5775 H         1 UNK         0.0000 
     22 H22         9.0147   -8.6924    3.5612 H         1 UNK         0.0000 
     23 H23         7.5270   -9.6607    3.2937 H         1 UNK         0.0000 
     24 H24         6.7290   -9.2872   -0.7727 H         1 UNK         0.0000 
     25 H25         7.5428  -10.1173   -2.1078 H         1 UNK         0.0000 
     26 H26         8.2311  -10.1791   -0.4842 H         1 UNK         0.0000 
     27 H27         6.7512   -7.2631   -2.3669 H         1 UNK         0.0000 
     28 H28         8.2925   -6.5518   -2.8798 H         1 UNK         0.0000 
     29 H29         7.7476   -8.0977   -3.5688 H         1 UNK         0.0000 
     30 H30        10.4906   -7.7950   -2.3656 H         1 UNK         0.0000 
     31 H31        10.4969   -9.1764   -1.2493 H         1 UNK         0.0000 
     32 H32         9.8336   -9.3491   -2.8810 H         1 UNK         0.0000 
@<TRIPOS>BOND
     1    1    2 1    
     2    1   15 1    
     3    1   16 1    
     4    2    3 1    
     5    2   17 1    
     6    2   18 1    
     7    3    4 am   BACKBONE|DICT|INTERRES
     8    3   10 2    
     9    4    5 1    
    10    4   19 1    
    11    5    6 1    
    12    5   11 1    
    13    5   20 1    
    14    6    7 1    
    15    6    9 2    
    16    7    8 1    
    17    8   21 1    
    18    8   22 1    
    19    8   23 1    
    20   11   12 1    
    21   11   13 1    
    22   11   14 1    
    23   12   24 1    
    24   12   25 1    
    25   12   26 1    
    26   13   27 1    
    27   13   28 1    
    28   13   29 1    
    29   14   30 1    
    30   14   31 1    
    31   14   32 1    
@<TRIPOS>SUBSTRUCTURE
     1 UNK         1 GROUP             0       ****    0 ROOT    
@<TRIPOS>MOLECULE
N0100t_Syn60GP
32   31    1
SMALL
USER_CHARGES


@<TRIPOS>ATOM
      1 N1         10.4715   -5.3660    1.9781 N.3       1 UNK        -0.9146 
      2 C2          9.1264   -4.8943    1.6118 C.3       1 UNK         0.2575 
      3 C3          9.0998   -4.8901    0.0613 C.2       1 UNK         0.8425 
      4 N4          9.4208   -6.1320   -0.6066 N.am      1 UNK        -0.7322 
      5 C5          8.5458   -7.2638   -0.3087 C.3       1 UNK        -0.3139 
      6 C6          9.1449   -8.5294   -0.8966 C.2       1 UNK         0.9819 
      7 O7          8.1913   -9.4467   -1.1486 O.3       1 UNK        -0.4538 
      8 C8          8.6552  -10.7232   -1.6369 C.3       1 UNK         0.0305 
      9 O9         10.3307   -8.7131   -1.0714 O.2       1 UNK        -0.5638 
     10 O10         8.8533   -3.9034   -0.5951 O.2       1 UNK        -0.5330 
     11 C11         8.6114   -3.5959    2.3199 C.3       1 UNK         0.5118 
     12 C12         8.6294   -3.8453    3.8447 C.3       1 UNK        -0.3002 
     13 C13         7.1528   -3.3194    1.8963 C.3       1 UNK        -0.5495 
     14 C14         9.4903   -2.3679    2.0069 C.3       1 UNK        -0.4766 
     15 H15        11.1584   -4.6198    1.9090 H         1 UNK         0.3226 
     16 H16        10.5002   -5.7249    2.9263 H         1 UNK         0.3382 
     17 H17         8.4379   -5.6956    1.9147 H         1 UNK         0.0406 
     18 H18        10.3692   -6.4003   -0.3374 H         1 UNK         0.3095 
     19 H19         7.5533   -7.0996   -0.7373 H         1 UNK         0.1536 
     20 H20         8.4087   -7.4760    0.7676 H         1 UNK         0.0571 
     21 H21         9.1840  -10.5952   -2.5839 H         1 UNK         0.0596 
     22 H22         9.3242  -11.1877   -0.9088 H         1 UNK         0.0468 
     23 H23         7.7563  -11.3230   -1.7741 H         1 UNK         0.0871 
     24 H24         9.6460   -3.9829    4.2290 H         1 UNK         0.0348 
     25 H25         8.1982   -2.9872    4.3715 H         1 UNK         0.0767 
     26 H26         8.0384   -4.7295    4.1165 H         1 UNK         0.0446 
     27 H27         6.5125   -4.1897    2.0914 H         1 UNK         0.0704 
     28 H28         6.7462   -2.4809    2.4731 H         1 UNK         0.1336 
     29 H29         7.0804   -3.0687    0.8364 H         1 UNK         0.1391 
     30 H30         9.4769   -2.1266    0.9423 H         1 UNK         0.1133 
     31 H31         9.1231   -1.4970    2.5617 H         1 UNK         0.1081 
     32 H32        10.5313   -2.5229    2.3168 H         1 UNK         0.0776 
@<TRIPOS>BOND
     1    1    2 1    
     2    1   15 1    
     3    1   16 1    
     4    2    3 1    
     5    2   11 1    
     6    2   17 1    
     7    3    4 am   BACKBONE|DICT|INTERRES
     8    3   10 2    
     9    4    5 1    
    10    4   18 1    
    11    5    6 1    
    12    5   19 1    
    13    5   20 1    
    14    6    7 1    
    15    6    9 2    
    16    7    8 1    
    17    8   21 1    
    18    8   22 1    
    19    8   23 1    
    20   11   12 1    
    21   11   13 1    
    22   11   14 1    
    23   12   24 1    
    24   12   25 1    
    25   12   26 1    
    26   13   27 1    
    27   13   28 1    
    28   13   29 1    
    29   14   30 1    
    30   14   31 1    
    31   14   32 1    
@<TRIPOS>SUBSTRUCTURE
     1 UNK         1 GROUP             0       ****    0 ROOT    
@<TRIPOS>MOLECULE
N0110_Syn60GP
44   43    1
SMALL
USER_CHARGES


@<TRIPOS>ATOM
      1 N1         10.6741   -4.7214    1.7957 N.3       1 UNK        -0.9900 
      2 C2          9.2238   -4.8592    1.6010 C.3       1 UNK         0.3310 
      3 C3          9.1002   -4.8919    0.0587 C.2       1 UNK         0.5690 
      4 N4          9.4208   -6.1321   -0.6050 N.am      1 UNK        -0.7301 
      5 C5          8.5785   -7.2911   -0.2760 C.3       1 UNK         0.3611 
      6 C6          9.3373   -8.2582    0.6334 C.2       1 UNK         0.6590 
      7 O7          8.5395   -8.8159    1.5696 O.3       1 UNK        -0.4300 
      8 C8          9.1634   -9.7847    2.4386 C.3       1 UNK         0.2800 
      9 O9         10.5244   -8.5008    0.5380 O.2       1 UNK        -0.5700 
     10 O10         8.8528   -3.9015   -0.5942 O.2       1 UNK        -0.5700 
     11 C11         8.2905   -3.8591    2.3615 C.3       1 UNK         0.0000 
     12 C12         8.6435   -2.3826    2.0926 C.3       1 UNK         0.0000 
     13 C13         6.8294   -4.1277    1.9460 C.3       1 UNK         0.0000 
     14 C14         8.4328   -4.1378    3.8736 C.3       1 UNK         0.0000 
     15 C15         8.0477   -7.9919   -1.5864 C.3       1 UNK         0.0000 
     16 C16         7.1853   -9.2167   -1.2233 C.3       1 UNK         0.0000 
     17 C17         7.1762   -6.9633   -2.3331 C.3       1 UNK         0.0000 
     18 C18         9.2170   -8.4238   -2.4897 C.3       1 UNK         0.0000 
     19 H19        10.9694   -5.0103    2.7219 H         1 UNK         0.3600 
     20 H20        10.9842   -3.7677    1.6365 H         1 UNK         0.3600 
     21 H21         8.9649   -5.8597    1.9670 H         1 UNK         0.0000 
     22 H22        10.4069   -6.3534   -0.4690 H         1 UNK         0.3700 
     23 H23         7.6917   -6.9535    0.2728 H         1 UNK         0.0000 
     24 H24         8.3801  -10.1029    3.1259 H         1 UNK         0.0000 
     25 H25         9.5346  -10.6318    1.8568 H         1 UNK         0.0000 
     26 H26         9.9957   -9.3297    2.9804 H         1 UNK         0.0000 
     27 H27         7.9675   -1.7323    2.6593 H         1 UNK         0.0000 
     28 H28         9.6618   -2.1437    2.4218 H         1 UNK         0.0000 
     29 H29         8.5557   -2.1352    1.0331 H         1 UNK         0.0000 
     30 H30         6.1442   -3.5187    2.5458 H         1 UNK         0.0000 
     31 H31         6.6590   -3.8829    0.8939 H         1 UNK         0.0000 
     32 H32         6.5563   -5.1787    2.1059 H         1 UNK         0.0000 
     33 H33         7.7663   -3.4834    4.4458 H         1 UNK         0.0000 
     34 H34         8.1708   -5.1746    4.1190 H         1 UNK         0.0000 
     35 H35         9.4528   -3.9509    4.2284 H         1 UNK         0.0000 
     36 H36         6.7250   -9.6247   -2.1296 H         1 UNK         0.0000 
     37 H37         7.7737  -10.0187   -0.7652 H         1 UNK         0.0000 
     38 H38         6.3795   -8.9539   -0.5284 H         1 UNK         0.0000 
     39 H39         6.8160   -7.3903   -3.2756 H         1 UNK         0.0000 
     40 H40         6.2981   -6.6799   -1.7394 H         1 UNK         0.0000 
     41 H41         7.7455   -6.0578   -2.5574 H         1 UNK         0.0000 
     42 H42         9.8251   -7.5617   -2.7777 H         1 UNK         0.0000 
     43 H43         9.8683   -9.1536   -1.9981 H         1 UNK         0.0000 
     44 H44         8.8268   -8.8829   -3.4049 H         1 UNK         0.0000 
@<TRIPOS>BOND
     1    1    2 1    
     2    1   19 1    
     3    1   20 1    
     4    2    3 1    
     5    2   11 1    
     6    2   21 1    
     7    3    4 am   BACKBONE|DICT|INTERRES
     8    3   10 2    
     9    4    5 1    
    10    4   22 1    
    11    5    6 1    
    12    5   15 1    
    13    5   23 1    
    14    6    7 1    
    15    6    9 2    
    16    7    8 1    
    17    8   24 1    
    18    8   25 1    
    19    8   26 1    
    20   11   12 1    
    21   11   13 1    
    22   11   14 1    
    23   12   27 1    
    24   12   28 1    
    25   12   29 1    
    26   13   30 1    
    27   13   31 1    
    28   13   32 1    
    29   14   33 1    
    30   14   34 1    
    31   14   35 1    
    32   15   16 1    
    33   15   17 1    
    34   15   18 1    
    35   16   36 1    
    36   16   37 1    
    37   16   38 1    
    38   17   39 1    
    39   17   40 1    
    40   17   41 1    
    41   18   42 1    
    42   18   43 1    
    43   18   44 1    
@<TRIPOS>SUBSTRUCTURE
     1 UNK         1 GROUP             0       ****    0 ROOT    
@<TRIPOS>MOLECULE
N011'0_Syn60GP
44   43    1
SMALL
USER_CHARGES


@<TRIPOS>ATOM
      1 N1         10.6375   -5.2196    1.8676 N.3       1 UNK        -0.9547 
      2 C2          9.2295   -4.8648    1.6073 C.3       1 UNK         0.4385 
      3 C3          9.0991   -4.8877    0.0645 C.2       1 UNK         0.8283 
      4 N4          9.4213   -6.1341   -0.6087 N.am      1 UNK        -0.7877 
      5 C5          8.7023   -7.3705   -0.2252 C.3       1 UNK        -0.3948 
      6 C6          7.2751   -7.2144   -0.7741 C.2       1 UNK         0.9198 
      7 O7          6.6084   -6.3062   -0.0223 O.3       1 UNK        -0.4052 
      8 C8          5.2909   -5.9435   -0.4849 C.3       1 UNK        -0.0698 
      9 O9          6.7791   -7.7669   -1.7311 O.2       1 UNK        -0.5445 
     10 O10         8.8534   -3.9038   -0.5962 O.2       1 UNK        -0.5401 
     11 C11         8.6845   -3.5910    2.3371 C.3       1 UNK         0.4716 
     12 C12         8.7962   -3.8325    3.8592 C.3       1 UNK        -0.3423 
     13 C13         7.1944   -3.3906    1.9899 C.3       1 UNK        -0.4862 
     14 C14         9.4769   -2.3169    1.9784 C.3       1 UNK        -0.5122 
     15 C15         9.4563   -8.6471   -0.7156 C.3       1 UNK         0.9253 
     16 C16         8.6200   -9.8905   -0.3426 C.3       1 UNK        -0.6025 
     17 C17        10.8037   -8.7416    0.0374 C.3       1 UNK        -0.4916 
     18 C18         9.7251   -8.6309   -2.2343 C.3       1 UNK        -0.3988 
     19 H19        10.7640   -5.5790    2.8080 H         1 UNK         0.3472 
     20 H20        11.2447   -4.4108    1.7642 H         1 UNK         0.3093 
     21 H21         8.6315   -5.7079    1.9732 H         1 UNK        -0.0287 
     22 H22        10.4137   -6.2850   -0.4350 H         1 UNK         0.3327 
     23 H23         4.9287   -5.2007    0.2247 H         1 UNK         0.0951 
     24 H24         5.3496   -5.5209   -1.4901 H         1 UNK         0.0944 
     25 H25         4.6398   -6.8204   -0.4961 H         1 UNK         0.0686 
     26 H26         8.3596   -2.9907    4.4077 H         1 UNK         0.0923 
     27 H27         8.2589   -4.7395    4.1639 H         1 UNK         0.0438 
     28 H28         9.8374   -3.9261    4.1875 H         1 UNK         0.0430 
     29 H29         6.7792   -2.5678    2.5828 H         1 UNK         0.0987 
     30 H30         7.0581   -3.1517    0.9333 H         1 UNK         0.1302 
     31 H31         6.6127   -4.2916    2.2186 H         1 UNK         0.0880 
     32 H32         9.4092   -2.0899    0.9127 H         1 UNK         0.1087 
     33 H33         9.0784   -1.4635    2.5389 H         1 UNK         0.1229 
     34 H34        10.5362   -2.4033    2.2509 H         1 UNK         0.0880 
     35 H35         9.1767  -10.7999   -0.5935 H         1 UNK         0.1254 
     36 H36         8.4078   -9.9216    0.7338 H         1 UNK         0.1025 
     37 H37         7.6723   -9.9168   -0.8848 H         1 UNK         0.1198 
     38 H38        11.2990   -9.6849   -0.2156 H         1 UNK         0.0901 
     39 H39        11.5004   -7.9388   -0.2282 H         1 UNK         0.0946 
     40 H40        10.6635   -8.7164    1.1243 H         1 UNK         0.1067 
     41 H41        10.2975   -9.5231   -2.5140 H         1 UNK         0.0536 
     42 H42         8.7923   -8.6264   -2.8010 H         1 UNK         0.0915 
     43 H43        10.3033   -7.7503   -2.5286 H         1 UNK         0.0761 
     44 H44         8.6020   -7.4722    0.8684 H         1 UNK         0.0523 
@<TRIPOS>BOND
     1    1    2 1    
     2    1   19 1    
     3    1   20 1    
     4    2    3 1    
     5    2   11 1    
     6    2   21 1    
     7    3    4 am   BACKBONE|DICT|INTERRES
     8    3   10 2    
     9    4    5 1    
    10    4   22 1    
    11    5    6 1    
    12    5   15 1    
    13    5   44 1    
    14    6    7 1    
    15    6    9 2    
    16    7    8 1    
    17    8   23 1    
    18    8   24 1    
    19    8   25 1    
    20   11   12 1    
    21   11   13 1    
    22   11   14 1    
    23   12   26 1    
    24   12   27 1    
    25   12   28 1    
    26   13   29 1    
    27   13   30 1    
    28   13   31 1    
    29   14   32 1    
    30   14   33 1    
    31   14   34 1    
    32   15   16 1    
    33   15   17 1    
    34   15   18 1    
    35   16   35 1    
    36   16   36 1    
    37   16   37 1    
    38   17   38 1    
    39   17   39 1    
    40   17   40 1    
    41   18   41 1    
    42   18   42 1    
    43   18   43 1    
@<TRIPOS>SUBSTRUCTURE
     1 UNK         1 GROUP             0       ****    0 ROOT    
@<TRIPOS>MOLECULE
N1010_Syn60GP
44   43    1
SMALL
USER_CHARGES


@<TRIPOS>ATOM
      1 N1         10.5340   -5.0501    2.0081 N.3       1 UNK        -0.9000 
      2 C2          9.1426   -4.8472    1.5892 C.3       1 UNK         0.3310 
      3 C3          9.0998   -4.8903    0.0595 C.2       1 UNK         0.5690 
      4 N4          9.4212   -6.1336   -0.6058 N.am      1 UNK        -0.7301 
      5 C5          8.6071   -7.3082   -0.2874 C.3       1 UNK         0.3611 
      6 C6          9.1165   -8.0540    0.9508 C.2       1 UNK         0.6590 
      7 O7          8.1165   -8.5941    1.6728 O.3       1 UNK        -0.4300 
      8 C8          8.5015   -9.3585    2.8356 C.3       1 UNK         0.2800 
      9 O9         10.2900   -8.1466    1.2661 O.2       1 UNK        -0.5700 
     10 O10         8.8529   -3.9017   -0.5942 O.2       1 UNK        -0.5700 
     11 C11         8.4967   -8.2535   -1.5488 C.3       1 UNK         0.0000 
     12 C12         7.7607   -7.4678   -2.6517 C.3       1 UNK         0.0000 
     13 C13         9.8958   -8.6596   -2.0509 C.3       1 UNK         0.0000 
     14 C14         7.6846   -9.5191   -1.2085 C.3       1 UNK         0.0000 
     15 C15        10.9482   -4.4934    3.3198 C.3       1 UNK         0.2700 
     16 C16        12.3784   -5.0043    3.5632 C.3       1 UNK         0.0000 
     17 C17        10.9689   -2.9563    3.2419 C.3       1 UNK         0.0000 
     18 C18        10.0320   -4.9534    4.4764 C.3       1 UNK         0.0000 
     19 H19        10.7610   -6.0414    1.9766 H         1 UNK         0.3600 
     20 H20         8.8061   -3.8530    1.8834 H         1 UNK         0.0000 
     21 H21         8.4328   -5.5787    2.0157 H         1 UNK         0.0000 
     22 H22        10.4166   -6.3311   -0.5248 H         1 UNK         0.3700 
     23 H23         7.5897   -6.9701   -0.0644 H         1 UNK         0.0000 
     24 H24         9.1372  -10.1977    2.5444 H         1 UNK         0.0000 
     25 H25         9.0410   -8.7259    3.5439 H         1 UNK         0.0000 
     26 H26         7.5672   -9.7130    3.2691 H         1 UNK         0.0000 
     27 H27         7.7133   -8.0657   -3.5687 H         1 UNK         0.0000 
     28 H28         6.7317   -7.2351   -2.3520 H         1 UNK         0.0000 
     29 H29         8.2729   -6.5284   -2.8715 H         1 UNK         0.0000 
     30 H30         9.7979   -9.3342   -2.9085 H         1 UNK         0.0000 
     31 H31        10.4680   -7.7883   -2.3839 H         1 UNK         0.0000 
     32 H32        10.4747   -9.1800   -1.2807 H         1 UNK         0.0000 
     33 H33         8.2089  -10.1761   -0.5068 H         1 UNK         0.0000 
     34 H34         6.7108   -9.2712   -0.7722 H         1 UNK         0.0000 
     35 H35         7.5057  -10.0940   -2.1234 H         1 UNK         0.0000 
     36 H36        12.7728   -4.6145    4.5071 H         1 UNK         0.0000 
     37 H37        12.4027   -6.0995    3.6162 H         1 UNK         0.0000 
     38 H38        13.0400   -4.6874    2.7514 H         1 UNK         0.0000 
     39 H39        11.3667   -2.5351    4.1714 H         1 UNK         0.0000 
     40 H40        11.5994   -2.6279    2.4104 H         1 UNK         0.0000 
     41 H41         9.9693   -2.5342    3.0963 H         1 UNK         0.0000 
     42 H42        10.0201   -6.0474    4.5520 H         1 UNK         0.0000 
     43 H43        10.3814   -4.5553    5.4355 H         1 UNK         0.0000 
     44 H44         9.0010   -4.6105    4.3354 H         1 UNK         0.0000 
@<TRIPOS>BOND
     1    1    2 1    
     2    1   15 1    
     3    1   19 1    
     4    2    3 1    
     5    2   20 1    
     6    2   21 1    
     7    3    4 am   BACKBONE|DICT|INTERRES
     8    3   10 2    
     9    4    5 1    
    10    4   22 1    
    11    5    6 1    
    12    5   11 1    
    13    5   23 1    
    14    6    7 1    
    15    6    9 2    
    16    7    8 1    
    17    8   24 1    
    18    8   25 1    
    19    8   26 1    
    20   11   12 1    
    21   11   13 1    
    22   11   14 1    
    23   12   27 1    
    24   12   28 1    
    25   12   29 1    
    26   13   30 1    
    27   13   31 1    
    28   13   32 1    
    29   14   33 1    
    30   14   34 1    
    31   14   35 1    
    32   15   16 1    
    33   15   17 1    
    34   15   18 1    
    35   16   36 1    
    36   16   37 1    
    37   16   38 1    
    38   17   39 1    
    39   17   40 1    
    40   17   41 1    
    41   18   42 1    
    42   18   43 1    
    43   18   44 1    
@<TRIPOS>SUBSTRUCTURE
     1 UNK         1 GROUP             0       ****    0 ROOT    
@<TRIPOS>MOLECULE
N1100_Syn60GP
44   43    1
SMALL
USER_CHARGES


@<TRIPOS>ATOM
      1 N1         10.2016   -3.7618    1.9711 N.3       1 UNK        -0.9000 
      2 C2          9.1879   -4.7675    1.6177 C.3       1 UNK         0.3310 
      3 C3          9.0988   -4.8868    0.0726 C.2       1 UNK         0.5690 
      4 N4          9.4206   -6.1310   -0.6126 N.am      1 UNK        -0.7301 
      5 C5          8.5950   -7.3085   -0.3966 C.3       1 UNK         0.3611 
      6 C6          9.0274   -8.2231    0.7471 C.2       1 UNK         0.6590 
      7 O7          8.1240   -9.1989    0.9526 O.3       1 UNK        -0.4300 
      8 C8          8.4568  -10.1839    1.9552 C.3       1 UNK         0.2800 
      9 O9         10.0701   -8.1227    1.3639 O.2       1 UNK        -0.5700 
     10 O10         8.8544   -3.9077   -0.6005 O.2       1 UNK        -0.5700 
     11 C11         7.8045   -4.4126    2.2938 C.3       1 UNK         0.0000 
     12 C12         7.3657   -2.9680    1.9847 C.3       1 UNK         0.0000 
     13 C13         7.9784   -4.5666    3.8176 C.3       1 UNK         0.0000 
     14 C14         6.7030   -5.3823    1.8238 C.3       1 UNK         0.0000 
     15 C15        11.6139   -4.1365    2.2277 C.3       1 UNK         0.2700 
     16 C16        12.2711   -4.9461    1.0858 C.3       1 UNK         0.0000 
     17 C17        12.3677   -2.8053    2.3995 C.3       1 UNK         0.0000 
     18 C18        11.7032   -4.9406    3.5375 C.3       1 UNK         0.0000 
     19 H19        10.1586   -2.9963    1.3041 H         1 UNK         0.3600 
     20 H20         9.5050   -5.7326    2.0187 H         1 UNK         0.0000 
     21 H21        10.3994   -6.3561   -0.4480 H         1 UNK         0.3700 
     22 H22         8.6176   -7.9273   -1.3046 H         1 UNK         0.0000 
     23 H23         7.5486   -7.0288   -0.2611 H         1 UNK         0.0000 
     24 H24         9.3824  -10.6981    1.6873 H         1 UNK         0.0000 
     25 H25         8.5765   -9.7066    2.9303 H         1 UNK         0.0000 
     26 H26         7.6177  -10.8784    1.9658 H         1 UNK         0.0000 
     27 H27         6.4182   -2.7560    2.4938 H         1 UNK         0.0000 
     28 H28         8.1054   -2.2486    2.3481 H         1 UNK         0.0000 
     29 H29         7.2222   -2.8045    0.9136 H         1 UNK         0.0000 
     30 H30         7.0476   -4.3042    4.3334 H         1 UNK         0.0000 
     31 H31         8.2330   -5.5980    4.0912 H         1 UNK         0.0000 
     32 H32         8.7711   -3.9095    4.1838 H         1 UNK         0.0000 
     33 H33         6.9666   -6.4281    2.0220 H         1 UNK         0.0000 
     34 H34         5.7709   -5.1780    2.3622 H         1 UNK         0.0000 
     35 H35         6.4850   -5.2697    0.7555 H         1 UNK         0.0000 
     36 H36        13.3433   -5.0771    1.2707 H         1 UNK         0.0000 
     37 H37        11.8365   -5.9484    1.0141 H         1 UNK         0.0000 
     38 H38        12.1599   -4.4319    0.1238 H         1 UNK         0.0000 
     39 H39        13.4169   -2.9859    2.6539 H         1 UNK         0.0000 
     40 H40        12.3456   -2.2176    1.4734 H         1 UNK         0.0000 
     41 H41        11.9142   -2.2070    3.1958 H         1 UNK         0.0000 
     42 H42        11.2887   -4.3650    4.3705 H         1 UNK         0.0000 
     43 H43        11.1623   -5.8896    3.4700 H         1 UNK         0.0000 
     44 H44        12.7482   -5.1775    3.7651 H         1 UNK         0.0000 
@<TRIPOS>BOND
     1    1    2 1    
     2    1   15 1    
     3    1   19 1    
     4    2    3 1    
     5    2   11 1    
     6    2   20 1    
     7    3    4 am   BACKBONE|DICT|INTERRES
     8    3   10 2    
     9    4    5 1    
    10    4   21 1    
    11    5    6 1    
    12    5   22 1    
    13    5   23 1    
    14    6    7 1    
    15    6    9 2    
    16    7    8 1    
    17    8   24 1    
    18    8   25 1    
    19    8   26 1    
    20   11   12 1    
    21   11   13 1    
    22   11   14 1    
    23   12   27 1    
    24   12   28 1    
    25   12   29 1    
    26   13   30 1    
    27   13   31 1    
    28   13   32 1    
    29   14   33 1    
    30   14   34 1    
    31   14   35 1    
    32   15   16 1    
    33   15   17 1    
    34   15   18 1    
    35   16   36 1    
    36   16   37 1    
    37   16   38 1    
    38   17   39 1    
    39   17   40 1    
    40   17   41 1    
    41   18   42 1    
    42   18   43 1    
    43   18   44 1    
@<TRIPOS>SUBSTRUCTURE
     1 UNK         1 GROUP             0       ****    0 ROOT    
@<TRIPOS>MOLECULE
N1110_Syn60GP
56   55    1
SMALL
USER_CHARGES


@<TRIPOS>ATOM
      1 N1          8.3141   -5.8343    2.2510 N.3       1 UNK        -0.9000 
      2 C2          9.0719   -4.7540    1.6175 C.3       1 UNK         0.3310 
      3 C3          9.1002   -4.8919    0.0686 C.2       1 UNK         0.5690 
      4 N4          9.4193   -6.1263   -0.6094 N.am      1 UNK        -0.7301 
      5 C5          8.5575   -7.3118   -0.4811 C.3       1 UNK         0.3611 
      6 C6          9.2762   -8.3868    0.3295 C.2       1 UNK         0.6590 
      7 O7          8.4258   -9.2211    0.9559 O.3       1 UNK        -0.4300 
      8 C8          9.0249  -10.3021    1.6981 C.3       1 UNK         0.2800 
      9 O9         10.4873   -8.5005    0.3950 O.2       1 UNK        -0.5700 
     10 O10         8.8543   -3.9073   -0.5997 O.2       1 UNK        -0.5700 
     11 C11        10.5203   -4.5455    2.2215 C.3       1 UNK         0.0000 
     12 C12        11.3048   -3.5390    1.3528 C.3       1 UNK         0.0000 
     13 C13        11.3361   -5.8503    2.3311 C.3       1 UNK         0.0000 
     14 C14        10.3747   -3.9410    3.6354 C.3       1 UNK         0.0000 
     15 C15         8.1175   -7.8254   -1.9117 C.3       1 UNK         0.0000 
     16 C16         7.3438   -6.6767   -2.5886 C.3       1 UNK         0.0000 
     17 C17         9.3470   -8.1847   -2.7655 C.3       1 UNK         0.0000 
     18 C18         7.1863   -9.0485   -1.7969 C.3       1 UNK         0.0000 
     19 C19         6.9248   -5.5736    2.7219 C.3       1 UNK         0.2700 
     20 C20         6.0434   -5.1150    1.5462 C.3       1 UNK         0.0000 
     21 C21         6.4000   -6.9157    3.2614 C.3       1 UNK         0.0000 
     22 C22         6.8531   -4.5163    3.8481 C.3       1 UNK         0.0000 
     23 H23         8.8424   -6.2594    3.0050 H         1 UNK         0.3600 
     24 H24         8.5689   -3.7911    1.7647 H         1 UNK         0.0000 
     25 H25        10.3851   -6.3960   -0.4298 H         1 UNK         0.3700 
     26 H26         7.6515   -7.0541    0.0662 H         1 UNK         0.0000 
     27 H27         8.1900  -10.8570    2.1251 H         1 UNK         0.0000 
     28 H28         9.6141  -10.9401    1.0349 H         1 UNK         0.0000 
     29 H29         9.6724   -9.9098    2.4858 H         1 UNK         0.0000 
     30 H30        12.2546   -3.2933    1.8400 H         1 UNK         0.0000 
     31 H31        11.5392   -3.9384    0.3608 H         1 UNK         0.0000 
     32 H32        10.7450   -2.6094    1.2082 H         1 UNK         0.0000 
     33 H33        12.3172   -5.6256    2.7647 H         1 UNK         0.0000 
     34 H34        10.8641   -6.5920    2.9847 H         1 UNK         0.0000 
     35 H35        11.5062   -6.3351    1.3675 H         1 UNK         0.0000 
     36 H36         9.8237   -4.5991    4.3144 H         1 UNK         0.0000 
     37 H37        11.3651   -3.7750    4.0732 H         1 UNK         0.0000 
     38 H38         9.8559   -2.9768    3.6062 H         1 UNK         0.0000 
     39 H39         7.0492   -6.9703   -3.6025 H         1 UNK         0.0000 
     40 H40         6.4283   -6.4340   -2.0347 H         1 UNK         0.0000 
     41 H41         7.9545   -5.7729   -2.6506 H         1 UNK         0.0000 
     42 H42         9.0280   -8.4948   -3.7668 H         1 UNK         0.0000 
     43 H43        10.0100   -7.3217   -2.8758 H         1 UNK         0.0000 
     44 H44         9.9245   -9.0074   -2.3296 H         1 UNK         0.0000 
     45 H45         7.7016   -9.9339   -1.4132 H         1 UNK         0.0000 
     46 H46         6.3341   -8.8476   -1.1375 H         1 UNK         0.0000 
     47 H47         6.7896   -9.2993   -2.7869 H         1 UNK         0.0000 
     48 H48         5.0184   -4.9494    1.8935 H         1 UNK         0.0000 
     49 H49         6.3970   -4.1780    1.1053 H         1 UNK         0.0000 
     50 H50         6.0079   -5.8704    0.7557 H         1 UNK         0.0000 
     51 H51         5.3686   -6.8145    3.6149 H         1 UNK         0.0000 
     52 H52         6.4331   -7.6852    2.4850 H         1 UNK         0.0000 
     53 H53         7.0066   -7.2615    4.1082 H         1 UNK         0.0000 
     54 H54         7.2358   -3.5445    3.5208 H         1 UNK         0.0000 
     55 H55         5.8166   -4.3684    4.1715 H         1 UNK         0.0000 
     56 H56         7.4328   -4.8333    4.7220 H         1 UNK         0.0000 
@<TRIPOS>BOND
     1    1    2 1    
     2    1   19 1    
     3    1   23 1    
     4    2    3 1    
     5    2   11 1    
     6    2   24 1    
     7    3    4 am   BACKBONE|DICT|INTERRES
     8    3   10 2    
     9    4    5 1    
    10    4   25 1    
    11    5    6 1    
    12    5   15 1    
    13    5   26 1    
    14    6    7 1    
    15    6    9 2    
    16    7    8 1    
    17    8   27 1    
    18    8   28 1    
    19    8   29 1    
    20   11   12 1    
    21   11   13 1    
    22   11   14 1    
    23   12   30 1    
    24   12   31 1    
    25   12   32 1    
    26   13   33 1    
    27   13   34 1    
    28   13   35 1    
    29   14   36 1    
    30   14   37 1    
    31   14   38 1    
    32   15   16 1    
    33   15   17 1    
    34   15   18 1    
    35   16   39 1    
    36   16   40 1    
    37   16   41 1    
    38   17   42 1    
    39   17   43 1    
    40   17   44 1    
    41   18   45 1    
    42   18   46 1    
    43   18   47 1    
    44   19   20 1    
    45   19   21 1    
    46   19   22 1    
    47   20   48 1    
    48   20   49 1    
    49   20   50 1    
    50   21   51 1    
    51   21   52 1    
    52   21   53 1    
    53   22   54 1    
    54   22   55 1    
    55   22   56 1    
@<TRIPOS>SUBSTRUCTURE
     1 UNK         1 GROUP             0       ****    0 ROOT    
@<TRIPOS>MOLECULE
N111'0_Syn60GP
56   55    1
SMALL
USER_CHARGES


@<TRIPOS>ATOM
      1 N1         10.2069   -3.7601    1.9569 N.3       1 UNK        -0.8602 
      2 C2          9.1887   -4.7696    1.6169 C.3       1 UNK        -0.2653 
      3 C3          9.0991   -4.8878    0.0682 C.2       1 UNK         0.9817 
      4 N4          9.4211   -6.1331   -0.6104 N.am      1 UNK        -0.8944 
      5 C5          8.5316   -7.3109   -0.4618 C.3       1 UNK        -0.0883 
      6 C6          7.5997   -7.2434   -1.6860 C.2       1 UNK         0.7559 
      7 O7          6.5868   -6.3845   -1.4408 O.3       1 UNK        -0.2621 
      8 C8          5.7238   -6.0837   -2.5563 C.3       1 UNK        -0.1446 
      9 O9          7.7403   -7.8177   -2.7451 O.2       1 UNK        -0.5276 
     10 O10         8.8537   -3.9046   -0.5984 O.2       1 UNK        -0.5446 
     11 C11         7.8222   -4.4031    2.3229 C.3       1 UNK         0.8721 
     12 C12         6.7229   -5.4188    1.9624 C.3       1 UNK        -0.6318 
     13 C13         7.3426   -2.9880    1.9440 C.3       1 UNK        -0.5577 
     14 C14         8.0554   -4.4590    3.8465 C.3       1 UNK        -0.4563 
     15 C15         9.3040   -8.6591   -0.3172 C.3       1 UNK         0.8228 
     16 C16         8.2815   -9.8164   -0.3542 C.3       1 UNK        -0.5864 
     17 C17        10.3586   -8.8696   -1.4235 C.3       1 UNK        -0.4299 
     18 C18         9.9985   -8.6850    1.0626 C.3       1 UNK        -0.4474 
     19 C19        11.6281   -4.1082    2.1864 C.3       1 UNK         0.9720 
     20 C20        11.7541   -4.9690    3.4560 C.3       1 UNK        -0.5736 
     21 C21        12.3049   -4.8328    0.9995 C.3       1 UNK        -0.4688 
     22 C22        12.3456   -2.7651    2.4190 C.3       1 UNK        -0.4377 
     23 H23        10.1400   -2.9916    1.2952 H         1 UNK         0.3259 
     24 H24         9.5046   -5.7359    2.0217 H         1 UNK         0.1078 
     25 H25        10.3751   -6.3882   -0.3730 H         1 UNK         0.3447 
     26 H26         6.3019   -5.6291   -3.3639 H         1 UNK         0.1088 
     27 H27         5.2418   -6.9938   -2.9206 H         1 UNK         0.0779 
     28 H28         4.9852   -5.3820   -2.1697 H         1 UNK         0.1103 
     29 H29         5.8015   -5.1713    2.5012 H         1 UNK         0.1249 
     30 H30         6.4869   -5.4213    0.8944 H         1 UNK         0.1383 
     31 H31         7.0028   -6.4372    2.2596 H         1 UNK         0.1353 
     32 H32         6.4201   -2.7587    2.4897 H         1 UNK         0.1021 
     33 H33         8.0843   -2.2321    2.2190 H         1 UNK         0.1134 
     34 H34         7.1386   -2.8972    0.8745 H         1 UNK         0.1303 
     35 H35         8.8287   -3.7497    4.1498 H         1 UNK         0.1100 
     36 H36         7.1290   -4.2090    4.3760 H         1 UNK         0.0801 
     37 H37         8.3613   -5.4619    4.1697 H         1 UNK         0.0728 
     38 H38         8.7840  -10.7638   -0.1320 H         1 UNK         0.1247 
     39 H39         7.4938   -9.6771    0.3967 H         1 UNK         0.1101 
     40 H40         7.8123   -9.9073   -1.3363 H         1 UNK         0.1223 
     41 H41        10.8541   -9.8360   -1.2760 H         1 UNK         0.0709 
     42 H42         9.9000   -8.8588   -2.4134 H         1 UNK         0.1060 
     43 H43        11.1398   -8.1014   -1.4053 H         1 UNK         0.0801 
     44 H44        10.7541   -7.8992    1.1712 H         1 UNK         0.0630 
     45 H45         9.2754   -8.5733    1.8790 H         1 UNK         0.0952 
     46 H46        10.5126   -9.6417    1.2022 H         1 UNK         0.0883 
     47 H47        12.8076   -5.1827    3.6658 H         1 UNK         0.1021 
     48 H48        11.3273   -4.4476    4.3175 H         1 UNK         0.1360 
     49 H49        11.2411   -5.9310    3.3532 H         1 UNK         0.1359 
     50 H50        13.3829   -4.9353    1.1667 H         1 UNK         0.0877 
     51 H51        11.9098   -5.8468    0.8746 H         1 UNK         0.0890 
     52 H52        12.1600   -4.2818    0.0637 H         1 UNK         0.0879 
     53 H53        11.8828   -2.2233    3.2492 H         1 UNK         0.0933 
     54 H54        13.4030   -2.9256    2.6526 H         1 UNK         0.0838 
     55 H55        12.2940   -2.1316    1.5251 H         1 UNK         0.0839 
     56 H56         7.8970   -7.2142    0.4263 H         1 UNK        -0.0705 
@<TRIPOS>BOND
     1    1    2 1    
     2    1   19 1    
     3    1   23 1    
     4    2    3 1    
     5    2   11 1    
     6    2   24 1    
     7    3    4 am   BACKBONE|DICT|INTERRES
     8    3   10 2    
     9    4    5 1    
    10    4   25 1    
    11    5    6 1    
    12    5   15 1    
    13    5   56 1    
    14    6    7 1    
    15    6    9 2    
    16    7    8 1    
    17    8   26 1    
    18    8   27 1    
    19    8   28 1    
    20   11   12 1    
    21   11   13 1    
    22   11   14 1    
    23   12   29 1    
    24   12   30 1    
    25   12   31 1    
    26   13   32 1    
    27   13   33 1    
    28   13   34 1    
    29   14   35 1    
    30   14   36 1    
    31   14   37 1    
    32   15   16 1    
    33   15   17 1    
    34   15   18 1    
    35   16   38 1    
    36   16   39 1    
    37   16   40 1    
    38   17   41 1    
    39   17   42 1    
    40   17   43 1    
    41   18   44 1    
    42   18   45 1    
    43   18   46 1    
    44   19   20 1    
    45   19   21 1    
    46   19   22 1    
    47   20   47 1    
    48   20   48 1    
    49   20   49 1    
    50   21   50 1    
    51   21   51 1    
    52   21   52 1    
    53   22   53 1    
    54   22   54 1    
    55   22   55 1    
@<TRIPOS>SUBSTRUCTURE
     1 UNK         1 GROUP             0       ****    0 ROOT    
@<TRIPOS>MOLECULE
N0000_Syn-60GP
20   19    1
SMALL
USER_CHARGES


@<TRIPOS>ATOM
      1 N1          7.9964   -5.7904    2.0382 N.3       1 UNK        -0.9900 
      2 C2          9.0498   -4.8731    1.5894 C.3       1 UNK         0.3310 
      3 C3          9.0994   -4.8885    0.0602 C.2       1 UNK         0.5690 
      4 N4          9.4216   -6.1353   -0.6066 N.am      1 UNK        -0.7301 
      5 C5         10.7168   -6.7297   -0.3236 C.3       1 UNK         0.3611 
      6 C6         10.8017   -7.6955    0.8571 C.2       1 UNK         0.6590 
      7 O7         12.0751   -8.0620    1.0811 O.3       1 UNK        -0.4300 
      8 C8         12.2938   -9.0318    2.1293 C.3       1 UNK         0.2800 
      9 O9          9.8545   -8.1237    1.4899 O.2       1 UNK        -0.5700 
     10 O10         8.8529   -3.9017   -0.5941 O.2       1 UNK        -0.5700 
     11 H11         7.6181   -5.4984    2.9326 H         1 UNK         0.3600 
     12 H12         8.3453   -6.7415    2.1203 H         1 UNK         0.3600 
     13 H13        10.0502   -5.1054    1.9957 H         1 UNK         0.0000 
     14 H14         8.7999   -3.8532    1.8880 H         1 UNK         0.0000 
     15 H15         8.6598   -6.8019   -0.5002 H         1 UNK         0.3700 
     16 H16        11.4680   -5.9445   -0.1913 H         1 UNK         0.0000 
     17 H17        11.0486   -7.2985   -1.2031 H         1 UNK         0.0000 
     18 H18        13.3699   -9.1988    2.1461 H         1 UNK         0.0000 
     19 H19        11.9485   -8.6370    3.0873 H         1 UNK         0.0000 
     20 H20        11.7605   -9.9580    1.9046 H         1 UNK         0.0000 
@<TRIPOS>BOND
     1    1    2 1    
     2    1   11 1    
     3    1   12 1    
     4    2    3 1    
     5    2   13 1    
     6    2   14 1    
     7    3    4 am   BACKBONE|DICT|INTERRES
     8    3   10 2    
     9    4    5 1    
    10    4   15 1    
    11    5    6 1    
    12    5   16 1    
    13    5   17 1    
    14    6    7 1    
    15    6    9 2    
    16    7    8 1    
    17    8   18 1    
    18    8   19 1    
    19    8   20 1    
@<TRIPOS>SUBSTRUCTURE
     1 UNK         1 GROUP             0       ****    0 ROOT    
@<TRIPOS>MOLECULE
N0010_Syn-60GP
32   31    1
SMALL
USER_CHARGES


@<TRIPOS>ATOM
      1 N1          8.2497   -6.0202    2.0890 N.3       1 UNK        -0.8045 
      2 C2          9.0114   -4.8703    1.5880 C.3       1 UNK         0.1907 
      3 C3          9.0998   -4.8901    0.0555 C.2       1 UNK         0.8408 
      4 N4          9.4223   -6.1379   -0.6041 N.am      1 UNK        -0.6541 
      5 C5         10.6667   -6.8290   -0.1834 C.3       1 UNK        -0.7384 
      6 C6         11.8292   -5.9622   -0.6934 C.2       1 UNK         1.0063 
      7 O7         11.9281   -4.8522    0.0779 O.3       1 UNK        -0.3779 
      8 C8         12.8814   -3.8589   -0.3547 C.3       1 UNK        -0.0803 
      9 O9         12.5581   -6.1733   -1.6372 O.2       1 UNK        -0.5523 
     10 O10         8.8518   -3.8975   -0.5919 O.2       1 UNK        -0.5535 
     11 C11        10.6910   -8.3110   -0.6744 C.3       1 UNK         0.9236 
     12 C12        12.0284   -8.9506   -0.2422 C.3       1 UNK        -0.6019 
     13 C13         9.5486   -9.0805    0.0289 C.3       1 UNK        -0.5323 
     14 C14        10.5167   -8.4350   -2.2017 C.3       1 UNK        -0.3387 
     15 H15         7.2495   -5.8485    2.0315 H         1 UNK         0.3023 
     16 H16         8.4647   -6.2089    3.0630 H         1 UNK         0.3166 
     17 H17        10.0337   -4.9311    1.9758 H         1 UNK         0.0366 
     18 H18         8.6083   -3.8902    1.8718 H         1 UNK        -0.0509 
     19 H19         8.6458   -6.7692   -0.4116 H         1 UNK         0.3299 
     20 H20        10.7606   -6.8627    0.9140 H         1 UNK         0.1825 
     21 H21        13.8891   -4.2801   -0.3623 H         1 UNK         0.0636 
     22 H22        12.6254   -3.5059   -1.3559 H         1 UNK         0.1024 
     23 H23        12.8050   -3.0489    0.3699 H         1 UNK         0.0982 
     24 H24        12.1751   -8.8760    0.8429 H         1 UNK         0.1139 
     25 H25        12.0312  -10.0148   -0.5015 H         1 UNK         0.1290 
     26 H26        12.8796   -8.4821   -0.7414 H         1 UNK         0.1230 
     27 H27         9.5880   -8.9631    1.1174 H         1 UNK         0.1124 
     28 H28         8.5542   -8.7642   -0.3064 H         1 UNK         0.1088 
     29 H29         9.6307  -10.1480   -0.2016 H         1 UNK         0.1110 
     30 H30         9.5882   -7.9629   -2.5359 H         1 UNK         0.0639 
     31 H31        11.3447   -7.9652   -2.7352 H         1 UNK         0.0904 
     32 H32        10.4796   -9.4947   -2.4802 H         1 UNK         0.0388 
@<TRIPOS>BOND
     1    1    2 1    
     2    1   15 1    
     3    1   16 1    
     4    2    3 1    
     5    2   17 1    
     6    2   18 1    
     7    3    4 am   BACKBONE|DICT|INTERRES
     8    3   10 2    
     9    4    5 1    
    10    4   19 1    
    11    5    6 1    
    12    5   11 1    
    13    5   20 1    
    14    6    7 1    
    15    6    9 2    
    16    7    8 1    
    17    8   21 1    
    18    8   22 1    
    19    8   23 1    
    20   11   12 1    
    21   11   13 1    
    22   11   14 1    
    23   12   24 1    
    24   12   25 1    
    25   12   26 1    
    26   13   27 1    
    27   13   28 1    
    28   13   29 1    
    29   14   30 1    
    30   14   31 1    
    31   14   32 1    
@<TRIPOS>SUBSTRUCTURE
     1 UNK         1 GROUP             0       ****    0 ROOT    
@<TRIPOS>MOLECULE
N0100_Syn-60GP
32   31    1
SMALL
USER_CHARGES


@<TRIPOS>ATOM
      1 N1          9.3630   -6.1371    2.2008 N.3       1 UNK        -0.9900 
      2 C2          8.9658   -4.8525    1.6096 C.3       1 UNK         0.3310 
      3 C3          9.1000   -4.8911    0.0634 C.2       1 UNK         0.5690 
      4 N4          9.4199   -6.1285   -0.6073 N.am      1 UNK        -0.7301 
      5 C5         10.7550   -6.6865   -0.4051 C.3       1 UNK         0.3611 
      6 C6         10.6773   -8.1632   -0.0632 C.2       1 UNK         0.6590 
      7 O7         11.8899   -8.7352   -0.0746 O.3       1 UNK        -0.4300 
      8 C8         11.9398  -10.1383    0.2621 C.3       1 UNK         0.2800 
      9 O9          9.6452   -8.7578    0.1898 O.2       1 UNK        -0.5700 
     10 O10         8.8540   -3.9059   -0.5966 O.2       1 UNK        -0.5700 
     11 C11         9.7392   -3.6582    2.2918 C.3       1 UNK         0.0000 
     12 C12         9.6282   -3.8076    3.8268 C.3       1 UNK         0.0000 
     13 C13         9.1025   -2.3064    1.9087 C.3       1 UNK         0.0000 
     14 C14        11.2283   -3.6656    1.8968 C.3       1 UNK         0.0000 
     15 H15         9.1147   -6.1662    3.1841 H         1 UNK         0.3600 
     16 H16         8.8889   -6.9194    1.7573 H         1 UNK         0.3600 
     17 H17         7.8915   -4.6376    1.7624 H         1 UNK         0.0000 
     18 H18         8.7149   -6.8449   -0.4359 H         1 UNK         0.3700 
     19 H19        11.2913   -6.2050    0.4209 H         1 UNK         0.0000 
     20 H20        11.3682   -6.5713   -1.3075 H         1 UNK         0.0000 
     21 H21        11.5747  -10.2953    1.2795 H         1 UNK         0.0000 
     22 H22        11.3313  -10.7168   -0.4361 H         1 UNK         0.0000 
     23 H23        12.9900  -10.4154    0.1821 H         1 UNK         0.0000 
     24 H24        10.1874   -4.6698    4.2036 H         1 UNK         0.0000 
     25 H25        10.0432   -2.9184    4.3133 H         1 UNK         0.0000 
     26 H26         8.5827   -3.8965    4.1487 H         1 UNK         0.0000 
     27 H27         8.0429   -2.2757    2.1904 H         1 UNK         0.0000 
     28 H28         9.6124   -1.4975    2.4445 H         1 UNK         0.0000 
     29 H29         9.1675   -2.1111    0.8382 H         1 UNK         0.0000 
     30 H30        11.3605   -3.4746    0.8263 H         1 UNK         0.0000 
     31 H31        11.7667   -2.8787    2.4367 H         1 UNK         0.0000 
     32 H32        11.6969   -4.6231    2.1459 H         1 UNK         0.0000 
@<TRIPOS>BOND
     1    1    2 1    
     2    1   15 1    
     3    1   16 1    
     4    2    3 1    
     5    2   11 1    
     6    2   17 1    
     7    3    4 am   BACKBONE|DICT|INTERRES
     8    3   10 2    
     9    4    5 1    
    10    4   18 1    
    11    5    6 1    
    12    5   19 1    
    13    5   20 1    
    14    6    7 1    
    15    6    9 2    
    16    7    8 1    
    17    8   21 1    
    18    8   22 1    
    19    8   23 1    
    20   11   12 1    
    21   11   13 1    
    22   11   14 1    
    23   12   24 1    
    24   12   25 1    
    25   12   26 1    
    26   13   27 1    
    27   13   28 1    
    28   13   29 1    
    29   14   30 1    
    30   14   31 1    
    31   14   32 1    
@<TRIPOS>SUBSTRUCTURE
     1 UNK         1 GROUP             0       ****    0 ROOT    
@<TRIPOS>MOLECULE
N0110_Syn-60GP
44   43    1
SMALL
USER_CHARGES


@<TRIPOS>ATOM
      1 N1          9.9504   -3.6945    1.9630 N.3       1 UNK        -1.0057 
      2 C2          9.0969   -4.8236    1.5995 C.3       1 UNK         0.1279 
      3 C3          9.0997   -4.8900    0.0585 C.2       1 UNK         0.9160 
      4 N4          9.4217   -6.1357   -0.6055 N.am      1 UNK        -0.8774 
      5 C5         10.7671   -6.6739   -0.3239 C.3       1 UNK        -0.3677 
      6 C6         11.7854   -5.9009   -1.1796 C.2       1 UNK         1.1285 
      7 O7         12.7718   -5.4021   -0.4011 O.3       1 UNK        -0.4332 
      8 C8         13.7942   -4.6520   -1.0846 C.3       1 UNK        -0.0815 
      9 O9         11.7462   -5.7586   -2.3817 O.2       1 UNK        -0.6034 
     10 O10         8.8524   -3.8998   -0.5936 O.2       1 UNK        -0.5251 
     11 C11         7.6244   -4.8238    2.1800 C.3       1 UNK         0.4639 
     12 C12         6.8733   -3.5207    1.8519 C.3       1 UNK        -0.4040 
     13 C13         6.8401   -6.0234    1.6089 C.3       1 UNK        -0.4072 
     14 C14         7.7173   -4.9886    3.7112 C.3       1 UNK        -0.2769 
     15 C15        10.8405   -8.2179   -0.5954 C.3       1 UNK         0.7385 
     16 C16        12.3063   -8.6773   -0.4453 C.3       1 UNK        -0.4650 
     17 C17         9.9989   -8.9514    0.4723 C.3       1 UNK        -0.5137 
     18 C18        10.3275   -8.5843   -2.0017 C.3       1 UNK        -0.4487 
     19 H19         9.9433   -3.5195    2.9628 H         1 UNK         0.3742 
     20 H20         9.6500   -2.8530    1.4787 H         1 UNK         0.3670 
     21 H21         9.5718   -5.7329    1.9875 H         1 UNK         0.0956 
     22 H22         8.7277   -6.8264   -0.3264 H         1 UNK         0.3595 
     23 H23        11.0667   -6.5211    0.7227 H         1 UNK         0.0394 
     24 H24        14.4723   -4.3090   -0.3038 H         1 UNK         0.1098 
     25 H25        14.3192   -5.2881   -1.8019 H         1 UNK         0.0604 
     26 H26        13.3511   -3.8048   -1.6130 H         1 UNK         0.0824 
     27 H27         5.8624   -3.5583    2.2739 H         1 UNK         0.0947 
     28 H28         7.3751   -2.6484    2.2839 H         1 UNK         0.0630 
     29 H29         6.7880   -3.3587    0.7742 H         1 UNK         0.0881 
     30 H30         5.8568   -6.0979    2.0863 H         1 UNK         0.1014 
     31 H31         6.6635   -5.9220    0.5314 H         1 UNK         0.0737 
     32 H32         7.3616   -6.9712    1.7918 H         1 UNK         0.0580 
     33 H33         6.7151   -5.0133    4.1532 H         1 UNK         0.0692 
     34 H34         8.2265   -5.9206    3.9850 H         1 UNK         0.0359 
     35 H35         8.2543   -4.1577    4.1827 H         1 UNK         0.0435 
     36 H36        12.3643   -9.7676   -0.5289 H         1 UNK         0.1039 
     37 H37        12.9457   -8.2548   -1.2268 H         1 UNK         0.0841 
     38 H38        12.7227   -8.3911    0.5271 H         1 UNK         0.0946 
     39 H39        10.0860  -10.0343    0.3344 H         1 UNK         0.1170 
     40 H40        10.3413   -8.7146    1.4865 H         1 UNK         0.1114 
     41 H41         8.9304   -8.7142    0.4100 H         1 UNK         0.1075 
     42 H42         9.2749   -8.3175   -2.1343 H         1 UNK         0.1125 
     43 H43        10.8941   -8.0670   -2.7790 H         1 UNK         0.1095 
     44 H44        10.4242   -9.6651   -2.1563 H         1 UNK         0.0785 
@<TRIPOS>BOND
     1    1    2 1    
     2    1   19 1    
     3    1   20 1    
     4    2    3 1    
     5    2   11 1    
     6    2   21 1    
     7    3    4 am   BACKBONE|DICT|INTERRES
     8    3   10 2    
     9    4    5 1    
    10    4   22 1    
    11    5    6 1    
    12    5   15 1    
    13    5   23 1    
    14    6    7 1    
    15    6    9 2    
    16    7    8 1    
    17    8   24 1    
    18    8   25 1    
    19    8   26 1    
    20   11   12 1    
    21   11   13 1    
    22   11   14 1    
    23   12   27 1    
    24   12   28 1    
    25   12   29 1    
    26   13   30 1    
    27   13   31 1    
    28   13   32 1    
    29   14   33 1    
    30   14   34 1    
    31   14   35 1    
    32   15   16 1    
    33   15   17 1    
    34   15   18 1    
    35   16   36 1    
    36   16   37 1    
    37   16   38 1    
    38   17   39 1    
    39   17   40 1    
    40   17   41 1    
    41   18   42 1    
    42   18   43 1    
    43   18   44 1    
@<TRIPOS>SUBSTRUCTURE
     1 UNK         1 GROUP             0       ****    0 ROOT    
@<TRIPOS>MOLECULE
N011'0_Syn-60GP
44   43    1
SMALL
USER_CHARGES


@<TRIPOS>ATOM
      1 N1          8.3041   -5.9922    2.1017 N.3       1 UNK        -0.9900 
      2 C2          8.9684   -4.7837    1.6120 C.3       1 UNK         0.3310 
      3 C3          9.0998   -4.8907    0.0691 C.2       1 UNK         0.5690 
      4 N4          9.4193   -6.1263   -0.6099 N.am      1 UNK        -0.7301 
      5 C5         10.7037   -6.8018   -0.4078 C.3       1 UNK         0.3611 
      6 C6         10.5200   -8.0895    0.3954 C.2       1 UNK         0.6590 
      7 O7         11.6380   -8.4510    1.0541 O.3       1 UNK        -0.4300 
      8 C8         11.5737   -9.6903    1.7920 C.3       1 UNK         0.2800 
      9 O9          9.4833   -8.7245    0.4449 O.2       1 UNK        -0.5700 
     10 O10         8.8547   -3.9086   -0.5997 O.2       1 UNK        -0.5700 
     11 C11        10.2207   -4.2458    2.4279 C.3       1 UNK         0.0000 
     12 C12         9.6558   -3.5196    3.6708 C.3       1 UNK         0.0000 
     13 C13        11.0197   -3.2289    1.5903 C.3       1 UNK         0.0000 
     14 C14        11.1565   -5.3635    2.9244 C.3       1 UNK         0.0000 
     15 C15        11.4052   -7.0607   -1.8073 C.3       1 UNK         0.0000 
     16 C16        12.7841   -7.7247   -1.6258 C.3       1 UNK         0.0000 
     17 C17        11.6023   -5.6857   -2.4754 C.3       1 UNK         0.0000 
     18 C18        10.5131   -7.9413   -2.7002 C.3       1 UNK         0.0000 
     19 H19         7.9140   -5.8574    3.0287 H         1 UNK         0.3600 
     20 H20         8.9020   -6.8116    2.1215 H         1 UNK         0.3600 
     21 H21         8.2264   -3.9844    1.6992 H         1 UNK         0.0000 
     22 H22         8.6516   -6.7873   -0.4918 H         1 UNK         0.3700 
     23 H23        12.5587   -9.8081    2.2426 H         1 UNK         0.0000 
     24 H24        10.7996   -9.6358    2.5613 H         1 UNK         0.0000 
     25 H25        11.3530  -10.5217    1.1184 H         1 UNK         0.0000 
     26 H26        10.4693   -3.1546    4.3075 H         1 UNK         0.0000 
     27 H27         9.0425   -2.6583    3.3832 H         1 UNK         0.0000 
     28 H28         9.0374   -4.1863    4.2840 H         1 UNK         0.0000 
     29 H29        11.7928   -2.7579    2.2078 H         1 UNK         0.0000 
     30 H30        11.5212   -3.7017    0.7386 H         1 UNK         0.0000 
     31 H31        10.3739   -2.4407    1.1915 H         1 UNK         0.0000 
     32 H32        11.6332   -5.9219    2.1156 H         1 UNK         0.0000 
     33 H33        11.9597   -4.9254    3.5275 H         1 UNK         0.0000 
     34 H34        10.6287   -6.0806    3.5628 H         1 UNK         0.0000 
     35 H35        13.2988   -7.7621   -2.5921 H         1 UNK         0.0000 
     36 H36        13.4178   -7.1600   -0.9326 H         1 UNK         0.0000 
     37 H37        12.7117   -8.7493   -1.2507 H         1 UNK         0.0000 
     38 H38        12.0472   -5.8144   -3.4683 H         1 UNK         0.0000 
     39 H39        10.6511   -5.1599   -2.5843 H         1 UNK         0.0000 
     40 H40        12.2801   -5.0527   -1.8890 H         1 UNK         0.0000 
     41 H41        10.9864   -8.0781   -3.6788 H         1 UNK         0.0000 
     42 H42        10.3499   -8.9347   -2.2680 H         1 UNK         0.0000 
     43 H43         9.5379   -7.4732   -2.8609 H         1 UNK         0.0000 
     44 H44        11.3849   -6.1544    0.1514 H         1 UNK         0.0000 
@<TRIPOS>BOND
     1    1    2 1    
     2    1   19 1    
     3    1   20 1    
     4    2    3 1    
     5    2   11 1    
     6    2   21 1    
     7    3    4 am   BACKBONE|DICT|INTERRES
     8    3   10 2    
     9    4    5 1    
    10    4   22 1    
    11    5    6 1    
    12    5   15 1    
    13    5   44 1    
    14    6    7 1    
    15    6    9 2    
    16    7    8 1    
    17    8   23 1    
    18    8   24 1    
    19    8   25 1    
    20   11   12 1    
    21   11   13 1    
    22   11   14 1    
    23   12   26 1    
    24   12   27 1    
    25   12   28 1    
    26   13   29 1    
    27   13   30 1    
    28   13   31 1    
    29   14   32 1    
    30   14   33 1    
    31   14   34 1    
    32   15   16 1    
    33   15   17 1    
    34   15   18 1    
    35   16   35 1    
    36   16   36 1    
    37   16   37 1    
    38   17   38 1    
    39   17   39 1    
    40   17   40 1    
    41   18   41 1    
    42   18   42 1    
    43   18   43 1    
@<TRIPOS>SUBSTRUCTURE
     1 UNK         1 GROUP             0       ****    0 ROOT    
@<TRIPOS>MOLECULE
N1000_Syn-60GP
32   31    1
SMALL
USER_CHARGES


@<TRIPOS>ATOM
      1 N1          8.6148   -6.0673    2.2020 N.3       1 UNK        -0.9000 
      2 C2          9.0923   -4.8306    1.5904 C.3       1 UNK         0.3310 
      3 C3          9.1005   -4.8930    0.0530 C.2       1 UNK         0.5690 
      4 N4          9.4214   -6.1347   -0.6022 N.am      1 UNK        -0.7301 
      5 C5         10.7302   -6.6841   -0.2478 C.3       1 UNK         0.3611 
      6 C6         10.7957   -8.1394   -0.6698 C.2       1 UNK         0.6590 
      7 O7         12.0704   -8.5510   -0.8031 O.3       1 UNK        -0.4300 
      8 C8         12.2557   -9.9437   -1.1316 C.3       1 UNK         0.2800 
      9 O9          9.8280   -8.8550   -0.8249 O.2       1 UNK        -0.5700 
     10 O10         8.8519   -3.8979   -0.5913 O.2       1 UNK        -0.5700 
     11 C11         8.8082   -6.2387    3.6673 C.3       1 UNK         0.2700 
     12 C12         8.0533   -7.5231    4.0475 C.3       1 UNK         0.0000 
     13 C13         8.2535   -5.0523    4.4869 C.3       1 UNK         0.0000 
     14 C14        10.3061   -6.4276    3.9648 C.3       1 UNK         0.0000 
     15 H15         7.6218   -6.1721    2.0024 H         1 UNK         0.3600 
     16 H16        10.1304   -4.6571    1.9014 H         1 UNK         0.0000 
     17 H17         8.5310   -3.9249    1.8585 H         1 UNK         0.0000 
     18 H18         8.7212   -6.8399   -0.3661 H         1 UNK         0.3700 
     19 H19        10.9414   -6.6781    0.8349 H         1 UNK         0.0000 
     20 H20        11.5246   -6.1236   -0.7488 H         1 UNK         0.0000 
     21 H21        11.8281  -10.5778   -0.3513 H         1 UNK         0.0000 
     22 H22        11.7781  -10.1732   -2.0865 H         1 UNK         0.0000 
     23 H23        13.3341  -10.0835   -1.1952 H         1 UNK         0.0000 
     24 H24         6.9783   -7.4201    3.8541 H         1 UNK         0.0000 
     25 H25         8.4242   -8.3734    3.4672 H         1 UNK         0.0000 
     26 H26         8.1774   -7.7449    5.1122 H         1 UNK         0.0000 
     27 H27         8.3536   -5.2409    5.5614 H         1 UNK         0.0000 
     28 H28         8.7860   -4.1214    4.2657 H         1 UNK         0.0000 
     29 H29         7.1901   -4.8931    4.2724 H         1 UNK         0.0000 
     30 H30        10.4568   -6.6279    5.0305 H         1 UNK         0.0000 
     31 H31        10.7067   -7.2727    3.3963 H         1 UNK         0.0000 
     32 H32        10.8934   -5.5359    3.7205 H         1 UNK         0.0000 
@<TRIPOS>BOND
     1    1    2 1    
     2    1   11 1    
     3    1   15 1    
     4    2    3 1    
     5    2   16 1    
     6    2   17 1    
     7    3    4 am   BACKBONE|DICT|INTERRES
     8    3   10 2    
     9    4    5 1    
    10    4   18 1    
    11    5    6 1    
    12    5   19 1    
    13    5   20 1    
    14    6    7 1    
    15    6    9 2    
    16    7    8 1    
    17    8   21 1    
    18    8   22 1    
    19    8   23 1    
    20   11   12 1    
    21   11   13 1    
    22   11   14 1    
    23   12   24 1    
    24   12   25 1    
    25   12   26 1    
    26   13   27 1    
    27   13   28 1    
    28   13   29 1    
    29   14   30 1    
    30   14   31 1    
    31   14   32 1    
@<TRIPOS>SUBSTRUCTURE
     1 UNK         1 GROUP             0       ****    0 ROOT    
@<TRIPOS>MOLECULE
N1010_Syn-60GP
44   43    1
SMALL
USER_CHARGES


@<TRIPOS>ATOM
      1 N1          7.6679   -5.6247    1.8511 N.3       1 UNK        -0.8680 
      2 C2          8.9147   -4.8974    1.5775 C.3       1 UNK        -0.0612 
      3 C3          9.0997   -4.8898    0.0576 C.2       1 UNK         0.9769 
      4 N4          9.4221   -6.1373   -0.6051 N.am      1 UNK        -0.8046 
      5 C5         10.6448   -6.8611   -0.1900 C.3       1 UNK        -0.2126 
      6 C6         11.8314   -5.9798   -0.6109 C.2       1 UNK         0.8190 
      7 O7         11.8524   -4.8688    0.1626 O.3       1 UNK        -0.3616 
      8 C8         12.8204   -3.8596   -0.1942 C.3       1 UNK        -0.0863 
      9 O9         12.6380   -6.1854   -1.4905 O.2       1 UNK        -0.5253 
     10 O10         8.8521   -3.8985   -0.5930 O.2       1 UNK        -0.5712 
     11 C11        10.6698   -8.3132   -0.7635 C.3       1 UNK         0.8155 
     12 C12         9.4886   -9.1021   -0.1522 C.3       1 UNK        -0.4101 
     13 C13        10.5545   -8.3443   -2.3011 C.3       1 UNK        -0.3942 
     14 C14        11.9779   -9.0019   -0.3170 C.3       1 UNK        -0.6071 
     15 C15         7.3876   -6.0179    3.2582 C.3       1 UNK         0.9443 
     16 C16         5.9502   -6.5643    3.2679 C.3       1 UNK        -0.5246 
     17 C17         8.3560   -7.1380    3.6760 C.3       1 UNK        -0.4469 
     18 C18         7.4966   -4.8308    4.2398 C.3       1 UNK        -0.4652 
     19 H19         6.8895   -5.0602    1.5151 H         1 UNK         0.3310 
     20 H20         9.7475   -5.4199    2.0535 H         1 UNK         0.0589 
     21 H21         8.9206   -3.8547    1.9225 H         1 UNK         0.0227 
     22 H22         8.6176   -6.7466   -0.4651 H         1 UNK         0.3281 
     23 H23        10.7160   -6.9583    0.9074 H         1 UNK         0.0333 
     24 H24        13.8325   -4.2642   -0.1209 H         1 UNK         0.0716 
     25 H25        12.6388   -3.5114   -1.2133 H         1 UNK         0.1044 
     26 H26        12.6725   -3.0508    0.5206 H         1 UNK         0.0996 
     27 H27         9.5570  -10.1540   -0.4491 H         1 UNK         0.0741 
     28 H28         9.4987   -9.0632    0.9434 H         1 UNK         0.0914 
     29 H29         8.5120   -8.7433   -0.4968 H         1 UNK         0.0823 
     30 H30        10.5155   -9.3847   -2.6444 H         1 UNK         0.0610 
     31 H31         9.6464   -7.8386   -2.6418 H         1 UNK         0.0702 
     32 H32        11.4101   -7.8573   -2.7723 H         1 UNK         0.0926 
     33 H33        12.8557   -8.5220   -0.7547 H         1 UNK         0.1279 
     34 H34        12.0825   -8.9915    0.7755 H         1 UNK         0.1013 
     35 H35        11.9724  -10.0497   -0.6363 H         1 UNK         0.1326 
     36 H36         5.6744   -6.9113    4.2687 H         1 UNK         0.1165 
     37 H37         5.2314   -5.7889    2.9758 H         1 UNK         0.1020 
     38 H38         5.8524   -7.4014    2.5698 H         1 UNK         0.1090 
     39 H39         8.1139   -7.4919    4.6835 H         1 UNK         0.0745 
     40 H40         8.2823   -7.9833    2.9852 H         1 UNK         0.1049 
     41 H41         9.3968   -6.7977    3.6953 H         1 UNK         0.1080 
     42 H42         6.8219   -4.0179    3.9467 H         1 UNK         0.1012 
     43 H43         7.2281   -5.1398    5.2559 H         1 UNK         0.0759 
     44 H44         8.5145   -4.4288    4.2766 H         1 UNK         0.1081 
@<TRIPOS>BOND
     1    1    2 1    
     2    1   15 1    
     3    1   19 1    
     4    2    3 1    
     5    2   20 1    
     6    2   21 1    
     7    3    4 am   BACKBONE|DICT|INTERRES
     8    3   10 2    
     9    4    5 1    
    10    4   22 1    
    11    5    6 1    
    12    5   11 1    
    13    5   23 1    
    14    6    7 1    
    15    6    9 2    
    16    7    8 1    
    17    8   24 1    
    18    8   25 1    
    19    8   26 1    
    20   11   12 1    
    21   11   13 1    
    22   11   14 1    
    23   12   27 1    
    24   12   28 1    
    25   12   29 1    
    26   13   30 1    
    27   13   31 1    
    28   13   32 1    
    29   14   33 1    
    30   14   34 1    
    31   14   35 1    
    32   15   16 1    
    33   15   17 1    
    34   15   18 1    
    35   16   36 1    
    36   16   37 1    
    37   16   38 1    
    38   17   39 1    
    39   17   40 1    
    40   17   41 1    
    41   18   42 1    
    42   18   43 1    
    43   18   44 1    
@<TRIPOS>SUBSTRUCTURE
     1 UNK         1 GROUP             0       ****    0 ROOT    
@<TRIPOS>MOLECULE
N1100_Syn-60GP
44   43    1
SMALL
USER_CHARGES


@<TRIPOS>ATOM
      1 N1          9.4432   -3.5088    2.1225 N.3       1 UNK        -0.9532 
      2 C2          9.0142   -4.8108    1.6105 C.3       1 UNK         0.5309 
      3 C3          9.0992   -4.8882    0.0698 C.2       1 UNK         0.8384 
      4 N4          9.4206   -6.1312   -0.6110 N.am      1 UNK        -0.8617 
      5 C5         10.7105   -6.7560   -0.3719 C.3       1 UNK         0.2049 
      6 C6         10.8071   -7.7364    0.7952 C.2       1 UNK         0.6712 
      7 O7         12.0931   -8.0442    1.0525 O.3       1 UNK        -0.4470 
      8 C8         12.3226   -9.0433    2.0698 C.3       1 UNK         0.0813 
      9 O9          9.8631   -8.2243    1.3837 O.2       1 UNK        -0.5120 
     10 O10         8.8540   -3.9061   -0.5993 O.2       1 UNK        -0.5821 
     11 C11         7.5210   -5.1079    2.0870 C.3       1 UNK         0.5355 
     12 C12         6.6003   -3.9141    1.7694 C.3       1 UNK        -0.4789 
     13 C13         7.5622   -5.3265    3.6115 C.3       1 UNK        -0.4377 
     14 C14         6.9401   -6.3748    1.4255 C.3       1 UNK        -0.3697 
     15 C15        10.8386   -3.2791    2.5654 C.3       1 UNK         0.9181 
     16 C16        11.9027   -3.6172    1.4967 C.3       1 UNK        -0.4035 
     17 C17        10.9249   -1.7778    2.8963 C.3       1 UNK        -0.4473 
     18 C18        11.1163   -4.0890    3.8446 C.3       1 UNK        -0.7030 
     19 H19         9.1843   -2.8006    1.4402 H         1 UNK         0.2930 
     20 H20         9.6344   -5.6006    2.0407 H         1 UNK        -0.1025 
     21 H21         8.6642   -6.8026   -0.5078 H         1 UNK         0.3220 
     22 H22        11.4871   -5.9948   -0.2732 H         1 UNK         0.0038 
     23 H23        10.9858   -7.3339   -1.2656 H         1 UNK         0.0439 
     24 H24        11.9250   -8.7054    3.0293 H         1 UNK         0.0393 
     25 H25        11.8437   -9.9844    1.7907 H         1 UNK         0.0520 
     26 H26        13.4044   -9.1597    2.1205 H         1 UNK         0.0756 
     27 H27         5.5794   -4.1445    2.0947 H         1 UNK         0.0991 
     28 H28         6.9251   -3.0134    2.2968 H         1 UNK         0.0992 
     29 H29         6.5679   -3.6947    0.6973 H         1 UNK         0.0873 
     30 H30         6.5470   -5.4705    3.9986 H         1 UNK         0.0916 
     31 H31         8.1473   -6.2171    3.8704 H         1 UNK         0.0746 
     32 H32         8.0016   -4.4613    4.1140 H         1 UNK         0.0898 
     33 H33         7.5945   -7.2419    1.5542 H         1 UNK         0.0518 
     34 H34         5.9738   -6.6124    1.8839 H         1 UNK         0.0854 
     35 H35         6.7448   -6.2272    0.3556 H         1 UNK         0.0367 
     36 H36        12.9017   -3.3158    1.8315 H         1 UNK         0.0671 
     37 H37        11.9444   -4.6936    1.3034 H         1 UNK         0.0589 
     38 H38        11.6912   -3.1020    0.5535 H         1 UNK         0.0880 
     39 H39        11.9158   -1.5220    3.2852 H         1 UNK         0.0896 
     40 H40        10.7496   -1.1680    2.0018 H         1 UNK         0.0828 
     41 H41        10.1749   -1.5082    3.6460 H         1 UNK         0.1068 
     42 H42        10.4053   -3.8200    4.6311 H         1 UNK         0.1593 
     43 H43        11.0386   -5.1680    3.6729 H         1 UNK         0.1803 
     44 H44        12.1298   -3.8882    4.2088 H         1 UNK         0.1409 
@<TRIPOS>BOND
     1    1    2 1    
     2    1   15 1    
     3    1   19 1    
     4    2    3 1    
     5    2   11 1    
     6    2   20 1    
     7    3    4 am   BACKBONE|DICT|INTERRES
     8    3   10 2    
     9    4    5 1    
    10    4   21 1    
    11    5    6 1    
    12    5   22 1    
    13    5   23 1    
    14    6    7 1    
    15    6    9 2    
    16    7    8 1    
    17    8   24 1    
    18    8   25 1    
    19    8   26 1    
    20   11   12 1    
    21   11   13 1    
    22   11   14 1    
    23   12   27 1    
    24   12   28 1    
    25   12   29 1    
    26   13   30 1    
    27   13   31 1    
    28   13   32 1    
    29   14   33 1    
    30   14   34 1    
    31   14   35 1    
    32   15   16 1    
    33   15   17 1    
    34   15   18 1    
    35   16   36 1    
    36   16   37 1    
    37   16   38 1    
    38   17   39 1    
    39   17   40 1    
    40   17   41 1    
    41   18   42 1    
    42   18   43 1    
    43   18   44 1    
@<TRIPOS>SUBSTRUCTURE
     1 UNK         1 GROUP             0       ****    0 ROOT    
@<TRIPOS>MOLECULE
N1110_Syn-60GP
56   55    1
SMALL
USER_CHARGES


@<TRIPOS>ATOM
      1 N1          8.4658   -6.0692    2.1873 N.3       1 UNK        -0.7714 
      2 C2          8.9042   -4.7923    1.6184 C.3       1 UNK        -0.3219 
      3 C3          9.0996   -4.8897    0.0680 C.2       1 UNK         1.0317 
      4 N4          9.4201   -6.1291   -0.6097 N.am      1 UNK        -0.9234 
      5 C5         10.6374   -6.8684   -0.2621 C.3       1 UNK        -0.1660 
      6 C6         11.8438   -6.1494   -0.8885 C.2       1 UNK         0.8823 
      7 O7         12.8802   -6.0900   -0.0112 O.3       1 UNK        -0.3554 
      8 C8         14.0905   -5.4888   -0.5109 C.3       1 UNK        -0.1217 
      9 O9         11.9110   -5.7072   -2.0126 O.2       1 UNK        -0.5390 
     10 O10         8.8542   -3.9067   -0.5988 O.2       1 UNK        -0.5690 
     11 C11        10.0757   -4.0947    2.4278 C.3       1 UNK         0.7367 
     12 C12        11.2263   -5.0454    2.8176 C.3       1 UNK        -0.4772 
     13 C13         9.4687   -3.5210    3.7290 C.3       1 UNK        -0.4603 
     14 C14        10.6601   -2.9188    1.6187 C.3       1 UNK        -0.4658 
     15 C15        10.5615   -8.3544   -0.7857 C.3       1 UNK         0.7070 
     16 C16         9.4768   -9.1113    0.0107 C.3       1 UNK        -0.4222 
     17 C17        10.2346   -8.4196   -2.2905 C.3       1 UNK        -0.4204 
     18 C18        11.9126   -9.0531   -0.5234 C.3       1 UNK        -0.5359 
     19 C19         7.0149   -6.3062    2.4240 C.3       1 UNK         0.9408 
     20 C20         6.2471   -6.2477    1.0910 C.3       1 UNK        -0.5112 
     21 C21         6.9033   -7.7233    3.0126 C.3       1 UNK        -0.4778 
     22 C22         6.3817   -5.3030    3.4164 C.3       1 UNK        -0.5217 
     23 H23         8.9744   -6.2842    3.0375 H         1 UNK         0.3184 
     24 H24         8.0917   -4.0565    1.6685 H         1 UNK         0.0594 
     25 H25         8.6224   -6.7430   -0.4657 H         1 UNK         0.3952 
     26 H26        10.8084   -6.9297    0.8195 H         1 UNK         0.0320 
     27 H27        14.7924   -5.5124    0.3225 H         1 UNK         0.1085 
     28 H28        14.4780   -6.0606   -1.3578 H         1 UNK         0.0821 
     29 H29        13.9016   -4.4617   -0.8313 H         1 UNK         0.0811 
     30 H30        11.9416   -4.4986    3.4424 H         1 UNK         0.1001 
     31 H31        10.8903   -5.9045    3.4100 H         1 UNK         0.0875 
     32 H32        11.7750   -5.4214    1.9534 H         1 UNK         0.1116 
     33 H33        10.2463   -3.0166    4.3125 H         1 UNK         0.0916 
     34 H34         8.6837   -2.7878    3.5148 H         1 UNK         0.1060 
     35 H35         9.0372   -4.3010    4.3641 H         1 UNK         0.0903 
     36 H36         9.8808   -2.2222    1.2967 H         1 UNK         0.0911 
     37 H37        11.3766   -2.3703    2.2403 H         1 UNK         0.0843 
     38 H38        11.1868   -3.2550    0.7212 H         1 UNK         0.1270 
     39 H39         9.4689  -10.1649   -0.2893 H         1 UNK         0.0893 
     40 H40         9.6626   -9.0636    1.0887 H         1 UNK         0.0965 
     41 H41         8.4687   -8.7246   -0.1733 H         1 UNK         0.0782 
     42 H42        10.1956   -9.4673   -2.6102 H         1 UNK         0.0716 
     43 H43         9.2704   -7.9568   -2.5161 H         1 UNK         0.0989 
     44 H44        10.9888   -7.9031   -2.8891 H         1 UNK         0.0958 
     45 H45        12.7202   -8.6258   -1.1258 H         1 UNK         0.1159 
     46 H46        12.2060   -8.9867    0.5302 H         1 UNK         0.0973 
     47 H47        11.8355  -10.1135   -0.7860 H         1 UNK         0.1163 
     48 H48         5.1830   -6.4400    1.2617 H         1 UNK         0.1032 
     49 H49         6.3266   -5.2676    0.6099 H         1 UNK         0.1214 
     50 H50         6.6103   -7.0083    0.3922 H         1 UNK         0.1018 
     51 H51         5.8572   -7.9812    3.2073 H         1 UNK         0.0961 
     52 H52         7.3228   -8.4633    2.3252 H         1 UNK         0.1052 
     53 H53         7.4440   -7.7969    3.9644 H         1 UNK         0.0831 
     54 H54         6.4473   -4.2717    3.0562 H         1 UNK         0.1263 
     55 H55         5.3203   -5.5295    3.5666 H         1 UNK         0.0944 
     56 H56         6.8752   -5.3537    4.3929 H         1 UNK         0.1042 
@<TRIPOS>BOND
     1    1    2 1    
     2    1   19 1    
     3    1   23 1    
     4    2    3 1    
     5    2   11 1    
     6    2   24 1    
     7    3    4 am   BACKBONE|DICT|INTERRES
     8    3   10 2    
     9    4    5 1    
    10    4   25 1    
    11    5    6 1    
    12    5   15 1    
    13    5   26 1    
    14    6    7 1    
    15    6    9 2    
    16    7    8 1    
    17    8   27 1    
    18    8   28 1    
    19    8   29 1    
    20   11   12 1    
    21   11   13 1    
    22   11   14 1    
    23   12   30 1    
    24   12   31 1    
    25   12   32 1    
    26   13   33 1    
    27   13   34 1    
    28   13   35 1    
    29   14   36 1    
    30   14   37 1    
    31   14   38 1    
    32   15   16 1    
    33   15   17 1    
    34   15   18 1    
    35   16   39 1    
    36   16   40 1    
    37   16   41 1    
    38   17   42 1    
    39   17   43 1    
    40   17   44 1    
    41   18   45 1    
    42   18   46 1    
    43   18   47 1    
    44   19   20 1    
    45   19   21 1    
    46   19   22 1    
    47   20   48 1    
    48   20   49 1    
    49   20   50 1    
    50   21   51 1    
    51   21   52 1    
    52   21   53 1    
    53   22   54 1    
    54   22   55 1    
    55   22   56 1    
@<TRIPOS>SUBSTRUCTURE
     1 UNK         1 GROUP             0       ****    0 ROOT    
@<TRIPOS>MOLECULE
N111'0_Syn-60GP
56   55    1
SMALL
USER_CHARGES


@<TRIPOS>ATOM
      1 N1          9.4027   -3.4883    2.1115 N.3       1 UNK        -0.7954 
      2 C2          9.0326   -4.8128    1.6111 C.3       1 UNK        -0.2964 
      3 C3          9.0997   -4.8900    0.0670 C.2       1 UNK         1.0878 
      4 N4          9.4205   -6.1307   -0.6092 N.am      1 UNK        -0.9927 
      5 C5         10.7486   -6.7190   -0.3854 C.3       1 UNK         0.0464 
      6 C6         10.7046   -7.8010    0.6942 C.2       1 UNK         0.7271 
      7 O7         11.7857   -7.7659    1.4997 O.3       1 UNK        -0.3699 
      8 C8         11.8599   -8.7905    2.5147 C.3       1 UNK        -0.0708 
      9 O9          9.8016   -8.6061    0.8241 O.2       1 UNK        -0.5358 
     10 O10         8.8537   -3.9048   -0.5983 O.2       1 UNK        -0.5681 
     11 C11         7.5694   -5.1860    2.1220 C.3       1 UNK         0.7405 
     12 C12         7.0466   -6.4982    1.5027 C.3       1 UNK        -0.4744 
     13 C13         6.5775   -4.0537    1.7931 C.3       1 UNK        -0.4134 
     14 C14         7.6460   -5.3647    3.6504 C.3       1 UNK        -0.5579 
     15 C15        11.3475   -7.2636   -1.7405 C.3       1 UNK         0.7499 
     16 C16        12.7119   -7.9344   -1.4857 C.3       1 UNK        -0.5881 
     17 C17        10.3892   -8.2705   -2.4032 C.3       1 UNK        -0.5059 
     18 C18        11.5454   -6.0531   -2.6732 C.3       1 UNK        -0.3269 
     19 C19        10.7856   -3.1853    2.5538 C.3       1 UNK         0.8683 
     20 C20        11.1095   -3.9780    3.8327 C.3       1 UNK        -0.5951 
     21 C21        11.8662   -3.4643    1.4847 C.3       1 UNK        -0.2996 
     22 C22        10.7890   -1.6811    2.8838 C.3       1 UNK        -0.4597 
     23 H23         9.1164   -2.8023    1.4171 H         1 UNK         0.3172 
     24 H24         9.7094   -5.5655    2.0277 H         1 UNK         0.1077 
     25 H25         8.7010   -6.8310   -0.4450 H         1 UNK         0.3619 
     26 H26        10.9969   -8.7288    3.1811 H         1 UNK         0.0757 
     27 H27        11.8874   -9.7798    2.0521 H         1 UNK         0.0799 
     28 H28        12.7835   -8.5924    3.0573 H         1 UNK         0.1039 
     29 H29         6.1086   -6.7814    1.9927 H         1 UNK         0.1029 
     30 H30         6.8147   -6.3887    0.4362 H         1 UNK         0.0712 
     31 H31         7.7461   -7.3309    1.6280 H         1 UNK         0.1013 
     32 H32         5.5768   -4.3302    2.1438 H         1 UNK         0.0799 
     33 H33         6.8627   -3.1228    2.2899 H         1 UNK         0.0931 
     34 H34         6.5135   -3.8649    0.7164 H         1 UNK         0.0722 
     35 H35         8.0413   -4.4639    4.1257 H         1 UNK         0.1408 
     36 H36         6.6473   -5.5602    4.0572 H         1 UNK         0.1074 
     37 H37         8.2867   -6.2127    3.9221 H         1 UNK         0.1207 
     38 H38        13.1752   -8.2002   -2.4418 H         1 UNK         0.1195 
     39 H39        13.3995   -7.2663   -0.9550 H         1 UNK         0.0986 
     40 H40        12.6199   -8.8557   -0.9004 H         1 UNK         0.1346 
     41 H41        10.8251   -8.6311   -3.3416 H         1 UNK         0.0988 
     42 H42        10.1994   -9.1391   -1.7648 H         1 UNK         0.0918 
     43 H43         9.4300   -7.8014   -2.6414 H         1 UNK         0.1200 
     44 H44        10.6056   -5.5145   -2.8183 H         1 UNK         0.0745 
     45 H45        12.2831   -5.3522   -2.2637 H         1 UNK         0.0602 
     46 H46        11.9109   -6.3878   -3.6504 H         1 UNK         0.0517 
     47 H47        12.1095   -3.7173    4.1961 H         1 UNK         0.1185 
     48 H48        10.3851   -3.7516    4.6204 H         1 UNK         0.1348 
     49 H49        11.0988   -5.0593    3.6590 H         1 UNK         0.1499 
     50 H50        12.8447   -3.0986    1.8164 H         1 UNK         0.0539 
     51 H51        11.9748   -4.5370    1.2989 H         1 UNK         0.0067 
     52 H52        11.6216   -2.9691    0.5389 H         1 UNK         0.0640 
     53 H53        10.0263   -1.4523    3.6343 H         1 UNK         0.1075 
     54 H54        11.7650   -1.3707    3.2707 H         1 UNK         0.0900 
     55 H55        10.5789   -1.0827    1.9890 H         1 UNK         0.0834 
     56 H56        11.4289   -5.9368   -0.0422 H         1 UNK         0.0364 
@<TRIPOS>BOND
     1    1    2 1    
     2    1   19 1    
     3    1   23 1    
     4    2    3 1    
     5    2   11 1    
     6    2   24 1    
     7    3    4 am   BACKBONE|DICT|INTERRES
     8    3   10 2    
     9    4    5 1    
    10    4   25 1    
    11    5    6 1    
    12    5   15 1    
    13    5   56 1    
    14    6    7 1    
    15    6    9 2    
    16    7    8 1    
    17    8   26 1    
    18    8   27 1    
    19    8   28 1    
    20   11   12 1    
    21   11   13 1    
    22   11   14 1    
    23   12   29 1    
    24   12   30 1    
    25   12   31 1    
    26   13   32 1    
    27   13   33 1    
    28   13   34 1    
    29   14   35 1    
    30   14   36 1    
    31   14   37 1    
    32   15   16 1    
    33   15   17 1    
    34   15   18 1    
    35   16   38 1    
    36   16   39 1    
    37   16   40 1    
    38   17   41 1    
    39   17   42 1    
    40   17   43 1    
    41   18   44 1    
    42   18   45 1    
    43   18   46 1    
    44   19   20 1    
    45   19   21 1    
    46   19   22 1    
    47   20   47 1    
    48   20   48 1    
    49   20   49 1    
    50   21   50 1    
    51   21   51 1    
    52   21   52 1    
    53   22   53 1    
    54   22   54 1    
    55   22   55 1    
@<TRIPOS>SUBSTRUCTURE
     1 UNK         1 GROUP             0       ****    0 ROOT    
@<TRIPOS>MOLECULE
N0000_Anti120WP
20   19    1
SMALL
USER_CHARGES


@<TRIPOS>ATOM
      1 N1          8.7848   -3.6972    2.2456 N.3       1 UNK        -1.1054 
      2 C2          9.1287   -4.9412    1.5603 C.3       1 UNK         0.1492 
      3 C3          9.1004   -4.8922    0.0465 C.2       1 UNK         1.0665 
      4 N4          9.4257   -6.1517   -0.5996 N.am      1 UNK        -1.1996 
      5 C5          8.3131   -6.6123   -1.4577 C.3       1 UNK        -0.0457 
      6 C6          8.7296   -7.8187   -2.2751 C.2       1 UNK         1.0281 
      7 O7          7.6823   -8.3319   -2.9323 O.3       1 UNK        -0.5580 
      8 C8          7.9294   -9.4538   -3.8263 C.3       1 UNK         0.1065 
      9 O9          9.8680   -8.2530   -2.3550 O.2       1 UNK        -0.6713 
     10 O10         8.8477   -3.8816   -0.5874 O.2       1 UNK        -0.6664 
     11 H11         7.8385   -3.4099    1.9859 H         1 UNK         0.4018 
     12 H12         9.3948   -2.9423    1.9238 H         1 UNK         0.4038 
     13 H13         8.4589   -5.7540    1.8787 H         1 UNK         0.1142 
     14 H14        10.1373   -5.2754    1.8458 H         1 UNK         0.0697 
     15 H15        10.2393   -5.9680   -1.2009 H         1 UNK         0.4743 
     16 H16         7.9644   -5.8458   -2.1664 H         1 UNK         0.0947 
     17 H17         7.4549   -6.8915   -0.8341 H         1 UNK         0.1291 
     18 H18         6.9572   -9.6916   -4.2580 H         1 UNK         0.1022 
     19 H19         8.6358   -9.1581   -4.6048 H         1 UNK         0.0517 
     20 H20         8.3198  -10.3028   -3.2619 H         1 UNK         0.0545 
@<TRIPOS>BOND
     1    1    2 1    
     2    1   11 1    
     3    1   12 1    
     4    2    3 1    
     5    2   13 1    
     6    2   14 1    
     7    3    4 am   BACKBONE|DICT|INTERRES
     8    3   10 2    
     9    4    5 1    
    10    4   15 1    
    11    5    6 1    
    12    5   16 1    
    13    5   17 1    
    14    6    7 1    
    15    6    9 2    
    16    7    8 1    
    17    8   18 1    
    18    8   19 1    
    19    8   20 1    
@<TRIPOS>SUBSTRUCTURE
     1 UNK         1 GROUP             0       ****    0 ROOT    
@<TRIPOS>MOLECULE
N0010_Anti120WP
32   31    1
SMALL
USER_CHARGES


@<TRIPOS>ATOM
      1 N1          8.9526   -3.6344    2.2068 N.3       1 UNK        -1.1551 
      2 C2          9.2782   -4.8946    1.5400 C.3       1 UNK         0.2547 
      3 C3          9.1008   -4.8933    0.0335 C.2       1 UNK         1.0337 
      4 N4          9.4277   -6.1597   -0.5936 N.am      1 UNK        -1.2529 
      5 C5          8.4160   -6.8941   -1.4157 C.3       1 UNK        -0.0192 
      6 C6          9.1746   -8.1416   -1.8849 C.2       1 UNK         1.0164 
      7 O7          8.4640   -9.2637   -1.7297 O.3       1 UNK        -0.5011 
      8 C8          9.0385  -10.5005   -2.2397 C.3       1 UNK         0.0195 
      9 O9         10.3009   -8.1153   -2.3611 O.2       1 UNK        -0.6766 
     10 O10         8.8453   -3.8725   -0.5804 O.2       1 UNK        -0.6708 
     11 C11         7.6872   -6.1785   -2.6326 C.3       1 UNK         0.7316 
     12 C12         6.5193   -5.3169   -2.0989 C.3       1 UNK        -0.4240 
     13 C13         8.6608   -5.3285   -3.4697 C.3       1 UNK        -0.6182 
     14 C14         7.0571   -7.2531   -3.5513 C.3       1 UNK        -0.5526 
     15 H15         7.9735   -3.3983    2.0276 H         1 UNK         0.4109 
     16 H16         9.4904   -2.8741    1.7841 H         1 UNK         0.4147 
     17 H17         8.6798   -5.7170    1.9573 H         1 UNK         0.0746 
     18 H18        10.3255   -5.1738    1.7263 H         1 UNK         0.0529 
     19 H19        10.2376   -5.9700   -1.1963 H         1 UNK         0.4681 
     20 H20         7.6313   -7.2387   -0.7333 H         1 UNK         0.0960 
     21 H21         9.2323  -10.4059   -3.3105 H         1 UNK         0.0620 
     22 H22         9.9637  -10.7317   -1.7077 H         1 UNK         0.0744 
     23 H23         8.2836  -11.2641   -2.0517 H         1 UNK         0.1178 
     24 H24         5.9848   -4.8628   -2.9411 H         1 UNK         0.0907 
     25 H25         5.8037   -5.9370   -1.5457 H         1 UNK         0.0726 
     26 H26         6.8495   -4.5102   -1.4458 H         1 UNK         0.1107 
     27 H27         9.0821   -4.5045   -2.8903 H         1 UNK         0.1773 
     28 H28         9.4838   -5.9370   -3.8612 H         1 UNK         0.0972 
     29 H29         8.1259   -4.8991   -4.3254 H         1 UNK         0.1351 
     30 H30         6.4562   -6.7541   -4.3196 H         1 UNK         0.1248 
     31 H31         7.8112   -7.8570   -4.0688 H         1 UNK         0.1366 
     32 H32         6.3967   -7.9252   -2.9930 H         1 UNK         0.0982 
@<TRIPOS>BOND
     1    1    2 1    
     2    1   15 1    
     3    1   16 1    
     4    2    3 1    
     5    2   17 1    
     6    2   18 1    
     7    3    4 am   BACKBONE|DICT|INTERRES
     8    3   10 2    
     9    4    5 1    
    10    4   19 1    
    11    5    6 1    
    12    5   11 1    
    13    5   20 1    
    14    6    7 1    
    15    6    9 2    
    16    7    8 1    
    17    8   21 1    
    18    8   22 1    
    19    8   23 1    
    20   11   12 1    
    21   11   13 1    
    22   11   14 1    
    23   12   24 1    
    24   12   25 1    
    25   12   26 1    
    26   13   27 1    
    27   13   28 1    
    28   13   29 1    
    29   14   30 1    
    30   14   31 1    
    31   14   32 1    
@<TRIPOS>SUBSTRUCTURE
     1 UNK         1 GROUP             0       ****    0 ROOT    
@<TRIPOS>MOLECULE
N0100_Anti120WP
32   31    1
SMALL
USER_CHARGES


@<TRIPOS>ATOM
      1 N1         10.6820   -4.8042    1.8858 N.3       1 UNK        -1.0409 
      2 C2          9.2325   -4.9253    1.5857 C.3       1 UNK         0.1159 
      3 C3          9.0990   -4.8872    0.0580 C.2       1 UNK         0.7653 
      4 N4          9.4261   -6.1530   -0.6061 N.am      1 UNK        -0.9732 
      5 C5          8.3238   -6.6132   -1.4796 C.3       1 UNK        -0.0862 
      6 C6          7.1745   -7.2207   -0.6790 C.2       1 UNK         0.9067 
      7 O7          6.0494   -7.2507   -1.4098 O.3       1 UNK        -0.4999 
      8 C8          4.8604   -7.8282   -0.7984 C.3       1 UNK         0.0772 
      9 O9          7.2473   -7.6361    0.4655 O.2       1 UNK        -0.6535 
     10 O10         8.8487   -3.8853   -0.5924 O.2       1 UNK        -0.5676 
     11 C11         8.3446   -3.9167    2.3891 C.3       1 UNK         0.6801 
     12 C12         8.8510   -2.4624    2.2997 C.3       1 UNK        -0.5086 
     13 C13         8.3472   -4.3521    3.8719 C.3       1 UNK        -0.3618 
     14 C14         6.8854   -3.9863    1.8825 C.3       1 UNK        -0.5887 
     15 H15        11.1894   -5.6129    1.5215 H         1 UNK         0.3934 
     16 H16        11.0878   -3.9766    1.4441 H         1 UNK         0.4081 
     17 H17         8.9371   -5.9344    1.8912 H         1 UNK         0.0977 
     18 H18        10.2220   -5.9521   -1.2245 H         1 UNK         0.4814 
     19 H19         8.7079   -7.4035   -2.1373 H         1 UNK         0.1553 
     20 H20         7.9185   -5.8226   -2.1240 H         1 UNK         0.0732 
     21 H21         4.0857   -7.7581   -1.5617 H         1 UNK         0.0991 
     22 H22         5.0432   -8.8702   -0.5278 H         1 UNK         0.0636 
     23 H23         4.5786   -7.2525    0.0858 H         1 UNK         0.0609 
     24 H24         9.8523   -2.3569    2.7320 H         1 UNK         0.1107 
     25 H25         8.8767   -2.1043    1.2668 H         1 UNK         0.0870 
     26 H26         8.1809   -1.8059    2.8683 H         1 UNK         0.1159 
     27 H27         7.7379   -3.6589    4.4643 H         1 UNK         0.0823 
     28 H28         7.9197   -5.3551    3.9906 H         1 UNK         0.0559 
     29 H29         9.3575   -4.3567    4.2917 H         1 UNK         0.0591 
     30 H30         6.5037   -5.0144    1.9053 H         1 UNK         0.1365 
     31 H31         6.2408   -3.3837    2.5335 H         1 UNK         0.1188 
     32 H32         6.7809   -3.5998    0.8646 H         1 UNK         0.1362 
@<TRIPOS>BOND
     1    1    2 1    
     2    1   15 1    
     3    1   16 1    
     4    2    3 1    
     5    2   11 1    
     6    2   17 1    
     7    3    4 am   BACKBONE|DICT|INTERRES
     8    3   10 2    
     9    4    5 1    
    10    4   18 1    
    11    5    6 1    
    12    5   19 1    
    13    5   20 1    
    14    6    7 1    
    15    6    9 2    
    16    7    8 1    
    17    8   21 1    
    18    8   22 1    
    19    8   23 1    
    20   11   12 1    
    21   11   13 1    
    22   11   14 1    
    23   12   24 1    
    24   12   25 1    
    25   12   26 1    
    26   13   27 1    
    27   13   28 1    
    28   13   29 1    
    29   14   30 1    
    30   14   31 1    
    31   14   32 1    
@<TRIPOS>SUBSTRUCTURE
     1 UNK         1 GROUP             0       ****    0 ROOT    
@<TRIPOS>MOLECULE
N0110_Anti120WP
44   43    1
SMALL
USER_CHARGES


@<TRIPOS>ATOM
      1 N1         10.7911   -4.8710    1.7626 N.3       1 UNK        -1.0714 
      2 C2          9.3213   -4.9326    1.5584 C.3       1 UNK         0.1109 
      3 C3          9.1004   -4.8922    0.0401 C.2       1 UNK         0.9308 
      4 N4          9.4271   -6.1572   -0.5968 N.am      1 UNK        -0.9877 
      5 C5          8.3777   -6.8300   -1.4075 C.3       1 UNK        -0.2921 
      6 C6          8.7976   -8.3073   -1.3800 C.2       1 UNK         1.0862 
      7 O7          7.8228   -9.0997   -0.9109 O.3       1 UNK        -0.4620 
      8 C8          8.0919  -10.5275   -0.8300 C.3       1 UNK        -0.0293 
      9 O9          9.8934   -8.7237   -1.7279 O.2       1 UNK        -0.7036 
     10 O10         8.8463   -3.8761   -0.5838 O.2       1 UNK        -0.5952 
     11 C11         8.5209   -3.8953    2.4077 C.3       1 UNK         0.6974 
     12 C12         9.0368   -2.4510    2.2492 C.3       1 UNK        -0.5403 
     13 C13         7.0287   -3.9598    2.0098 C.3       1 UNK        -0.5117 
     14 C14         8.6339   -4.3065    3.8920 C.3       1 UNK        -0.3455 
     15 C15         8.0747   -6.3328   -2.8827 C.3       1 UNK         0.7975 
     16 C16         7.4102   -7.4820   -3.6780 C.3       1 UNK        -0.5154 
     17 C17         7.0668   -5.1627   -2.8484 C.3       1 UNK        -0.5458 
     18 C18         9.3629   -5.8920   -3.6016 C.3       1 UNK        -0.5130 
     19 H19        11.1990   -4.0735    1.2704 H         1 UNK         0.3953 
     20 H20        11.2323   -5.7087    1.3769 H         1 UNK         0.4139 
     21 H21         9.0053   -5.9288    1.8891 H         1 UNK         0.0955 
     22 H22        10.2714   -6.0247   -1.1595 H         1 UNK         0.4236 
     23 H23         7.4414   -6.7655   -0.8434 H         1 UNK         0.0986 
     24 H24         7.1748  -10.9686   -0.4391 H         1 UNK         0.1221 
     25 H25         8.3176  -10.9228   -1.8228 H         1 UNK         0.0717 
     26 H26         8.9284  -10.7120   -0.1524 H         1 UNK         0.0832 
     27 H27        10.0771   -2.3564    2.5808 H         1 UNK         0.1191 
     28 H28         8.9695   -2.1100    1.2130 H         1 UNK         0.0873 
     29 H29         8.4341   -1.7763    2.8694 H         1 UNK         0.1153 
     30 H30         6.4309   -3.3572    2.7038 H         1 UNK         0.1059 
     31 H31         6.8550   -3.5748    1.0010 H         1 UNK         0.1067 
     32 H32         6.6508   -4.9892    2.0561 H         1 UNK         0.0801 
     33 H33         8.0785   -3.6002    4.5202 H         1 UNK         0.0736 
     34 H34         8.2114   -5.3050    4.0580 H         1 UNK         0.0525 
     35 H35         9.6746   -4.3152    4.2299 H         1 UNK         0.0486 
     36 H36         7.1077   -7.1126   -4.6644 H         1 UNK         0.1169 
     37 H37         8.0889   -8.3270   -3.8402 H         1 UNK         0.1040 
     38 H38         6.5108   -7.8511   -3.1712 H         1 UNK         0.0956 
     39 H39         6.8272   -4.8559   -3.8737 H         1 UNK         0.1059 
     40 H40         6.1299   -5.4655   -2.3637 H         1 UNK         0.1135 
     41 H41         7.4643   -4.2965   -2.3190 H         1 UNK         0.1409 
     42 H42         9.8074   -5.0108   -3.1266 H         1 UNK         0.1091 
     43 H43        10.1107   -6.6926   -3.6214 H         1 UNK         0.0983 
     44 H44         9.1324   -5.6237   -4.6391 H         1 UNK         0.1130 
@<TRIPOS>BOND
     1    1    2 1    
     2    1   19 1    
     3    1   20 1    
     4    2    3 1    
     5    2   11 1    
     6    2   21 1    
     7    3    4 am   BACKBONE|DICT|INTERRES
     8    3   10 2    
     9    4    5 1    
    10    4   22 1    
    11    5    6 1    
    12    5   15 1    
    13    5   23 1    
    14    6    7 1    
    15    6    9 2    
    16    7    8 1    
    17    8   24 1    
    18    8   25 1    
    19    8   26 1    
    20   11   12 1    
    21   11   13 1    
    22   11   14 1    
    23   12   27 1    
    24   12   28 1    
    25   12   29 1    
    26   13   30 1    
    27   13   31 1    
    28   13   32 1    
    29   14   33 1    
    30   14   34 1    
    31   14   35 1    
    32   15   16 1    
    33   15   17 1    
    34   15   18 1    
    35   16   36 1    
    36   16   37 1    
    37   16   38 1    
    38   17   39 1    
    39   17   40 1    
    40   17   41 1    
    41   18   42 1    
    42   18   43 1    
    43   18   44 1    
@<TRIPOS>SUBSTRUCTURE
     1 UNK         1 GROUP             0       ****    0 ROOT    
@<TRIPOS>MOLECULE
N011'0_Anti120WP
44   43    1
SMALL
USER_CHARGES


@<TRIPOS>ATOM
      1 N1         10.8099   -4.9793    1.7495 N.3       1 UNK        -1.0784 
      2 C2          9.3321   -4.9248    1.5620 C.3       1 UNK         0.1674 
      3 C3          9.0997   -4.8894    0.0454 C.2       1 UNK         0.7185 
      4 N4          9.4277   -6.1594   -0.5999 N.am      1 UNK        -0.9397 
      5 C5          8.4287   -6.8752   -1.4344 C.3       1 UNK        -0.1066 
      6 C6          7.1946   -7.1416   -0.5768 C.2       1 UNK         0.8437 
      7 O7          6.5325   -8.2468   -0.9443 O.3       1 UNK        -0.4349 
      8 C8          5.2921   -8.5418   -0.2413 C.3       1 UNK        -0.0241 
      9 O9          6.8309   -6.4169    0.3360 O.2       1 UNK        -0.6025 
     10 O10         8.8465   -3.8767   -0.5860 O.2       1 UNK        -0.5484 
     11 C11         8.6634   -3.8013    2.4182 C.3       1 UNK         0.7228 
     12 C12         9.3075   -2.4158    2.2024 C.3       1 UNK        -0.4890 
     13 C13         8.8093   -4.1916    3.9061 C.3       1 UNK        -0.3701 
     14 C14         7.1538   -3.7114    2.1040 C.3       1 UNK        -0.5008 
     15 C15         8.0461   -6.2764   -2.8629 C.3       1 UNK         0.9945 
     16 C16         7.6429   -7.4490   -3.7846 C.3       1 UNK        -0.7513 
     17 C17         9.2901   -5.5975   -3.4711 C.3       1 UNK        -0.4845 
     18 C18         6.8821   -5.2642   -2.8067 C.3       1 UNK        -0.7198 
     19 H19        11.2668   -4.1955    1.2776 H         1 UNK         0.4091 
     20 H20        11.1786   -5.8286    1.3171 H         1 UNK         0.3860 
     21 H21         8.9384   -5.8840    1.9124 H         1 UNK         0.0891 
     22 H22        10.2730   -6.0144   -1.1568 H         1 UNK         0.4428 
     23 H23         5.4909   -8.7012    0.8208 H         1 UNK         0.0886 
     24 H24         4.5838   -7.7203   -0.3704 H         1 UNK         0.0757 
     25 H25         4.9125   -9.4532   -0.7030 H         1 UNK         0.1146 
     26 H26         8.8035   -1.6762    2.8366 H         1 UNK         0.0999 
     27 H27        10.3681   -2.4109    2.4778 H         1 UNK         0.1013 
     28 H28         9.2154   -2.0881    1.1637 H         1 UNK         0.0704 
     29 H29         9.8593   -4.2665    4.2031 H         1 UNK         0.0481 
     30 H30         8.3289   -3.4366    4.5396 H         1 UNK         0.0745 
     31 H31         8.3256   -5.1548    4.1097 H         1 UNK         0.0570 
     32 H32         6.6601   -4.6769    2.2487 H         1 UNK         0.0788 
     33 H33         6.6833   -2.9853    2.7778 H         1 UNK         0.0967 
     34 H34         6.9676   -3.3883    1.0765 H         1 UNK         0.0943 
     35 H35         6.7638   -7.9817   -3.4106 H         1 UNK         0.1631 
     36 H36         7.4066   -7.0654   -4.7844 H         1 UNK         0.1592 
     37 H37         8.4635   -8.1705   -3.8838 H         1 UNK         0.1367 
     38 H38        10.1534   -6.2754   -3.4867 H         1 UNK         0.0939 
     39 H39         9.0766   -5.3106   -4.5071 H         1 UNK         0.0968 
     40 H40         9.5655   -4.6932   -2.9224 H         1 UNK         0.0850 
     41 H41         7.1025   -4.4288   -2.1391 H         1 UNK         0.1614 
     42 H42         6.7035   -4.8589   -3.8100 H         1 UNK         0.1355 
     43 H43         5.9479   -5.7347   -2.4772 H         1 UNK         0.1586 
     44 H44         8.8909   -7.8475   -1.6388 H         1 UNK         0.0862 
@<TRIPOS>BOND
     1    1    2 1    
     2    1   19 1    
     3    1   20 1    
     4    2    3 1    
     5    2   11 1    
     6    2   21 1    
     7    3    4 am   BACKBONE|DICT|INTERRES
     8    3   10 2    
     9    4    5 1    
    10    4   22 1    
    11    5    6 1    
    12    5   15 1    
    13    5   44 1    
    14    6    7 1    
    15    6    9 2    
    16    7    8 1    
    17    8   23 1    
    18    8   24 1    
    19    8   25 1    
    20   11   12 1    
    21   11   13 1    
    22   11   14 1    
    23   12   26 1    
    24   12   27 1    
    25   12   28 1    
    26   13   29 1    
    27   13   30 1    
    28   13   31 1    
    29   14   32 1    
    30   14   33 1    
    31   14   34 1    
    32   15   16 1    
    33   15   17 1    
    34   15   18 1    
    35   16   35 1    
    36   16   36 1    
    37   16   37 1    
    38   17   38 1    
    39   17   39 1    
    40   17   40 1    
    41   18   41 1    
    42   18   42 1    
    43   18   43 1    
@<TRIPOS>SUBSTRUCTURE
     1 UNK         1 GROUP             0       ****    0 ROOT    
@<TRIPOS>MOLECULE
N1000_Anti120WP
32   31    1
SMALL
USER_CHARGES


@<TRIPOS>ATOM
      1 N1          8.8068   -3.7455    2.2895 N.3       1 UNK        -1.2429 
      2 C2          9.1846   -4.9596    1.5659 C.3       1 UNK         0.2941 
      3 C3          9.0992   -4.8877    0.0516 C.2       1 UNK         0.8228 
      4 N4          9.4264   -6.1543   -0.6031 N.am      1 UNK        -1.1115 
      5 C5          8.3299   -6.6827   -1.4441 C.3       1 UNK         0.0719 
      6 C6          7.3009   -7.4652   -0.6316 C.2       1 UNK         0.8832 
      7 O7          6.2273   -7.7577   -1.3838 O.3       1 UNK        -0.5432 
      8 C8          5.1561   -8.5256   -0.7634 C.3       1 UNK         0.1467 
      9 O9          7.4160   -7.7957    0.5368 O.2       1 UNK        -0.6230 
     10 O10         8.8482   -3.8834   -0.5890 O.2       1 UNK        -0.5836 
     11 C11         7.3845   -3.6155    2.7519 C.3       1 UNK         1.0578 
     12 C12         6.4273   -3.5761    1.5477 C.3       1 UNK        -0.6849 
     13 C13         7.2972   -2.2765    3.5062 C.3       1 UNK        -0.5100 
     14 C14         6.9628   -4.7540    3.7102 C.3       1 UNK        -0.6211 
     15 H15         9.4027   -3.6826    3.1170 H         1 UNK         0.4783 
     16 H16         8.6336   -5.8651    1.8610 H         1 UNK        -0.0249 
     17 H17        10.2380   -5.1978    1.7767 H         1 UNK         0.0777 
     18 H18        10.2037   -5.9368   -1.2393 H         1 UNK         0.5053 
     19 H19         8.7561   -7.3801   -2.1755 H         1 UNK         0.1249 
     20 H20         7.8021   -5.9074   -2.0162 H         1 UNK         0.0507 
     21 H21         4.7415   -7.9729    0.0824 H         1 UNK         0.0361 
     22 H22         4.4054   -8.6502   -1.5440 H         1 UNK         0.0891 
     23 H23         5.5313   -9.4957   -0.4313 H         1 UNK         0.0463 
     24 H24         6.4145   -4.5217    0.9952 H         1 UNK         0.2128 
     25 H25         5.4051   -3.3980    1.9001 H         1 UNK         0.1339 
     26 H26         6.6996   -2.7755    0.8532 H         1 UNK         0.1638 
     27 H27         7.5557   -1.4394    2.8484 H         1 UNK         0.1026 
     28 H28         6.2806   -2.1168    3.8825 H         1 UNK         0.1243 
     29 H29         7.9781   -2.2644    4.3661 H         1 UNK         0.1033 
     30 H30         7.6199   -4.7898    4.5874 H         1 UNK         0.1279 
     31 H31         5.9381   -4.5875    4.0629 H         1 UNK         0.1199 
     32 H32         6.9808   -5.7363    3.2261 H         1 UNK         0.1717 
@<TRIPOS>BOND
     1    1    2 1    
     2    1   11 1    
     3    1   15 1    
     4    2    3 1    
     5    2   16 1    
     6    2   17 1    
     7    3    4 am   BACKBONE|DICT|INTERRES
     8    3   10 2    
     9    4    5 1    
    10    4   18 1    
    11    5    6 1    
    12    5   19 1    
    13    5   20 1    
    14    6    7 1    
    15    6    9 2    
    16    7    8 1    
    17    8   21 1    
    18    8   22 1    
    19    8   23 1    
    20   11   12 1    
    21   11   13 1    
    22   11   14 1    
    23   12   24 1    
    24   12   25 1    
    25   12   26 1    
    26   13   27 1    
    27   13   28 1    
    28   13   29 1    
    29   14   30 1    
    30   14   31 1    
    31   14   32 1    
@<TRIPOS>SUBSTRUCTURE
     1 UNK         1 GROUP             0       ****    0 ROOT    
@<TRIPOS>MOLECULE
N1010_Anti120WP
44   43    1
SMALL
USER_CHARGES


@<TRIPOS>ATOM
      1 N1          8.9122   -3.7460    2.2770 N.3       1 UNK        -1.2548 
      2 C2          9.2895   -4.9520    1.5431 C.3       1 UNK         0.1258 
      3 C3          9.1001   -4.8907    0.0345 C.2       1 UNK         1.0845 
      4 N4          9.4282   -6.1616   -0.5947 N.am      1 UNK        -1.2347 
      5 C5          8.4270   -6.8791   -1.4385 C.3       1 UNK         0.1841 
      6 C6          9.0748   -8.2509   -1.6710 C.2       1 UNK         0.9571 
      7 O7          8.2411   -9.2635   -1.4025 O.3       1 UNK        -0.4752 
      8 C8          8.7187  -10.6157   -1.6540 C.3       1 UNK         0.0052 
      9 O9         10.2230   -8.4087   -2.0626 O.2       1 UNK        -0.6809 
     10 O10         8.8455   -3.8731   -0.5803 O.2       1 UNK        -0.6495 
     11 C11         7.9140   -6.2518   -2.8055 C.3       1 UNK         0.6561 
     12 C12         9.0488   -5.5467   -3.5688 C.3       1 UNK        -0.5350 
     13 C13         7.3319   -7.3771   -3.6958 C.3       1 UNK        -0.5075 
     14 C14         6.7612   -5.2622   -2.5244 C.3       1 UNK        -0.5744 
     15 C15         7.5076   -3.6622    2.7987 C.3       1 UNK         1.0920 
     16 C16         7.2043   -4.7620    3.8428 C.3       1 UNK        -0.5560 
     17 C17         7.3758   -2.2832    3.4682 C.3       1 UNK        -0.4838 
     18 C18         6.4908   -3.7627    1.6479 C.3       1 UNK        -0.7248 
     19 H19         9.5396   -3.6588    3.0790 H         1 UNK         0.4879 
     20 H20         8.7997   -5.8761    1.8916 H         1 UNK         0.0487 
     21 H21        10.3649   -5.1438    1.6759 H         1 UNK         0.0989 
     22 H22        10.2657   -5.9906   -1.1624 H         1 UNK         0.4373 
     23 H23         7.5444   -7.0539   -0.8145 H         1 UNK         0.0151 
     24 H24         9.5741  -10.8366   -1.0117 H         1 UNK         0.0767 
     25 H25         7.8766  -11.2648   -1.4117 H         1 UNK         0.1150 
     26 H26         8.9980  -10.7237   -2.7046 H         1 UNK         0.0676 
     27 H27         8.6716   -5.1843   -4.5324 H         1 UNK         0.1247 
     28 H28         9.4314   -4.6849   -3.0151 H         1 UNK         0.1287 
     29 H29         9.8810   -6.2297   -3.7722 H         1 UNK         0.0875 
     30 H30         6.5507   -7.9406   -3.1740 H         1 UNK         0.0917 
     31 H31         8.0985   -8.0822   -4.0364 H         1 UNK         0.1148 
     32 H32         6.8816   -6.9312   -4.5897 H         1 UNK         0.1221 
     33 H33         5.9350   -5.7646   -2.0063 H         1 UNK         0.1065 
     34 H34         7.0795   -4.4109   -1.9226 H         1 UNK         0.1723 
     35 H35         6.3709   -4.8748   -3.4732 H         1 UNK         0.1238 
     36 H36         6.1886   -4.6410    4.2366 H         1 UNK         0.1050 
     37 H37         7.2675   -5.7677    3.4124 H         1 UNK         0.1342 
     38 H38         7.9023   -4.7027    4.6866 H         1 UNK         0.1072 
     39 H39         8.1029   -2.1703    4.2819 H         1 UNK         0.0911 
     40 H40         7.5427   -1.4807    2.7416 H         1 UNK         0.0974 
     41 H41         6.3737   -2.1591    3.8942 H         1 UNK         0.1094 
     42 H42         6.5010   -4.7499    1.1720 H         1 UNK         0.1891 
     43 H43         5.4802   -3.6101    2.0439 H         1 UNK         0.1419 
     44 H44         6.6810   -3.0060    0.8815 H         1 UNK         0.1774 
@<TRIPOS>BOND
     1    1    2 1    
     2    1   15 1    
     3    1   19 1    
     4    2    3 1    
     5    2   20 1    
     6    2   21 1    
     7    3    4 am   BACKBONE|DICT|INTERRES
     8    3   10 2    
     9    4    5 1    
    10    4   22 1    
    11    5    6 1    
    12    5   11 1    
    13    5   23 1    
    14    6    7 1    
    15    6    9 2    
    16    7    8 1    
    17    8   24 1    
    18    8   25 1    
    19    8   26 1    
    20   11   12 1    
    21   11   13 1    
    22   11   14 1    
    23   12   27 1    
    24   12   28 1    
    25   12   29 1    
    26   13   30 1    
    27   13   31 1    
    28   13   32 1    
    29   14   33 1    
    30   14   34 1    
    31   14   35 1    
    32   15   16 1    
    33   15   17 1    
    34   15   18 1    
    35   16   36 1    
    36   16   37 1    
    37   16   38 1    
    38   17   39 1    
    39   17   40 1    
    40   17   41 1    
    41   18   42 1    
    42   18   43 1    
    43   18   44 1    
@<TRIPOS>SUBSTRUCTURE
     1 UNK         1 GROUP             0       ****    0 ROOT    
@<TRIPOS>MOLECULE
N1100_Anti120WP
44   43    1
SMALL
USER_CHARGES


@<TRIPOS>ATOM
      1 N1         10.2177   -3.8555    2.0137 N.3       1 UNK        -0.9023 
      2 C2          9.2276   -4.8585    1.5969 C.3       1 UNK        -0.3445 
      3 C3          9.0995   -4.8889    0.0585 C.2       1 UNK         1.1670 
      4 N4          9.4253   -6.1497   -0.6059 N.am      1 UNK        -0.8971 
      5 C5          8.2993   -6.7251   -1.3731 C.3       1 UNK        -0.3584 
      6 C6          8.7836   -7.9164   -2.1815 C.2       1 UNK         1.0677 
      7 O7          7.7649   -8.7025   -2.5476 O.3       1 UNK        -0.4901 
      8 C8          8.0708   -9.8623   -3.3739 C.3       1 UNK         0.0345 
      9 O9          9.9484   -8.1222   -2.4847 O.2       1 UNK        -0.6776 
     10 O10         8.8491   -3.8868   -0.5932 O.2       1 UNK        -0.6705 
     11 C11         7.8468   -4.6359    2.3320 C.3       1 UNK         0.9640 
     12 C12         8.0706   -4.9107    3.8325 C.3       1 UNK        -0.5791 
     13 C13         6.7948   -5.6289    1.7999 C.3       1 UNK        -0.5999 
     14 C14         7.3296   -3.1956    2.1614 C.3       1 UNK        -0.6064 
     15 C15        11.6392   -4.2404    2.2204 C.3       1 UNK         1.0002 
     16 C16        12.3815   -2.9348    2.5583 C.3       1 UNK        -0.5235 
     17 C17        11.7527   -5.2018    3.4190 C.3       1 UNK        -0.6134 
     18 C18        12.2872   -4.8868    0.9760 C.3       1 UNK        -0.3822 
     19 H19        10.1620   -3.0314    1.4177 H         1 UNK         0.3580 
     20 H20         9.5813   -5.8472    1.8970 H         1 UNK         0.1035 
     21 H21        10.1486   -5.9094   -1.2951 H         1 UNK         0.3940 
     22 H22         7.8445   -6.0150   -2.0836 H         1 UNK         0.1346 
     23 H23         7.5101   -7.0626   -0.6956 H         1 UNK         0.1608 
     24 H24         7.1116  -10.3511   -3.5438 H         1 UNK         0.1111 
     25 H25         8.5141   -9.5407   -4.3184 H         1 UNK         0.0632 
     26 H26         8.7537  -10.5272   -2.8414 H         1 UNK         0.0699 
     27 H27         7.1414   -4.7346    4.3872 H         1 UNK         0.1087 
     28 H28         8.3747   -5.9497    4.0074 H         1 UNK         0.1140 
     29 H29         8.8433   -4.2532    4.2391 H         1 UNK         0.1402 
     30 H30         5.8795   -5.5601    2.3994 H         1 UNK         0.1154 
     31 H31         6.5136   -5.4140    0.7625 H         1 UNK         0.1240 
     32 H32         7.1519   -6.6644    1.8611 H         1 UNK         0.1335 
     33 H33         7.1307   -2.9539    1.1133 H         1 UNK         0.1125 
     34 H34         6.3936   -3.0731    2.7198 H         1 UNK         0.1171 
     35 H35         8.0500   -2.4715    2.5543 H         1 UNK         0.1324 
     36 H36        13.4412   -3.1374    2.7476 H         1 UNK         0.1045 
     37 H37        12.3179   -2.2204    1.7279 H         1 UNK         0.1046 
     38 H38        11.9518   -2.4664    3.4504 H         1 UNK         0.1146 
     39 H39        12.8065   -5.4342    3.6102 H         1 UNK         0.1153 
     40 H40        11.3295   -4.7470    4.3204 H         1 UNK         0.1470 
     41 H41        11.2384   -6.1522    3.2386 H         1 UNK         0.1511 
     42 H42        12.2187   -4.2174    0.1103 H         1 UNK         0.0557 
     43 H43        13.3475   -5.0996    1.1559 H         1 UNK         0.0795 
     44 H44        11.7989   -5.8337    0.7223 H         1 UNK         0.0467 
@<TRIPOS>BOND
     1    1    2 1    
     2    1   15 1    
     3    1   19 1    
     4    2    3 1    
     5    2   11 1    
     6    2   20 1    
     7    3    4 am   BACKBONE|DICT|INTERRES
     8    3   10 2    
     9    4    5 1    
    10    4   21 1    
    11    5    6 1    
    12    5   22 1    
    13    5   23 1    
    14    6    7 1    
    15    6    9 2    
    16    7    8 1    
    17    8   24 1    
    18    8   25 1    
    19    8   26 1    
    20   11   12 1    
    21   11   13 1    
    22   11   14 1    
    23   12   27 1    
    24   12   28 1    
    25   12   29 1    
    26   13   30 1    
    27   13   31 1    
    28   13   32 1    
    29   14   33 1    
    30   14   34 1    
    31   14   35 1    
    32   15   16 1    
    33   15   17 1    
    34   15   18 1    
    35   16   36 1    
    36   16   37 1    
    37   16   38 1    
    38   17   39 1    
    39   17   40 1    
    40   17   41 1    
    41   18   42 1    
    42   18   43 1    
    43   18   44 1    
@<TRIPOS>SUBSTRUCTURE
     1 UNK         1 GROUP             0       ****    0 ROOT    
@<TRIPOS>MOLECULE
N1110_Anti120WP
56   55    1
SMALL
USER_CHARGES


@<TRIPOS>ATOM
      1 N1         10.1874   -3.7074    1.9432 N.3       1 UNK        -0.9292 
      2 C2          9.3229   -4.8319    1.5760 C.3       1 UNK        -0.2406 
      3 C3          9.1000   -4.8905    0.0470 C.2       1 UNK         1.0772 
      4 N4          9.4268   -6.1559   -0.6003 N.am      1 UNK        -0.9741 
      5 C5          8.4266   -6.9412   -1.3838 C.3       1 UNK        -0.3398 
      6 C6          9.2029   -8.2167   -1.7403 C.2       1 UNK         1.0649 
      7 O7          8.5476   -9.3292   -1.3880 O.3       1 UNK        -0.4353 
      8 C8          9.1672  -10.6060   -1.7131 C.3       1 UNK        -0.0434 
      9 O9         10.2991   -8.2224   -2.2828 O.2       1 UNK        -0.6936 
     10 O10         8.8471   -3.8791   -0.5872 O.2       1 UNK        -0.6253 
     11 C11         7.9601   -4.7871    2.3761 C.3       1 UNK         0.8970 
     12 C12         8.2789   -5.0279    3.8647 C.3       1 UNK        -0.5545 
     13 C13         7.0194   -5.9060    1.8856 C.3       1 UNK        -0.5386 
     14 C14         7.2587   -3.4235    2.2269 C.3       1 UNK        -0.6034 
     15 C15         7.7263   -6.3198   -2.6623 C.3       1 UNK         0.8571 
     16 C16         7.1135   -7.4712   -3.4957 C.3       1 UNK        -0.4981 
     17 C17         6.5578   -5.4069   -2.2279 C.3       1 UNK        -0.6099 
     18 C18         8.7162   -5.5337   -3.5407 C.3       1 UNK        -0.5292 
     19 C19        11.6589   -3.9054    2.0196 C.3       1 UNK         1.0722 
     20 C20        11.9967   -4.8393    3.1975 C.3       1 UNK        -0.6227 
     21 C21        12.2732   -4.4719    0.7191 C.3       1 UNK        -0.4867 
     22 C22        12.2547   -2.5137    2.2969 C.3       1 UNK        -0.5093 
     23 H23         9.9780   -2.9036    1.3537 H         1 UNK         0.3459 
     24 H24         9.8119   -5.7673    1.8553 H         1 UNK         0.0926 
     25 H25        10.1900   -5.9321   -1.2478 H         1 UNK         0.4119 
     26 H26         7.6312   -7.2417   -0.6967 H         1 UNK         0.1033 
     27 H27         8.4657  -11.3609   -1.3574 H         1 UNK         0.1224 
     28 H28         9.3077  -10.6878   -2.7934 H         1 UNK         0.0754 
     29 H29        10.1273  -10.6965   -1.1999 H         1 UNK         0.0850 
     30 H30         8.7187   -6.0207    4.0213 H         1 UNK         0.1093 
     31 H31         8.9795   -4.2771    4.2399 H         1 UNK         0.1321 
     32 H32         7.3585   -4.9707    4.4582 H         1 UNK         0.1035 
     33 H33         6.1302   -5.9547    2.5249 H         1 UNK         0.1032 
     34 H34         6.6645   -5.7269    0.8641 H         1 UNK         0.1231 
     35 H35         7.5076   -6.8879    1.9192 H         1 UNK         0.1150 
     36 H36         7.0015   -3.2062    1.1852 H         1 UNK         0.1050 
     37 H37         6.3291   -3.4224    2.8091 H         1 UNK         0.1205 
     38 H38         7.8907   -2.6127    2.6036 H         1 UNK         0.1359 
     39 H39         6.5246   -7.0485   -4.3173 H         1 UNK         0.1060 
     40 H40         7.8782   -8.1174   -3.9417 H         1 UNK         0.1034 
     41 H41         6.4444   -8.0939   -2.8908 H         1 UNK         0.0909 
     42 H42         6.0344   -5.0361   -3.1173 H         1 UNK         0.1262 
     43 H43         5.8293   -5.9616   -1.6234 H         1 UNK         0.1232 
     44 H44         6.8947   -4.5409   -1.6575 H         1 UNK         0.1519 
     45 H45         9.1176   -4.6641   -3.0130 H         1 UNK         0.1174 
     46 H46         9.5520   -6.1620   -3.8666 H         1 UNK         0.0896 
     47 H47         8.2003   -5.1715   -4.4377 H         1 UNK         0.1074 
     48 H48        13.0838   -4.9308    3.3014 H         1 UNK         0.1119 
     49 H49        11.5906   -4.4413    4.1331 H         1 UNK         0.1422 
     50 H50        11.5979   -5.8493    3.0515 H         1 UNK         0.1513 
     51 H51        13.3643   -4.5370    0.8023 H         1 UNK         0.0940 
     52 H52        11.9017   -5.4813    0.5104 H         1 UNK         0.0836 
     53 H53        12.0380   -3.8285   -0.1371 H         1 UNK         0.0819 
     54 H54        11.8418   -2.0955    3.2212 H         1 UNK         0.1059 
     55 H55        13.3434   -2.5771    2.3985 H         1 UNK         0.0967 
     56 H56        12.0323   -1.8213    1.4752 H         1 UNK         0.0976 
@<TRIPOS>BOND
     1    1    2 1    
     2    1   19 1    
     3    1   23 1    
     4    2    3 1    
     5    2   11 1    
     6    2   24 1    
     7    3    4 am   BACKBONE|DICT|INTERRES
     8    3   10 2    
     9    4    5 1    
    10    4   25 1    
    11    5    6 1    
    12    5   15 1    
    13    5   26 1    
    14    6    7 1    
    15    6    9 2    
    16    7    8 1    
    17    8   27 1    
    18    8   28 1    
    19    8   29 1    
    20   11   12 1    
    21   11   13 1    
    22   11   14 1    
    23   12   30 1    
    24   12   31 1    
    25   12   32 1    
    26   13   33 1    
    27   13   34 1    
    28   13   35 1    
    29   14   36 1    
    30   14   37 1    
    31   14   38 1    
    32   15   16 1    
    33   15   17 1    
    34   15   18 1    
    35   16   39 1    
    36   16   40 1    
    37   16   41 1    
    38   17   42 1    
    39   17   43 1    
    40   17   44 1    
    41   18   45 1    
    42   18   46 1    
    43   18   47 1    
    44   19   20 1    
    45   19   21 1    
    46   19   22 1    
    47   20   48 1    
    48   20   49 1    
    49   20   50 1    
    50   21   51 1    
    51   21   52 1    
    52   21   53 1    
    53   22   54 1    
    54   22   55 1    
    55   22   56 1    
@<TRIPOS>SUBSTRUCTURE
     1 UNK         1 GROUP             0       ****    0 ROOT    
@<TRIPOS>MOLECULE
N111'0_Anti120WP
56   55    1
SMALL
USER_CHARGES


@<TRIPOS>ATOM
      1 N1         10.2080   -3.8874    2.0211 N.3       1 UNK        -0.9463 
      2 C2          9.2025   -4.8732    1.5933 C.3       1 UNK        -0.1223 
      3 C3          9.1003   -4.8920    0.0520 C.2       1 UNK         0.9406 
      4 N4          9.4255   -6.1508   -0.6021 N.am      1 UNK        -0.8108 
      5 C5          8.3247   -6.7553   -1.3896 C.3       1 UNK        -0.6132 
      6 C6          8.2790   -6.1519   -2.8011 C.2       1 UNK         1.0129 
      7 O7          7.0292   -5.9235   -3.2206 O.3       1 UNK        -0.3973 
      8 C8          6.8542   -5.4007   -4.5682 C.3       1 UNK        -0.0521 
      9 O9          9.2726   -5.9126   -3.4745 O.2       1 UNK        -0.6809 
     10 O10         8.8480   -3.8826   -0.5904 O.2       1 UNK        -0.6234 
     11 C11         7.8249   -4.6321    2.3287 C.3       1 UNK         0.8660 
     12 C12         8.0477   -4.9236    3.8276 C.3       1 UNK        -0.5558 
     13 C13         6.7500   -5.6012    1.7988 C.3       1 UNK        -0.4749 
     14 C14         7.3298   -3.1829    2.1675 C.3       1 UNK        -0.6094 
     15 C15         8.4399   -8.3296   -1.4152 C.3       1 UNK         1.0314 
     16 C16         8.2478   -8.8450    0.0264 C.3       1 UNK        -0.5496 
     17 C17         7.3238   -8.9245   -2.3007 C.3       1 UNK        -0.6406 
     18 C18         9.8144   -8.7896   -1.9387 C.3       1 UNK        -0.6028 
     19 C19        11.6251   -4.2958    2.2157 C.3       1 UNK         1.0530 
     20 C20        12.2534   -4.9578    0.9689 C.3       1 UNK        -0.4868 
     21 C21        12.3905   -3.0010    2.5428 C.3       1 UNK        -0.5056 
     22 C22        11.7324   -5.2557    3.4159 C.3       1 UNK        -0.6169 
     23 H23        10.1646   -3.0608    1.4274 H         1 UNK         0.3588 
     24 H24         9.5419   -5.8674    1.8897 H         1 UNK         0.0949 
     25 H25        10.1968   -5.9554   -1.2484 H         1 UNK         0.4053 
     26 H26         7.3540   -4.4335   -4.6603 H         1 UNK         0.0861 
     27 H27         7.2598   -6.1064   -5.2967 H         1 UNK         0.0820 
     28 H28         5.7765   -5.2929   -4.6946 H         1 UNK         0.1204 
     29 H29         7.1211   -4.7450    4.3863 H         1 UNK         0.1064 
     30 H30         8.3415   -5.9683    3.9911 H         1 UNK         0.1000 
     31 H31         8.8288   -4.2792    4.2397 H         1 UNK         0.1335 
     32 H32         5.8374   -5.5097    2.3993 H         1 UNK         0.0925 
     33 H33         6.4716   -5.3819    0.7612 H         1 UNK         0.0984 
     34 H34         7.0811   -6.6440    1.8603 H         1 UNK         0.0905 
     35 H35         7.1347   -2.9340    1.1200 H         1 UNK         0.1157 
     36 H36         6.3951   -3.0512    2.7262 H         1 UNK         0.1208 
     37 H37         8.0607   -2.4711    2.5642 H         1 UNK         0.1314 
     38 H38         8.3693   -9.9343    0.0499 H         1 UNK         0.1064 
     39 H39         8.9833   -8.4028    0.7049 H         1 UNK         0.1143 
     40 H40         7.2434   -8.6149    0.4022 H         1 UNK         0.1287 
     41 H41         7.3323  -10.0171   -2.2100 H         1 UNK         0.1278 
     42 H42         6.3324   -8.5701   -1.9922 H         1 UNK         0.1249 
     43 H43         7.4595   -8.6813   -3.3610 H         1 UNK         0.1487 
     44 H44         9.9897   -8.4628   -2.9693 H         1 UNK         0.1220 
     45 H45        10.6294   -8.4127   -1.3108 H         1 UNK         0.1483 
     46 H46         9.8611   -9.8852   -1.9219 H         1 UNK         0.1134 
     47 H47        13.3132   -5.1800    1.1412 H         1 UNK         0.0917 
     48 H48        11.7535   -5.9015    0.7262 H         1 UNK         0.0925 
     49 H49        12.1849   -4.2932    0.0991 H         1 UNK         0.0817 
     50 H50        13.4477   -3.2191    2.7288 H         1 UNK         0.0989 
     51 H51        12.3340   -2.2911    1.7082 H         1 UNK         0.0980 
     52 H52        11.9719   -2.5206    3.4337 H         1 UNK         0.1053 
     53 H53        11.2011   -6.1976    3.2408 H         1 UNK         0.1367 
     54 H54        12.7836   -5.5048    3.6001 H         1 UNK         0.1142 
     55 H55        11.3227   -4.7924    4.3191 H         1 UNK         0.1433 
     56 H56         7.3730   -6.5185   -0.9073 H         1 UNK         0.1514 
@<TRIPOS>BOND
     1    1    2 1    
     2    1   19 1    
     3    1   23 1    
     4    2    3 1    
     5    2   11 1    
     6    2   24 1    
     7    3    4 am   BACKBONE|DICT|INTERRES
     8    3   10 2    
     9    4    5 1    
    10    4   25 1    
    11    5    6 1    
    12    5   15 1    
    13    5   56 1    
    14    6    7 1    
    15    6    9 2    
    16    7    8 1    
    17    8   26 1    
    18    8   27 1    
    19    8   28 1    
    20   11   12 1    
    21   11   13 1    
    22   11   14 1    
    23   12   29 1    
    24   12   30 1    
    25   12   31 1    
    26   13   32 1    
    27   13   33 1    
    28   13   34 1    
    29   14   35 1    
    30   14   36 1    
    31   14   37 1    
    32   15   16 1    
    33   15   17 1    
    34   15   18 1    
    35   16   38 1    
    36   16   39 1    
    37   16   40 1    
    38   17   41 1    
    39   17   42 1    
    40   17   43 1    
    41   18   44 1    
    42   18   45 1    
    43   18   46 1    
    44   19   20 1    
    45   19   21 1    
    46   19   22 1    
    47   20   47 1    
    48   20   48 1    
    49   20   49 1    
    50   21   50 1    
    51   21   51 1    
    52   21   52 1    
    53   22   53 1    
    54   22   54 1    
    55   22   55 1    
@<TRIPOS>SUBSTRUCTURE
     1 UNK         1 GROUP             0       ****    0 ROOT    
@<TRIPOS>MOLECULE
N0000_Anti-120WP
20   19    1
SMALL
USER_CHARGES


@<TRIPOS>ATOM
      1 N1          8.7950   -3.6924    2.2442 N.3       1 UNK        -1.1018 
      2 C2          9.0986   -4.9479    1.5603 C.3       1 UNK         0.1419 
      3 C3          9.1004   -4.8921    0.0464 C.2       1 UNK         1.0699 
      4 N4          9.4258   -6.1520   -0.5996 N.am      1 UNK        -1.2125 
      5 C5         10.6069   -6.0107   -1.4777 C.3       1 UNK        -0.0176 
      6 C6         10.8220   -7.2665   -2.2983 C.2       1 UNK         1.0215 
      7 O7         11.9601   -7.1858   -2.9988 O.3       1 UNK        -0.5613 
      8 C8         12.2803   -8.2853   -3.8974 C.3       1 UNK         0.1086 
      9 O9         10.0558   -8.2160   -2.3446 O.2       1 UNK        -0.6709 
     10 O10         8.8477   -3.8815   -0.5873 O.2       1 UNK        -0.6662 
     11 H11         7.8911   -3.3336    1.9287 H         1 UNK         0.4029 
     12 H12         9.4770   -2.9795    1.9760 H         1 UNK         0.4006 
     13 H13         8.3823   -5.7310    1.8497 H         1 UNK         0.0725 
     14 H14        10.0807   -5.3305    1.8763 H         1 UNK         0.1157 
     15 H15         8.6151   -6.4026   -1.1802 H         1 UNK         0.4761 
     16 H16        11.5024   -5.8363   -0.8680 H         1 UNK         0.1237 
     17 H17        10.5273   -5.1708   -2.1840 H         1 UNK         0.0884 
     18 H18        13.2147   -7.9954   -4.3775 H         1 UNK         0.1018 
     19 H19        12.4087   -9.2075   -3.3273 H         1 UNK         0.0547 
     20 H20        11.4861   -8.4031   -4.6372 H         1 UNK         0.0520 
@<TRIPOS>BOND
     1    1    2 1    
     2    1   11 1    
     3    1   12 1    
     4    2    3 1    
     5    2   13 1    
     6    2   14 1    
     7    3    4 am   BACKBONE|DICT|INTERRES
     8    3   10 2    
     9    4    5 1    
    10    4   15 1    
    11    5    6 1    
    12    5   16 1    
    13    5   17 1    
    14    6    7 1    
    15    6    9 2    
    16    7    8 1    
    17    8   18 1    
    18    8   19 1    
    19    8   20 1    
@<TRIPOS>SUBSTRUCTURE
     1 UNK         1 GROUP             0       ****    0 ROOT    
@<TRIPOS>MOLECULE
N0010_Anti-120WP
32   31    1
SMALL
USER_CHARGES


@<TRIPOS>ATOM
      1 N1          8.8636   -3.6649    2.2264 N.3       1 UNK        -1.1751 
      2 C2          9.1062   -4.9422    1.5572 C.3       1 UNK         0.3001 
      3 C3          9.1008   -4.8939    0.0433 C.2       1 UNK         0.8842 
      4 N4          9.4258   -6.1522   -0.5977 N.am      1 UNK        -1.0413 
      5 C5         10.6349   -6.0165   -1.4524 C.3       1 UNK        -0.2144 
      6 C6         10.3269   -5.1907   -2.7121 C.2       1 UNK         1.0798 
      7 O7         11.2196   -4.2079   -2.8931 O.3       1 UNK        -0.4819 
      8 C8         11.0326   -3.3235   -4.0318 C.3       1 UNK        -0.0070 
      9 O9          9.3832   -5.3957   -3.4623 O.2       1 UNK        -0.7172 
     10 O10         8.8472   -3.8795   -0.5860 O.2       1 UNK        -0.6429 
     11 C11        11.2821   -7.4108   -1.7772 C.3       1 UNK         0.7943 
     12 C12        11.8247   -8.0089   -0.4626 C.3       1 UNK        -0.2982 
     13 C13        10.2659   -8.3853   -2.4033 C.3       1 UNK        -0.6073 
     14 C14        12.4659   -7.2067   -2.7471 C.3       1 UNK        -0.5871 
     15 H15         7.9873   -3.2600    1.8889 H         1 UNK         0.4208 
     16 H16         9.5891   -2.9976    1.9529 H         1 UNK         0.4170 
     17 H17         8.3569   -5.6909    1.8543 H         1 UNK         0.0471 
     18 H18        10.0710   -5.3629    1.8743 H         1 UNK         0.0863 
     19 H19         8.6242   -6.4133   -1.1841 H         1 UNK         0.4390 
     20 H20        11.3777   -5.4521   -0.8778 H         1 UNK         0.1056 
     21 H21        11.0813   -3.8924   -4.9628 H         1 UNK         0.0675 
     22 H22        10.0696   -2.8139   -3.9502 H         1 UNK         0.0808 
     23 H23        11.8529   -2.6077   -3.9737 H         1 UNK         0.1169 
     24 H24        12.2776   -8.9872   -0.6604 H         1 UNK         0.0560 
     25 H25        12.5956   -7.3663   -0.0206 H         1 UNK         0.0749 
     26 H26        11.0280   -8.1441    0.2738 H         1 UNK         0.0357 
     27 H27         9.4336   -8.5969   -1.7230 H         1 UNK         0.1532 
     28 H28         9.8561   -7.9965   -3.3402 H         1 UNK         0.1151 
     29 H29        10.7614   -9.3384   -2.6214 H         1 UNK         0.1345 
     30 H30        12.9882   -8.1590   -2.8932 H         1 UNK         0.1335 
     31 H31        12.1390   -6.8561   -3.7328 H         1 UNK         0.1323 
     32 H32        13.1879   -6.4847   -2.3483 H         1 UNK         0.0979 
@<TRIPOS>BOND
     1    1    2 1    
     2    1   15 1    
     3    1   16 1    
     4    2    3 1    
     5    2   17 1    
     6    2   18 1    
     7    3    4 am   BACKBONE|DICT|INTERRES
     8    3   10 2    
     9    4    5 1    
    10    4   19 1    
    11    5    6 1    
    12    5   11 1    
    13    5   20 1    
    14    6    7 1    
    15    6    9 2    
    16    7    8 1    
    17    8   21 1    
    18    8   22 1    
    19    8   23 1    
    20   11   12 1    
    21   11   13 1    
    22   11   14 1    
    23   12   24 1    
    24   12   25 1    
    25   12   26 1    
    26   13   27 1    
    27   13   28 1    
    28   13   29 1    
    29   14   30 1    
    30   14   31 1    
    31   14   32 1    
@<TRIPOS>SUBSTRUCTURE
     1 UNK         1 GROUP             0       ****    0 ROOT    
@<TRIPOS>MOLECULE
N0100_Anti-120WP
32   31    1
SMALL
USER_CHARGES


@<TRIPOS>ATOM
      1 N1          9.7037   -3.6220    2.1019 N.3       1 UNK        -1.0631 
      2 C2          9.1779   -4.8971    1.5851 C.3       1 UNK         0.1310 
      3 C3          9.1004   -4.8923    0.0495 C.2       1 UNK         1.0885 
      4 N4          9.4255   -6.1507   -0.6009 N.am      1 UNK        -1.0060 
      5 C5         10.5280   -5.9962   -1.5694 C.3       1 UNK        -0.2450 
      6 C6         10.8328   -7.3307   -2.2229 C.2       1 UNK         1.0366 
      7 O7         12.0908   -7.3760   -2.6777 O.3       1 UNK        -0.5082 
      8 C8         12.5082   -8.5772   -3.3863 C.3       1 UNK         0.0520 
      9 O9         10.0283   -8.2415   -2.3483 O.2       1 UNK        -0.6712 
     10 O10         8.8480   -3.8825   -0.5891 O.2       1 UNK        -0.6631 
     11 C11         7.8024   -5.2907    2.2611 C.3       1 UNK         0.4317 
     12 C12         6.7941   -4.1247    2.2069 C.3       1 UNK        -0.5306 
     13 C13         8.0767   -5.6608    3.7333 C.3       1 UNK        -0.3438 
     14 C14         7.1823   -6.5186    1.5604 C.3       1 UNK        -0.3517 
     15 H15        10.6544   -3.4852    1.7509 H         1 UNK         0.3993 
     16 H16         9.1619   -2.8432    1.7232 H         1 UNK         0.3645 
     17 H17         9.8930   -5.6864    1.8454 H         1 UNK         0.1066 
     18 H18         8.5919   -6.4857   -1.0948 H         1 UNK         0.4293 
     19 H19        11.4235   -5.6396   -1.0509 H         1 UNK         0.1521 
     20 H20        10.3124   -5.2819   -2.3797 H         1 UNK         0.1217 
     21 H21        13.5554   -8.4076   -3.6385 H         1 UNK         0.1091 
     22 H22        12.4031   -9.4481   -2.7354 H         1 UNK         0.0696 
     23 H23        11.9076   -8.7038   -4.2902 H         1 UNK         0.0593 
     24 H24         7.1349   -3.2591    2.7849 H         1 UNK         0.1522 
     25 H25         6.5990   -3.7993    1.1789 H         1 UNK         0.0953 
     26 H26         5.8395   -4.4490    2.6387 H         1 UNK         0.1374 
     27 H27         7.1360   -5.9118    4.2377 H         1 UNK         0.0942 
     28 H28         8.7373   -6.5328    3.8043 H         1 UNK         0.0715 
     29 H29         8.5416   -4.8330    4.2761 H         1 UNK         0.0652 
     30 H30         7.8856   -7.3562    1.5163 H         1 UNK         0.0447 
     31 H31         6.2961   -6.8498    2.1141 H         1 UNK         0.1103 
     32 H32         6.8543   -6.2897    0.5390 H         1 UNK         0.0604 
@<TRIPOS>BOND
     1    1    2 1    
     2    1   15 1    
     3    1   16 1    
     4    2    3 1    
     5    2   11 1    
     6    2   17 1    
     7    3    4 am   BACKBONE|DICT|INTERRES
     8    3   10 2    
     9    4    5 1    
    10    4   18 1    
    11    5    6 1    
    12    5   19 1    
    13    5   20 1    
    14    6    7 1    
    15    6    9 2    
    16    7    8 1    
    17    8   21 1    
    18    8   22 1    
    19    8   23 1    
    20   11   12 1    
    21   11   13 1    
    22   11   14 1    
    23   12   24 1    
    24   12   25 1    
    25   12   26 1    
    26   13   27 1    
    27   13   28 1    
    28   13   29 1    
    29   14   30 1    
    30   14   31 1    
    31   14   32 1    
@<TRIPOS>SUBSTRUCTURE
     1 UNK         1 GROUP             0       ****    0 ROOT    
@<TRIPOS>MOLECULE
N0110_Anti-120WP
44   43    1
SMALL
USER_CHARGES


@<TRIPOS>ATOM
      1 N1          9.5707   -3.6085    2.1220 N.3       1 UNK        -1.1284 
      2 C2          9.1513   -4.9128    1.5792 C.3       1 UNK         0.2714 
      3 C3          9.1012   -4.8951    0.0447 C.2       1 UNK         0.7840 
      4 N4          9.4253   -6.1500   -0.5980 N.am      1 UNK        -0.6833 
      5 C5         10.5964   -6.0481   -1.4978 C.3       1 UNK        -0.4171 
      6 C6         10.2104   -5.4313   -2.8487 C.2       1 UNK         1.0240 
      7 O7         11.0910   -4.5053   -3.2497 O.3       1 UNK        -0.4416 
      8 C8         10.8468   -3.8447   -4.5219 C.3       1 UNK        -0.0319 
      9 O9          9.2171   -5.7437   -3.4908 O.2       1 UNK        -0.6933 
     10 O10         8.8474   -3.8804   -0.5872 O.2       1 UNK        -0.6212 
     11 C11         7.8034   -5.4239    2.2320 C.3       1 UNK         0.5856 
     12 C12         6.7027   -4.3480    2.1434 C.3       1 UNK        -0.5709 
     13 C13         7.2976   -6.7105    1.5436 C.3       1 UNK        -0.4980 
     14 C14         8.0860   -5.7546    3.7127 C.3       1 UNK        -0.3678 
     15 C15        11.3152   -7.4430   -1.6367 C.3       1 UNK         0.8769 
     16 C16        12.5250   -7.3112   -2.5849 C.3       1 UNK        -0.6174 
     17 C17        11.8251   -7.8524   -0.2386 C.3       1 UNK        -0.4333 
     18 C18        10.3583   -8.5290   -2.1655 C.3       1 UNK        -0.5812 
     19 H19         8.9907   -2.8670    1.7251 H         1 UNK         0.3852 
     20 H20        10.5192   -3.4052    1.7977 H         1 UNK         0.4082 
     21 H21         9.9211   -5.6475    1.8438 H         1 UNK         0.0777 
     22 H22         8.6108   -6.4577   -1.1377 H         1 UNK         0.3319 
     23 H23        11.3206   -5.3700   -1.0332 H         1 UNK         0.1289 
     24 H24        11.6630   -3.1306   -4.6330 H         1 UNK         0.1200 
     25 H25        10.8608   -4.5768   -5.3324 H         1 UNK         0.0767 
     26 H26         9.8843   -3.3291   -4.4947 H         1 UNK         0.0831 
     27 H27         6.9639   -3.4455    2.7065 H         1 UNK         0.1467 
     28 H28         6.4969   -4.0611    1.1056 H         1 UNK         0.1070 
     29 H29         5.7719   -4.7423    2.5687 H         1 UNK         0.1365 
     30 H30         6.4436   -7.1078    2.1045 H         1 UNK         0.1191 
     31 H31         6.9512   -6.5272    0.5197 H         1 UNK         0.1069 
     32 H32         8.0719   -7.4833    1.5092 H         1 UNK         0.0838 
     33 H33         7.1623   -6.0807    4.2053 H         1 UNK         0.0956 
     34 H34         8.8169   -6.5675    3.8005 H         1 UNK         0.0603 
     35 H35         8.4728   -4.8862    4.2529 H         1 UNK         0.0594 
     36 H36        13.0868   -8.2526   -2.5937 H         1 UNK         0.1329 
     37 H37        12.2243   -7.0974   -3.6167 H         1 UNK         0.1442 
     38 H38        13.2051   -6.5168   -2.2551 H         1 UNK         0.1143 
     39 H39        12.3302   -8.8235   -0.2980 H         1 UNK         0.0878 
     40 H40        12.5450   -7.1230    0.1533 H         1 UNK         0.0957 
     41 H41        10.9988   -7.9345    0.4725 H         1 UNK         0.0699 
     42 H42         9.4989   -8.6675   -1.5007 H         1 UNK         0.1398 
     43 H43         9.9868   -8.2922   -3.1674 H         1 UNK         0.1121 
     44 H44        10.8896   -9.4865   -2.2215 H         1 UNK         0.1199 
@<TRIPOS>BOND
     1    1    2 1    
     2    1   19 1    
     3    1   20 1    
     4    2    3 1    
     5    2   11 1    
     6    2   21 1    
     7    3    4 am   BACKBONE|DICT|INTERRES
     8    3   10 2    
     9    4    5 1    
    10    4   22 1    
    11    5    6 1    
    12    5   15 1    
    13    5   23 1    
    14    6    7 1    
    15    6    9 2    
    16    7    8 1    
    17    8   24 1    
    18    8   25 1    
    19    8   26 1    
    20   11   12 1    
    21   11   13 1    
    22   11   14 1    
    23   12   27 1    
    24   12   28 1    
    25   12   29 1    
    26   13   30 1    
    27   13   31 1    
    28   13   32 1    
    29   14   33 1    
    30   14   34 1    
    31   14   35 1    
    32   15   16 1    
    33   15   17 1    
    34   15   18 1    
    35   16   36 1    
    36   16   37 1    
    37   16   38 1    
    38   17   39 1    
    39   17   40 1    
    40   17   41 1    
    41   18   42 1    
    42   18   43 1    
    43   18   44 1    
@<TRIPOS>SUBSTRUCTURE
     1 UNK         1 GROUP             0       ****    0 ROOT    
@<TRIPOS>MOLECULE
N011'0_Anti-120WP
44   43    1
SMALL
USER_CHARGES


@<TRIPOS>ATOM
      1 N1          9.3691   -3.6842    2.1901 N.3       1 UNK        -1.0927 
      2 C2          8.9465   -4.9529    1.5632 C.3       1 UNK         0.2453 
      3 C3          9.1010   -4.8945    0.0377 C.2       1 UNK         0.9755 
      4 N4          9.4268   -6.1560   -0.5951 N.am      1 UNK        -0.9242 
      5 C5         10.6641   -6.3060   -1.4159 C.3       1 UNK        -0.4430 
      6 C6         10.6515   -7.8023   -1.7631 C.2       1 UNK         1.0738 
      7 O7         11.7803   -8.4230   -1.3988 O.3       1 UNK        -0.4604 
      8 C8         11.8948   -9.8431   -1.7001 C.3       1 UNK        -0.0139 
      9 O9          9.7137   -8.3710   -2.3038 O.2       1 UNK        -0.6840 
     10 O10         8.8460   -3.8750   -0.5831 O.2       1 UNK        -0.6428 
     11 C11         7.4861   -5.3713    2.0083 C.3       1 UNK         0.5487 
     12 C12         6.4725   -4.2374    1.7538 C.3       1 UNK        -0.5819 
     13 C13         7.5325   -5.6905    3.5176 C.3       1 UNK        -0.3373 
     14 C14         7.0128   -6.6393    1.2653 C.3       1 UNK        -0.4269 
     15 C15        10.9185   -5.4118   -2.6970 C.3       1 UNK         0.8773 
     16 C16        12.0159   -6.0879   -3.5546 C.3       1 UNK        -0.5236 
     17 C17        11.4717   -4.0340   -2.2684 C.3       1 UNK        -0.4681 
     18 C18         9.6467   -5.2378   -3.5466 C.3       1 UNK        -0.5616 
     19 H19         8.9158   -2.9015    1.7146 H         1 UNK         0.3661 
     20 H20        10.3700   -3.5530    2.0269 H         1 UNK         0.3911 
     21 H21         9.6191   -5.7435    1.9172 H         1 UNK         0.0645 
     22 H22         8.6329   -6.3811   -1.2042 H         1 UNK         0.4014 
     23 H23        11.1046  -10.3984   -1.1899 H         1 UNK         0.0815 
     24 H24        11.8303  -10.0014   -2.7790 H         1 UNK         0.0679 
     25 H25        12.8764  -10.1348   -1.3259 H         1 UNK         0.1189 
     26 H26         5.4721   -4.5692    2.0572 H         1 UNK         0.1394 
     27 H27         6.7076   -3.3371    2.3314 H         1 UNK         0.1492 
     28 H28         6.4237   -3.9647    0.6941 H         1 UNK         0.1066 
     29 H29         7.8757   -4.8306    4.0990 H         1 UNK         0.0528 
     30 H30         6.5319   -5.9668    3.8708 H         1 UNK         0.0859 
     31 H31         8.2046   -6.5331    3.7200 H         1 UNK         0.0577
[truncated: 107,109 more chars]
