# Supplementary material for: Density Functional Studies on Secondary Amides: Role of Steric Factors in Cis/Trans Isomerization
Source: Molecules. 2018 Sep 25;23(10):2455. doi: 10.3390/molecules23102455 (PMC6222500; doi:10.3390/molecules23102455)
Supplement: Supplementary file 1 [file molecules-23-02455-s001.zip › SI_Geometries.xyz]

20
N0000t_GP
N          9.67400       -6.19120        2.11600
C          9.08180       -4.97260        1.55780
C          9.11010       -4.92990        0.02620
N          9.41290       -6.10200       -0.58000
C          9.44090       -6.22240       -2.01770
C          9.91300       -7.60580       -2.41440
O          9.95840       -7.73010       -3.75240
C         10.39010       -9.01140       -4.25740
O         10.20810       -8.49090       -1.63650
O          8.85080       -3.89370       -0.58670
H          9.24860       -6.44800        3.00000
H         10.67270       -6.09040        2.27080
H          9.54020       -4.03750        1.90510
H          8.02520       -4.92710        1.84370
H          9.60480       -6.91420       -0.00060
H         10.10490       -5.47140       -2.46260
H          8.45080       -6.04530       -2.45830
H         10.35430       -8.91930       -5.34200
H         11.40630       -9.22810       -3.92020
H          9.71800       -9.80040       -3.91260
32
N0010t_GP
N          9.18410       -6.30900        2.11330
C          9.15040       -4.95490        1.55340
C          9.10980       -4.92840        0.01930
N          9.41490       -6.10970       -0.57740
C          9.37000       -6.30770       -2.01560
C          8.40920       -7.46310       -2.29820
O          7.67010       -7.24570       -3.40300
C          6.75100       -8.29590       -3.76820
O          8.31440       -8.46420       -1.61430
O          8.84920       -3.88740       -0.58250
C         10.79530       -6.53110       -2.64980
C         10.66130       -6.73590       -4.17190
C         11.63170       -5.26230       -2.38990
C         11.50350       -7.74850       -2.02410
H          8.25080       -6.67790        2.26940
H          9.68090       -6.34090        2.99690
H         10.06510       -4.42620        1.84360
H          8.31000       -4.33800        1.89640
H          9.54010       -6.90540        0.04120
H          8.95030       -5.39550       -2.44690
H          7.29230       -9.22430       -3.96570
H          6.02990       -8.46350       -2.96500
H          6.25110       -7.94090       -4.66870
H         10.11370       -5.91170       -4.64190
H         11.65680       -6.78110       -4.62680
H         10.14300       -7.66730       -4.42110
H         11.16480       -4.37680       -2.83320
H         11.75420       -5.07520       -1.31930
H         12.62960       -5.37840       -2.82750
H         11.65410       -7.61650       -0.94750
H         10.94180       -8.67550       -2.17500
H         12.49200       -7.87510       -2.47970
32
N0100t_GP
N          8.89260       -6.36140        2.01520
C          9.10300       -4.97220        1.57340
C          9.10990       -4.92900        0.03410
N          9.41210       -6.09850       -0.58370
C          9.46020       -6.19920       -2.02240
C          9.65160       -7.64420       -2.43460
O          9.67320       -7.76070       -3.77390
C          9.85910       -9.09480       -4.29230
O          9.77630       -8.57690       -1.66650
O          8.85190       -3.89800       -0.59090
C         10.41000       -4.36090        2.19930
C         10.32330       -4.46040        3.73960
C         10.51190       -2.86780        1.82600
C         11.67110       -5.10400        1.71520
H          8.98060       -6.44400        3.02260
H          7.95460       -6.67340        1.77580
H          8.27880       -4.30400        1.86600
H          9.60640       -6.91940       -0.01880
H         10.27760       -5.60020       -2.44630
H          8.53970       -5.80970       -2.47330
H         10.81480       -9.50240       -3.95500
H          9.04920       -9.74720       -3.95820
H          9.84590       -8.98630       -5.37600
H         10.41390       -5.48980        4.10460
H         11.14410       -3.89470        4.19330
H          9.38410       -4.03820        4.11710
H          9.65160       -2.30420        2.20480
H         11.41740       -2.43880        2.27010
H         10.54960       -2.71770        0.74510
H         11.83210       -4.96460        0.64120
H         12.55540       -4.71750        2.23420
H         11.60460       -6.17860        1.91150
44
N0110t_GP
N          8.85950       -6.35310        2.01470
C          9.09740       -4.96880        1.57130
C          9.10930       -4.92650        0.02730
N          9.41440       -6.10780       -0.58140
C          9.25780       -6.32070       -2.01170
C          8.16520       -7.37420       -2.20750
O          7.37540       -7.09360       -3.26130
C          6.32620       -8.04420       -3.53870
O          8.01340       -8.35100       -1.49800
O          8.85020       -3.89120       -0.58640
C         10.39640       -4.37280        2.22530
C         11.65060       -5.18130        1.83940
C         10.57200       -2.90390        1.78980
C         10.23460       -4.39510        3.76310
C         10.60650       -6.70200       -2.72950
C         10.34190       -6.98680       -4.22170
C         11.55840       -5.49520       -2.61550
C         11.25760       -7.93750       -2.07720
H          7.91080       -6.64490        1.79150
H          8.96550       -6.44260        3.01970
H          8.27730       -4.28950        1.84870
H          9.48880       -6.91490        0.03050
H          8.90400       -5.37760       -2.43460
H          5.80350       -7.65060       -4.40960
H          6.75020       -9.02830       -3.75260
H          5.65070       -8.12200       -2.68370
H         12.52510       -4.79270        2.37330
H         11.54140       -6.24040        2.09240
H         11.85930       -5.11000        0.76770
H         11.46260       -2.48310        2.27030
H         10.68310       -2.80690        0.70810
H          9.70990       -2.29530        2.08470
H         11.05880       -3.84550        4.23020
H          9.29900       -3.91570        4.07490
H         10.25950       -5.40840        4.18020
H         11.29400       -7.13260       -4.74330
H          9.74440       -7.89210       -4.37050
H          9.81700       -6.15530       -4.70430
H         12.51670       -5.72740       -3.09350
H         11.14030       -4.60870       -3.10420
H         11.75710       -5.24020       -1.57100
H         11.51830       -7.74900       -1.03070
H         10.60160       -8.81300       -2.11060
H         12.18400       -8.18980       -2.60520
44
N011'0t_GP
N          9.67810       -6.27420        2.01980
C          9.05320       -5.01500        1.58120
C          9.10960       -4.92790        0.03060
N          9.41320       -6.10290       -0.58250
C          9.54180       -6.23460       -2.02270
C         10.93780       -6.78390       -2.31880
O         11.48380       -6.20980       -3.40880
C         12.79340       -6.68270       -3.78590
O         11.50020       -7.63600       -1.65830
O          8.85110       -3.89470       -0.58860
C          9.55710       -3.71590        2.31370
C          9.58400       -3.98370        3.83510
C          8.58650       -2.54160        2.06350
C         10.97360       -3.33310        1.84010
C          8.39620       -7.10650       -2.66460
C          8.60830       -7.20180       -4.18870
C          7.05420       -6.39830       -2.39190
C          8.36000       -8.52300       -2.05820
H          9.31430       -6.57340        2.91780
H         10.68640       -6.17850        2.11610
H          7.98270       -5.11020        1.81160
H          9.65190       -6.87860        0.02720
H         13.06440       -6.10630       -4.66980
H         13.50580       -6.50940       -2.97630
H         12.76160       -7.75080       -4.01440
H          9.82230       -3.05770        4.36940
H          8.60780       -4.32960        4.19880
H         10.33630       -4.72620        4.12070
H          8.91770       -1.65970        2.62490
H          8.52890       -2.28880        1.00510
H          7.57560       -2.79190        2.41000
H         10.97630       -3.06090        0.78110
H         11.34520       -2.47460        2.41060
H         11.69200       -4.15000        1.98850
H          7.75580       -7.71330       -4.64870
H          8.69230       -6.20970       -4.64560
H          9.50950       -7.76680       -4.44720
H          6.23340       -6.97280       -2.83580
H          6.85930       -6.30850       -1.31950
H          7.03800       -5.39120       -2.82090
H          7.55310       -9.10220       -2.52070
H          9.29780       -9.06400       -2.21760
H          8.16580       -8.49470       -0.98080
H          9.47100       -5.22760       -2.44050
32
N1000t_GP
N          9.13650       -6.31130        2.11400
C          9.14080       -4.95790        1.55960
C          9.11010       -4.92960        0.02730
N          9.41280       -6.10160       -0.58060
C          9.46560       -6.21680       -2.01780
C          9.80340       -7.63990       -2.41160
O          9.84850       -7.76810       -3.74920
C         10.16860       -9.08260       -4.25160
O         10.00990       -8.54860       -1.63200
O          8.85090       -3.89430       -0.58730
C          9.70650       -6.51880        3.47130
C          9.39600       -7.97740        3.84660
C          9.08910       -5.57150        4.52390
C         11.23250       -6.32730        3.41560
H          8.18430       -6.67090        2.10700
H         10.06550       -4.44770        1.84710
H          8.31470       -4.31730        1.89920
H          9.62280       -6.90800        0.00050
H         10.21510       -5.54010       -2.44820
H          8.50940       -5.93380       -2.47540
H         11.15580       -9.39180       -3.90070
H          9.42220       -9.80740       -3.91900
H         10.15700       -8.98590       -5.33650
H          8.31350       -8.15070        3.89400
H          9.81970       -8.66390        3.10710
H          9.81290       -8.22210        4.82870
H          9.49550       -5.77580        5.52070
H          9.29610       -4.52140        4.29240
H          8.00100       -5.69880        4.57300
H         11.67800       -6.55900        4.38870
H         11.67300       -6.99040        2.66480
H         11.51240       -5.29780        3.16970
44
N1010t_GP
N          9.11200       -6.30530        2.11330
C          9.15790       -4.95420        1.55440
C          9.10970       -4.92800        0.02070
N          9.41480       -6.10950       -0.57810
C          9.35670       -6.31010       -2.01560
C          8.41910       -7.48750       -2.28200
O          7.66160       -7.29170       -3.37790
C          6.76220       -8.36400       -3.72800
O          8.35570       -8.48810       -1.59310
O          8.84930       -3.88810       -0.58310
C         10.77820       -6.50340       -2.66880
C         11.58880       -5.21460       -2.42570
C         11.52200       -7.70130       -2.04720
C         10.62890       -6.71850       -4.18810
C          9.67590       -6.52490        3.47130
C          9.31700       -7.97000        3.85520
C         11.20740       -6.38360        3.41350
C          9.09150       -5.55130        4.51870
H          8.14910       -6.63540        2.10800
H         10.10310       -4.47650        1.83120
H          8.35760       -4.28500        1.89950
H          9.52620       -6.90690        0.04120
H          8.91190       -5.40870       -2.44400
H          7.32200       -9.28100       -3.92720
H          6.05380       -8.54370       -2.91620
H          6.24470       -8.02460       -4.62470
H         12.58310       -5.31050       -2.87620
H         11.09610       -4.34200       -2.86640
H         11.72090       -5.01960       -1.35770
H         12.50770       -7.80730       -2.51390
H         11.68130       -7.56060       -0.97300
H         10.98010       -8.64160       -2.18760
H         10.13070       -7.66370       -4.42630
H         10.05460       -5.91060       -4.65430
H         11.61900       -6.74110       -4.65640
H          9.72790       -8.22340        4.83760
H          8.22960       -8.10650        3.90550
H          9.71510       -8.67470        3.11860
H         11.64590       -6.61870        4.38890
H         11.62640       -7.06920        2.67050
H         11.52030       -5.36650        3.15560
H          7.99980       -5.64190        4.56910
H          9.49170       -5.76420        5.51610
H          9.33330       -4.50990        4.28180
44
N1100t_GP
N          9.69340       -3.70790        2.11140
C          9.11630       -4.94530        1.58520
C          9.10940       -4.92750        0.04160
N          9.41130       -6.09540       -0.58740
C          9.38320       -6.21070       -2.02870
C          9.64140       -7.65070       -2.42350
O          9.62400       -7.79610       -3.75700
C          9.85120       -9.13170       -4.25760
O          9.83830       -8.55760       -1.63800
O          8.85310       -3.90260       -0.59470
C          7.67270       -5.19050        2.17720
C          6.74540       -3.99230        1.89530
C          7.80980       -5.37860        3.70060
C          7.05200       -6.46820        1.57680
C         11.16050       -3.61600        2.32330
C         11.99580       -3.95620        1.06660
C         11.43160       -2.15550        2.72650
C         11.56980       -4.53810        3.48640
H          9.40200       -2.95080        1.49530
H          9.73060       -5.79040        1.91680
H          9.58680       -6.94650       -0.06870
H         10.13810       -5.56730       -2.49760
H          8.41630       -5.89070       -2.43640
H         10.83330       -9.49130       -3.94330
H          9.07960       -9.81000       -3.88690
H          9.79980       -9.04320       -5.34190
H          5.75070       -4.18690        2.31280
H          7.13000       -3.08120        2.36330
H          6.63520       -3.80510        0.82310
H          6.82190       -5.51520        4.15530
H          8.41190       -6.26370        3.94150
H          8.28480       -4.50650        4.15590
H          7.70010       -7.34220        1.72120
H          6.09890       -6.68610        2.07100
H          6.84990       -6.36910        0.50550
H         13.06480       -3.81220        1.26190
H         11.85800       -4.99840        0.75920
H         11.71320       -3.31470        0.22520
H         12.49420       -2.00300        2.94260
H         11.15280       -1.46780        1.91900
H         10.85230       -1.89010        3.61620
H         10.99710       -4.29550        4.38660
H         11.40500       -5.59570        3.25370
H         12.63550       -4.41820        3.70890
56
N1110t_GP
N          8.84020       -6.31800        2.06750
C          9.13000       -4.96310        1.57630
C          9.10940       -4.92700        0.02700
N          9.41440       -6.10770       -0.58110
C          9.28960       -6.30420       -2.01660
C          8.23930       -7.38880       -2.25620
O          7.45430       -7.10670       -3.31290
C          6.44840       -8.08820       -3.63900
O          8.11460       -8.39180       -1.57830
O          8.85010       -3.89090       -0.58630
C         10.47070       -4.38420        2.17440
C         10.76420       -2.99020        1.58150
C         11.67270       -5.31080        1.89420
C         10.30450       -4.21430        3.70170
C         10.66260       -6.63130       -2.71720
C         11.57330       -5.39690       -2.56830
C         11.34080       -7.85570       -2.07270
C         10.43330       -6.89900       -4.21850
C          7.44810       -6.66010        2.47380
C          6.49060       -6.46730        1.28540
C          7.47460       -8.14690        2.86830
C          6.95940       -5.82230        3.67730
H          9.46000       -6.55920        2.83320
H          8.34590       -4.25040        1.86420
H          9.41260       -6.91630        0.03500
H          8.91470       -5.36600       -2.43320
H          5.92550       -7.68710       -4.50640
H          6.91500       -9.04720       -3.87690
H          5.76200       -8.22010       -2.79970
H         11.64870       -2.56640        2.07060
H         10.95140       -3.02740        0.50660
H          9.92600       -2.30430        1.74000
H         12.58170       -4.87980        2.32850
H         11.54660       -6.30900        2.32760
H         11.84230       -5.43500        0.82100
H         10.14470       -5.16340        4.22440
H         11.20840       -3.76280        4.12490
H          9.46100       -3.55630        3.93760
H         12.54650       -5.59130       -3.03270
H         11.13520       -4.51660       -3.05060
H         11.74610       -5.15100       -1.51710
H         12.28840       -8.06560       -2.58130
H         11.56650       -7.67810       -1.01630
H         10.71670       -8.75230       -2.13880
H          9.86720       -7.81980       -4.39320
H          9.89160       -6.07590       -4.69680
H         11.39850       -7.00670       -4.72520
H          5.47450       -6.74940        1.58020
H          6.45620       -5.42530        0.95050
H          6.78800       -7.09550        0.44160
H          6.48100       -8.48180        3.18430
H          7.79800       -8.76290        2.02410
H          8.16360       -8.32100        3.70450
H          6.93490       -4.75240        3.44690
H          5.94450       -6.11750        3.96590
H          7.61020       -5.96750        4.54700
56
N111'0t_GP
N          9.64300       -3.67420        2.09290
C          9.11470       -4.94130        1.58480
C          9.10900       -4.92560        0.03610
N          9.41320       -6.10290       -0.58550
C          9.66460       -6.20830       -2.01920
C         11.01110       -6.91520       -2.17120
O         11.71030       -6.46510       -3.22560
C         12.98600       -7.09950       -3.46140
O         11.41090       -7.78670       -1.42070
O          8.85160       -3.89700       -0.59100
C          7.69190       -5.24410        2.19750
C          7.14750       -6.58640        1.66950
C          6.69380       -4.11820        1.86590
C          7.84550       -5.35050        3.72770
C          8.50550       -6.92490       -2.81230
C          8.88040       -7.03570       -4.30400
C          8.22780       -8.32980       -2.24410
C          7.23690       -6.05800       -2.68780
C         11.10510       -3.52950        2.31120
C         11.53370       -4.39560        3.50990
C         11.96110       -3.88980        1.07380
C         11.32810       -2.04750        2.66130
H          9.33290       -2.94220        1.45620
H          9.76870       -5.75550        1.91820
H          9.73840       -6.87970       -0.02450
H         13.64080       -6.96260       -2.59810
H         12.85050       -8.16760       -3.64660
H         13.39490       -6.60320       -4.34050
H          6.21170       -6.83600        2.18150
H          6.93700       -6.55840        0.59680
H          7.84970       -7.40930        1.85650
H          5.71720       -4.34390        2.30950
H          7.03220       -3.16180        2.27600
H          6.55750       -3.99600        0.78720
H          8.25840       -4.42760        4.14070
H          6.87030       -5.53660        4.19230
H          8.50950       -6.17860        4.00570
H          8.02460       -7.42120       -4.86850
H          9.14910       -6.06110       -4.72560
H          9.72040       -7.71660       -4.47310
H          7.41450       -8.80200       -2.80600
H          9.10390       -8.98290       -2.31110
H          7.91890       -8.28420       -1.19500
H          6.92710       -5.94060       -1.64650
H          7.39320       -5.05680       -3.10160
H          6.41180       -6.53000       -3.23290
H         12.59490       -4.23910        3.73200
H         10.95030       -4.13530        4.39810
H         11.39810       -5.46510        3.31600
H         13.02300       -3.70240        1.27070
H         11.86290       -4.94810        0.80810
H         11.66390       -3.29140        0.20620
H         10.73160       -1.76650        3.53480
H         12.38310       -1.85480        2.88190
H         11.03730       -1.39960        1.82560
H          9.75550       -5.19070       -2.40710
20
N0000t_WP
N          9.71170       -6.13760        2.17170
C          9.07820       -4.95880        1.56200
C          9.11280       -4.94070        0.03210
N          9.41120       -6.09530       -0.57960
C          9.46600       -6.24230       -2.02260
C          9.86520       -7.66100       -2.38560
O          9.97620       -7.80560       -3.70720
C         10.33930       -9.12110       -4.21900
O         10.05450       -8.55580       -1.57490
O          8.84980       -3.88960       -0.59300
H          9.38230       -6.24610        3.13250
H         10.72280       -6.00450        2.23770
H          9.50340       -4.00090        1.89010
H          8.01670       -4.94140        1.84030
H          9.59190       -6.90600        0.00510
H         10.19100       -5.54680       -2.46640
H          8.49150       -6.02990       -2.48520
H         10.40790       -8.99380       -5.29940
H         11.30060       -9.43020       -3.80350
H          9.56300       -9.84550       -3.96330
32
N0010t_WP
N          9.06100       -6.27150        2.17060
C          9.14630       -4.93750        1.55770
C          9.11200       -4.93720        0.02650
N          9.41340       -6.10390       -0.57810
C          9.41010       -6.30790       -2.02390
C          8.47550       -7.48370       -2.32980
O          7.78030       -7.29640       -3.45590
C          6.89580       -8.36880       -3.89060
O          8.38140       -8.48380       -1.63200
O          8.84840       -3.88440       -0.58890
C         10.85750       -6.50410       -2.63030
C         10.76250       -6.62160       -4.16640
C         11.69550       -5.25510       -2.28520
C         11.55260       -7.75700       -2.06100
H          8.08660       -6.57650        2.21800
H          9.38600       -6.22410        3.13800
H         10.10180       -4.47610        1.83920
H          8.35750       -4.24530        1.87890
H          9.57160       -6.89650        0.03790
H          8.98320       -5.40910       -2.47560
H          7.47340       -9.27740       -4.07530
H          6.13350       -8.55410       -3.13070
H          6.44250       -8.00520       -4.81290
H         10.23550       -5.76360       -4.60020
H         11.77270       -6.64580       -4.59140
H         10.24910       -7.53470       -4.48540
H         11.24060       -4.34310       -2.68830
H         11.81400       -5.13360       -1.20390
H         12.69590       -5.35560       -2.72200
H         11.65140       -7.71020       -0.97020
H         11.01760       -8.67700       -2.31850
H         12.56340       -7.83310       -2.47830
32
N0100t_WP
N          8.53240       -6.17790        2.10520
C          9.12850       -4.92680        1.58160
C          9.11140       -4.93550        0.04340
N          9.41050       -6.09230       -0.58610
C          9.45980       -6.16970       -2.03490
C         10.60170       -5.33820       -2.62900
O         10.25740       -4.82420       -3.81780
C         11.25380       -4.03160       -4.52330
O         11.69630       -5.18480       -2.11310
O          8.85190       -3.89770       -0.59790
C         10.56780       -4.64890        2.16800
C         10.46140       -4.54810        3.70650
C         11.08370       -3.29310        1.63670
C         11.58530       -5.75020        1.80800
H          8.47430       -6.12360        3.12410
H          7.55900       -6.23370        1.79430
H          8.52270       -4.04870        1.84850
H          9.56980       -6.93140       -0.03830
H          8.51510       -5.84050       -2.47940
H          9.62960       -7.21460       -2.32120
H         11.54450       -3.17270       -3.91410
H         12.12780       -4.64450       -4.75430
H         10.76020       -3.70320       -5.43830
H         10.20690       -5.50700        4.17160
H         11.42820       -4.23740        4.11990
H          9.71330       -3.80540        4.00950
H         10.38850       -2.48010        1.87720
H         12.04890       -3.05990        2.10190
H         11.23050       -3.30260        0.55260
H         11.76470       -5.79790        0.72990
H         12.54340       -5.53500        2.29620
H         11.25230       -6.73680        2.14640
44
N0110t_WP
N          8.24670       -6.08810        2.03180
C          9.09150       -4.95740        1.57620
C          9.11130       -4.93450        0.03170
N          9.41300       -6.10240       -0.58120
C          9.30910       -6.34160       -2.02130
C          8.63610       -7.71020       -2.17780
O          7.94790       -7.82330       -3.31390
C          7.32820       -9.11230       -3.59400
O          8.73670       -8.60880       -1.35270
O          8.84950       -3.88860       -0.59110
C         10.51530       -4.96290        2.25060
C         11.33820       -6.23300        1.95070
C         11.30270       -3.72520        1.77070
C         10.32590       -4.85100        3.78080
C         10.69160       -6.26320       -2.79680
C         10.43050       -6.26330       -4.31820
C         11.39420       -4.93870       -2.43420
C         11.61850       -7.44070       -2.43240
H          7.31760       -5.99800        1.61180
H          8.08410       -5.99950        3.03690
H          8.64250       -3.98910        1.83930
H          9.48020       -6.92600        0.00780
H          8.65180       -5.57530       -2.44370
H          6.82070       -8.98100       -4.54960
H          8.09650       -9.88560       -3.66690
H          6.61470       -9.36170       -2.80560
H         12.25570       -6.22300        2.55080
H         10.78600       -7.14460        2.20210
H         11.63880       -6.28850        0.90010
H         12.27460       -3.68210        2.27630
H         11.49350       -3.75080        0.69250
H         10.76390       -2.79740        1.99600
H         11.30120       -4.71610        4.26300
H          9.69840       -3.99150        4.04610
H          9.87700       -5.75400        4.20990
H         11.38060       -6.11940       -4.84590
H          9.99290       -7.20200       -4.66960
H          9.75960       -5.44430       -4.60510
H         12.31820       -4.85260       -3.01720
H         10.76550       -4.07200       -2.66160
H         11.66650       -4.89990       -1.37600
H         11.79730       -7.50180       -1.35300
H         11.21580       -8.40360       -2.76660
H         12.58980       -7.30230       -2.92170
44
N011'0t_WP
N          9.64610       -6.29180        2.04350
C          9.04730       -5.02060        1.58500
C          9.11130       -4.93470        0.03420
N          9.41230       -6.09950       -0.58220
C          9.49620       -6.26880       -2.02580
C         10.85340       -6.90180       -2.35090
O         11.37410       -6.42150       -3.48470
C         12.63760       -6.98470       -3.94030
O         11.39880       -7.75220       -1.66090
O          8.85020       -3.89130       -0.59250
C          9.57330       -3.72790        2.31980
C          9.61550       -4.00740        3.83940
C          8.60550       -2.54440        2.10020
C         10.98820       -3.34960        1.83650
C          8.27920       -7.08790       -2.61620
C          8.42140       -7.20670       -4.14730
C          6.98400       -6.31040       -2.30050
C          8.19170       -8.49520       -1.99400
H          9.27200       -6.54950        2.95600
H         10.65830       -6.21080        2.15890
H          7.97120       -5.09210        1.80530
H          9.62460       -6.87900        0.03450
H         12.85400       -6.47350       -4.87870
H         13.41970       -6.78820       -3.20350
H         12.53070       -8.05990       -4.10120
H          9.86330       -3.08320        4.37410
H          8.64180       -4.35590        4.20680
H         10.36850       -4.75550        4.10620
H          8.94020       -1.67720        2.68300
H          8.54790       -2.25810        1.04980
H          7.59470       -2.80460        2.43950
H         10.98900       -3.06390        0.77980
H         11.36990       -2.49910        2.41360
H         11.69730       -4.17700        1.96810
H          7.51930       -7.67390       -4.55900
H          8.53530       -6.22220       -4.61620
H          9.27640       -7.82610       -4.43890
H          6.12380       -6.85140       -2.71120
H          6.82820       -6.20450       -1.22240
H          6.99930       -5.30970       -2.74660
H          7.32120       -9.02090       -2.40280
H          9.07930       -9.09690       -2.21540
H          8.06700       -8.45080       -0.90610
H          9.47230       -5.27310       -2.47470
32
N1000t_WP
N          9.66690       -6.20140        2.13480
C          9.08270       -4.98670        1.55980
C          9.11320       -4.94200        0.02530
N          9.41210       -6.09890       -0.57630
C          9.48820       -6.29380       -2.00990
C          9.96550       -7.70690       -2.30380
O         10.10430       -7.91040       -3.61490
C         10.55720       -9.22770       -4.04490
O         10.19170       -8.54960       -1.44870
O          8.84850       -3.88460       -0.58960
C         11.04930       -6.11820        2.70090
C         11.44490       -7.55060        3.10050
C         11.10570       -5.20790        3.94810
C         12.03470       -5.59940        1.63800
H          9.04620       -6.56900        2.85580
H          9.55120       -4.05640        1.90790
H          8.02390       -4.91790        1.84250
H          9.60120       -6.88510        0.04370
H         10.18850       -5.58400       -2.47100
H          8.51140       -6.14710       -2.49210
H         11.55390       -9.42500       -3.64420
H          9.85410       -9.99150       -3.70630
H         10.58120       -9.17760       -5.13330
H         10.74410       -7.95760        3.83990
H         11.44460       -8.21030        2.22590
H         12.44720       -7.56180        3.54390
H         12.12070       -5.18780        4.36180
H         10.82610       -4.17510        3.71190
H         10.42920       -5.57880        4.72730
H         13.04740       -5.59190        2.05570
H         12.03810       -6.24070        0.75100
H         11.80560       -4.57450        1.32480
44
N1010t_WP
N          9.22690       -6.34800        2.08430
C          9.15060       -4.98600        1.55440
C          9.11270       -4.93990        0.01700
N          9.41430       -6.10760       -0.57320
C          9.43360       -6.37380       -2.00350
C          8.56080       -7.61140       -2.24610
O          7.83630       -7.51550       -3.36550
C          7.00070       -8.65600       -3.71760
O          8.53120       -8.58100       -1.50240
O          8.84680       -3.87800       -0.58430
C         10.89720       -6.53840       -2.57880
C         11.65690       -5.21710       -2.33740
C         11.65430       -7.69250       -1.89200
C         10.82810       -6.80040       -4.09700
C         10.15670       -6.63680        3.21180
C          9.92500       -8.11010        3.59080
C         11.61310       -6.46230        2.74290
C          9.88750       -5.74180        4.44150
H          8.29230       -6.67330        2.33020
H         10.03020       -4.40060        1.84650
H          8.27620       -4.42360        1.90840
H          9.53500       -6.87220        0.09350
H          8.97010       -5.52260       -2.50940
H          7.62140       -9.54440       -3.85430
H          6.26110       -8.83010       -2.93280
H          6.51580       -8.37420       -4.65210
H         12.67100       -5.29880       -2.74540
H         11.16080       -4.37300       -2.83000
H         11.74520       -4.98940       -1.27030
H         12.67010       -7.75300       -2.29910
H         11.74450       -7.53450       -0.81170
H         11.17000       -8.66010       -2.05850
H         10.37090       -7.76800       -4.33060
H         10.25780       -6.01830       -4.61190
H         11.84290       -6.80650       -4.51120
H         10.58800       -8.40310        4.41250
H          8.89020       -8.27170        3.91750
H         10.12180       -8.76500        2.73480
H         12.29970       -6.72690        3.55490
H         11.82450       -7.11480        1.88860
H         11.83670       -5.42950        2.45220
H          8.85310       -5.85980        4.78570
H         10.55490       -6.01200        5.26830
H         10.05460       -4.68290        4.21360
44
N1100t_WP
N          9.79610       -3.85600        2.19380
C          9.09780       -4.98780        1.58300
C          9.11120       -4.93450        0.03930
N          9.41160       -6.09670       -0.58450
C          9.36040       -6.26170       -2.02670
C          9.35450       -7.73960       -2.37750
O          9.11850       -7.92690       -3.67710
C          9.09290       -9.29900       -4.16830
O          9.55120       -8.64070       -1.57560
O          8.85100       -3.89430       -0.59530
C          7.62620       -5.11810        2.15130
C          6.85130       -3.79150        2.03180
C          7.73490       -5.50500        3.64070
C          6.85260       -6.22890        1.41200
C         11.25850       -3.93910        2.44710
C         12.09330       -4.16270        1.16520
C         11.65180       -2.59010        3.07700
C         11.55520       -5.06180        3.45970
H          9.59330       -3.00720        1.66710
H          9.60860       -5.90990        1.87990
H          9.65620       -6.91590       -0.03630
H         10.22350       -5.79610       -2.52710
H          8.46010       -5.78960       -2.43740
H         10.06650       -9.76860       -4.01180
H          8.31140       -9.86220       -3.65350
H          8.87070       -9.21380       -5.23210
H          5.84580       -3.91330        2.45230
H          7.35070       -2.99180        2.58780
H          6.74610       -3.47590        0.98900
H          6.73570       -5.56500        4.08860
H          8.21610       -6.48380        3.76250
H          8.31800       -4.76380        4.19420
H          7.39400       -7.18250        1.43790
H          5.87970       -6.38540        1.89310
H          6.66390       -5.97350        0.36320
H         13.16500       -4.16690        1.39650
H         11.85320       -5.12100        0.69220
H         11.90540       -3.36530        0.43700
H         12.72530       -2.56560        3.29470
H         11.42610       -1.75960        2.39620
H         11.10180       -2.42760        4.01010
H         10.96660       -4.92380        4.37270
H         11.33850       -6.05750        3.05670
H         12.61750       -5.04650        3.72800
56
N1110t_WP
N          8.69120       -6.29570        2.06200
C          9.12040       -4.97410        1.57860
C          9.11150       -4.93540        0.02760
N          9.41370       -6.10490       -0.57910
C          9.34970       -6.33590       -2.01840
C          8.40600       -7.51840       -2.26770
O          7.64190       -7.33510       -3.35030
C          6.75150       -8.42070       -3.73740
O          8.35950       -8.51820       -1.56560
O          8.84860       -3.88510       -0.58900
C         10.50720       -4.54170        2.20200
C         10.99190       -3.21850        1.57320
C         11.59690       -5.61720        2.00330
C         10.30840       -4.29640        3.71640
C         10.77110       -6.55440       -2.67250
C         11.58250       -5.25530       -2.48950
C         11.52450       -7.72750       -2.01460
C         10.61490       -6.82720       -4.18280
C          7.24450       -6.49530        2.38330
C          6.37740       -6.20270        1.14650
C          7.09440       -7.97620        2.77130
C          6.77780       -5.61240        3.56350
H          9.22780       -6.56420        2.88360
H          8.41130       -4.18360        1.86090
H          9.44930       -6.90960        0.04410
H          8.90930       -5.44560       -2.47450
H          6.25090       -8.06900       -4.63980
H          7.33180       -9.32310       -3.94340
H          6.02750       -8.61120       -2.94200
H         11.89970       -2.88420        2.08860
H         11.23280       -3.32620        0.51160
H         10.23780       -2.42940        1.66970
H         12.53610       -5.27040        2.44920
H         11.34130       -6.56830        2.48300
H         11.78400       -5.81370        0.94310
H          9.99980       -5.19870        4.25560
H         11.25280       -3.96170        4.16050
H          9.55730       -3.51840        3.89690
H         12.57530       -5.37670       -2.93750
H         11.09170       -4.40540       -2.97770
H         11.72190       -5.01010       -1.43260
H         12.51840       -7.82070       -2.46750
H         11.66490       -7.57030       -0.93970
H         11.00210       -8.67920       -2.15600
H         10.12160       -7.78450       -4.38400
H         10.04200       -6.03470       -4.67860
H         11.60700       -6.86480       -4.64710
H          5.32760       -6.41550        1.37510
H          6.43770       -5.15270        0.83980
H          6.67520       -6.83040        0.30140
H          6.05560       -8.19940        3.03880
H          7.38620       -8.62490        1.93850
H          7.72500       -8.22010        3.63570
H          6.87750       -4.54430        3.34090
H          5.72200       -5.80340        3.78740
H          7.35960       -5.83010        4.46680
56
N111'0t_WP
N          9.53120       -3.66510        2.12850
C          9.12190       -4.96190        1.58780
C          9.11060       -4.93180        0.03540
N          9.41300       -6.10230       -0.58360
C          9.59130       -6.25190       -2.02890
C         10.83460       -7.12620       -2.22660
O         11.51180       -6.81680       -3.33330
C         12.67970       -7.62750       -3.65700
O         11.16430       -8.01910       -1.45660
O          8.85030       -3.89140       -0.59240
C          7.74440       -5.42570        2.21680
C          7.33420       -6.81890        1.69840
C          6.62290       -4.41320        1.91540
C          7.93570       -5.53020        3.74410
C          8.32170       -6.82880       -2.78010
C          8.57450       -6.83880       -4.30280
C          7.98100       -8.25420       -2.30260
C          7.12310       -5.89730       -2.50350
C         10.97350       -3.40390        2.37910
C         11.47820       -4.30670        3.52080
C         11.86370       -3.60420        1.13010
C         11.05940       -1.93450        2.82930
H          9.16700       -2.93250        1.52070
H          9.85420       -5.71980        1.88970
H          9.70760       -6.88660       -0.00970
H         13.42160       -7.54550       -2.85980
H         12.38270       -8.67010       -3.79160
H         13.06420       -7.21210       -4.58850
H          6.44990       -7.16750        2.24440
H          7.08080       -6.81340        0.63500
H          8.13100       -7.55740        1.85600
H          5.68980       -4.74050        2.38960
H          6.86880       -3.42220        2.31090
H          6.43590       -4.31830        0.84020
H          8.24760       -4.57290        4.16790
H          6.99360       -5.83360        4.21620
H          8.69340       -6.28270        3.99630
H          7.65040       -7.12470       -4.81860
H          8.86710       -5.84610       -4.66550
H          9.35140       -7.55180       -4.59520
H          7.05720       -8.58990       -2.78780
H          8.76910       -8.97170       -2.55560
H          7.81910       -8.29370       -1.22020
H          6.87260       -5.85560       -1.44050
H          7.32150       -4.87660       -2.84610
H          6.24360       -6.27320       -3.03880
H         12.51680       -4.05490        3.76350
H         10.86850       -4.16890        4.41970
H         11.45700       -5.36830        3.24960
H         12.90760       -3.35780        1.35720
H         11.84000       -4.64320        0.78210
H         11.53130       -2.96070        0.30790
H         10.45760       -1.77390        3.73030
H         12.09670       -1.65800        3.04770
H         10.68920       -1.26290        2.04450
H          9.79380       -5.26040       -2.44380
20
N0000c_GP
N          8.77670       -3.67320        2.20740
C          9.10150       -4.94150        1.58020
C          9.10840       -4.92330        0.04070
N          9.41220       -6.09880       -0.58820
C          9.72780       -7.36360        0.03740
C         10.00410       -8.40460       -1.03560
O         10.30450       -9.58920       -0.48210
C         10.58810      -10.66740       -1.40260
O          9.95870       -8.19350       -2.22940
O          8.85330       -3.90340       -0.59300
H          7.86740       -3.35530        1.87970
H          9.43440       -2.96200        1.89620
H          8.38710       -5.70190        1.92270
H         10.08620       -5.27310        1.93570
H          9.41470       -6.08420       -1.60340
H          8.90770       -7.74130        0.66310
H         10.61580       -7.30590        0.68140
H         10.80620      -11.52980       -0.77470
H          9.72050      -10.85810       -2.03790
H         11.44730      -10.41330       -2.02690
32
N0010c_GP
N          8.68150       -3.64670        2.17850
C          9.08490       -4.91160        1.58870
C          9.10800       -4.92200        0.04710
N          9.41160       -6.09660       -0.59140
C          9.84710       -7.36210       -0.01430
C         11.27340       -7.63600       -0.50400
O         12.08770       -8.00350        0.50420
C         13.45530       -8.29470        0.13990
O         11.63430       -7.52880       -1.65870
O          8.85420       -3.90690       -0.59620
C          8.86650       -8.55330       -0.33200
C          7.52750       -8.26750        0.37540
C          8.62210       -8.69800       -1.84700
C          9.46120       -9.86290        0.22380
H          7.73940       -3.41340        1.87350
H          9.27010       -2.90080        1.81440
H          8.41350       -5.69950        1.94890
H         10.08670       -5.16860        1.95690
H          9.50720       -6.00230       -1.59690
H          9.89060       -7.25830        1.07010
H         13.48990       -9.13430       -0.55820
H         13.91610       -7.42010       -0.32410
H         13.95440       -8.54770        1.07430
H          6.80860       -9.06370        0.15430
H          7.64920       -8.22490        1.46440
H          7.09110       -7.32230        0.03850
H          8.12870       -7.81270       -2.26150
H          9.55180       -8.86140       -2.39910
H          7.96240       -9.55290       -2.03140
H          8.73770      -10.67690        0.10970
H         10.37200      -10.15900       -0.30750
H          9.70470       -9.77750        1.28880
32
N0100c_GP
N          9.90610       -3.73430        2.06120
C          9.12390       -4.88510        1.59270
C          9.10850       -4.92400        0.05040
N          9.41080       -6.09310       -0.59230
C          9.80960       -7.36480       -0.02830
C         10.07260       -8.35270       -1.15430
O         10.43070       -9.54870       -0.66120
C         10.71200      -10.57910       -1.63530
O          9.97530       -8.09710       -2.33630
O          8.85460       -3.90840       -0.59860
C          7.67820       -4.86820        2.21130
C          6.95440       -3.53890        1.91730
C          7.81640       -5.04420        3.73680
C          6.84320       -6.03470        1.64580
H         10.89970       -3.90160        1.92510
H          9.66850       -2.92240        1.49380
H          9.61620       -5.78520        1.97790
H          9.40430       -6.04450       -1.60710
H          9.04000       -7.79920        0.62040
H         10.72930       -7.29390        0.56790
H         10.98070      -11.45850       -1.05210
H          9.82700      -10.77240       -2.24520
H         11.53850      -10.27260       -2.28000
H          7.48420       -2.69230        2.36500
H          6.86000       -3.35590        0.84380
H          5.94930       -3.56410        2.35380
H          6.83070       -5.00460        4.21430
H          8.26890       -6.01230        3.98690
H          8.44250       -4.25630        4.16240
H          7.31030       -7.00510        1.85570
H          5.85380       -6.04810        2.11570
H          6.69120       -5.94970        0.56460
44
N0110c_GP
N          9.90870       -3.71290        2.04740
C          9.11080       -4.86210        1.59920
C          9.10770       -4.92120        0.05700
N          9.41070       -6.09270       -0.59600
C          9.92220       -7.34740       -0.06170
C         11.44310       -7.25460        0.13880
O         11.80590       -7.69730        1.36230
C         13.22100       -7.67770        1.64960
O         12.23030       -6.83090       -0.68180
O          8.85540       -3.91150       -0.60150
C          7.66500       -4.81310        2.21370
C          6.95960       -3.47840        1.90140
C          6.81770       -5.97610        1.66230
C          7.80000       -4.97020        3.74150
C          9.52390       -8.57010       -0.96900
C         10.15110       -9.85120       -0.38080
C          7.98860       -8.70900       -0.94980
C         10.00590       -8.39520       -2.42470
H          9.68480       -2.90810        1.46480
H         10.89990       -3.89810        1.91660
H          9.59160       -5.75700        2.00570
H          9.53390       -5.94380       -1.59120
H          9.47280       -7.52380        0.91630
H         13.31310       -8.03880        2.67310
H         13.75640       -8.33230        0.95780
H         13.61220       -6.66210        1.55830
H          7.50130       -2.63300        2.33700
H          6.86760       -3.30910        0.82540
H          5.95430       -3.48350        2.33850
H          5.83360       -5.98360        2.14330
H          6.65600       -5.89270        0.58270
H          7.28460       -6.94790        1.86430
H          6.81480       -4.90800        4.21800
H          8.23710       -5.94170        4.00490
H          8.43870       -4.18660        4.15620
H          9.78940      -10.72570       -0.93140
H         11.24370       -9.84720       -0.45560
H          9.88490       -9.98440        0.67350
H          7.68240       -9.54480       -1.58820
H          7.61770       -8.90750        0.06190
H          7.49680       -7.80440       -1.31820
H          9.49610       -7.57010       -2.93460
H         11.08310       -8.21840       -2.48270
H          9.77680       -9.30300       -2.99310
44
N011'0c_GP
N          9.88050       -3.69150        2.05230
C          9.11180       -4.85600        1.59700
C          9.10820       -4.92300        0.05630
N          9.41020       -6.09090       -0.59520
C          9.76820       -7.40990       -0.09100
C          8.82550       -8.42310       -0.74860
O          8.36860       -9.33070        0.13460
C          7.48270      -10.34110       -0.39630
O          8.52350       -8.41370       -1.92490
O          8.85540       -3.91160       -0.60160
C          7.65670       -4.83530        2.19560
C          6.94170       -3.50280        1.89550
C          7.77790       -5.01320        3.72220
C          6.82540       -5.99850        1.61780
C         11.28620       -7.77130       -0.32580
C         11.54920       -9.21540        0.14700
C         12.14300       -6.80580        0.51650
C         11.67640       -7.63320       -1.81050
H          9.65480       -2.89470        1.45950
H         10.87730       -3.86170        1.94560
H          9.60530       -5.74010        2.01040
H          9.32000       -6.01580       -1.60340
H          6.59490       -9.87390       -0.82770
H          7.99270      -10.92630       -1.16500
H          7.21760      -10.96700        0.45470
H          5.92940       -3.52660        2.31520
H          7.46730       -2.65990        2.35500
H          6.86530       -3.31610        0.82110
H          8.41140       -4.23370        4.15300
H          6.78860       -4.95880        4.19080
H          8.21320       -5.98820        3.97650
H          7.30080       -6.97030        1.79850
H          5.84080       -6.02600        2.09750
H          6.66110       -5.89130        0.54020
H         11.03430       -9.95310       -0.47700
H         12.62100       -9.43330        0.09350
H         11.22670       -9.36810        1.18310
H         11.93130       -6.90850        1.58750
H         13.20640       -7.02170        0.36750
H         11.97370       -5.76420        0.22670
H         11.56780       -6.60180       -2.16120
H         12.72740       -7.91270       -1.94120
H         11.07210       -8.27760       -2.45540
H          9.58400       -7.44690        0.98220
32
N1000c_GP
N          8.41510       -3.78630        2.08140
C          9.14510       -4.92900        1.57160
C          9.10860       -4.92440        0.04160
N          9.41170       -6.09670       -0.58830
C          9.72690       -7.36720        0.02610
C         10.05690       -8.37930       -1.05900
O         10.38740       -9.56360       -0.52180
C         10.71180      -10.61770       -1.45670
O         10.01990       -8.14850       -2.24930
O          8.85350       -3.90430       -0.59380
C          8.80040       -3.22540        3.39170
C          8.64350       -4.31080        4.47170
C          7.81390       -2.07910        3.67240
C         10.24440       -2.66810        3.40850
H          8.41140       -3.06640        1.36050
H          8.71800       -5.86550        1.95310
H         10.21790       -4.94440        1.84800
H          9.41720       -6.07290       -1.60290
H          8.89010       -7.77100        0.61230
H         10.58940       -7.30420        0.70250
H         11.56960      -10.32840       -2.06760
H         10.94910      -11.48370       -0.84050
H          9.85660      -10.82370       -2.10380
H          9.35290       -5.13370        4.32780
H          8.82670       -3.89180        5.46670
H          7.62990       -4.72450        4.45070
H          6.78630       -2.45450        3.68070
H          8.02610       -1.60830        4.63820
H          7.88550       -1.30480        2.89920
H         10.36440       -1.88440        2.65190
H         10.48630       -2.23540        4.38590
H         10.98750       -3.44770        3.20720
44
N1010c_GP
N          8.30710       -3.79260        2.04680
C          9.12110       -4.89920        1.57920
C          9.10830       -4.92310        0.04810
N          9.41110       -6.09460       -0.59150
C          9.85880       -7.36600       -0.03670
C         11.21040       -7.69380       -0.67910
O         12.10460       -8.13490        0.22540
C         13.40460       -8.49440       -0.29310
O         11.45230       -7.57030       -1.86310
O          8.85450       -3.90780       -0.59710
C          8.81120       -8.52930       -0.23050
C          8.39550       -8.66900       -1.70820
C          9.42000       -9.85680        0.26420
C          7.56790       -8.20010        0.61850
C          8.58880       -3.22500        3.38090
C         10.00330       -2.60610        3.48740
C          7.53760       -2.12500        3.60720
C          8.41520       -4.32360        4.44520
H          8.31840       -3.06750        1.33150
H          8.74330       -5.84410        1.98230
H         10.18790       -4.83530        1.87080
H          9.49050       -5.99630       -1.59800
H         10.03030       -7.24900        1.03400
H         13.86940       -7.63200       -0.77550
H         13.98180       -8.81330        0.57370
H         13.31140       -9.30640       -1.01790
H          7.69170       -9.50180       -1.81320
H          7.89030       -7.76750       -2.06940
H          9.25180       -8.86550       -2.35970
H          9.78890       -9.77590        1.29300
H         10.25140      -10.18980       -0.36600
H          8.65830      -10.64320        0.24230
H          7.80780       -8.16660        1.68780
H          7.12720       -7.24020        0.33370
H          6.80410       -8.97210        0.47590
H         10.16600       -2.16980        4.47950
H         10.79030       -3.35150        3.32840
H         10.13440       -1.81240        2.74310
H          7.62040       -1.34330        2.84250
H          6.52890       -2.54530        3.55300
H          7.67160       -1.65160        4.58560
H          9.17070       -5.11120        4.34500
H          8.51460       -3.90210        5.45100
H          7.42560       -4.78400        4.35830
44
N1100c_GP
N          9.72760       -3.65990        2.08210
C          9.08580       -4.88360        1.59620
C          9.10840       -4.92400        0.05160
N          9.41060       -6.09230       -0.59290
C          9.85570       -7.34990       -0.03380
C         10.17760       -8.31600       -1.16310
O         10.55940       -9.50640       -0.67370
C         10.89590      -10.51670       -1.65110
O         10.10170       -8.05080       -2.34470
O          8.85480       -3.90930       -0.59930
C          7.61260       -4.99400        2.16190
C          7.70290       -5.12690        3.69470
C          6.90200       -6.24250        1.60110
C          6.78270       -3.74360        1.81080
C         11.19620       -3.63020        2.29350
C         11.53230       -2.17230        2.65650
C         11.56310       -4.53630        3.48280
C         12.01690       -4.03920        1.04810
H          9.47160       -2.90950        1.44300
H          9.63250       -5.74380        1.99450
H          9.42190       -6.03500       -1.60720
H          9.09680       -7.82250        0.60000
H         10.76270       -7.24400        0.57700
H         11.17640      -11.39430       -1.07060
H         10.03240      -10.72950       -2.28490
H         11.72830      -10.17830       -2.27170
H          6.69820       -5.17980        4.12980
H          8.23980       -6.03850        3.98670
H          8.22410       -4.26930        4.12660
H          5.89460       -6.31750        2.02460
H          6.79690       -6.20910        0.51170
H          7.43060       -7.16480        1.87230
H          6.70000       -3.59910        0.73020
H          5.77220       -3.84570        2.22320
H          7.22740       -2.84270        2.24390
H         12.60050       -2.06070        2.86950
H         11.28390       -1.49600        1.82990
H         10.96500       -1.85730        3.53770
H         12.63240       -4.45600        3.70590
H         10.99880       -4.24470        4.37370
H         11.35350       -5.59220        3.27930
H         11.75660       -3.41740        0.18540
H         13.09090       -3.92980        1.23780
H         11.84160       -5.08480        0.77220
56
N1110c_GP
N          9.70440       -3.58720        2.05170
C          9.09490       -4.84370        1.60740
C          9.10770       -4.92110        0.06050
N          9.41010       -6.09040       -0.59760
C          9.82200       -7.39290       -0.09420
C         11.34750       -7.44790        0.08140
O         11.68450       -7.94760        1.29050
C         13.09900       -8.09370        1.54310
O         12.15980       -7.09740       -0.74880
O          8.85610       -3.91400       -0.60340
C          7.63330       -4.95760        2.20400
C          7.75470       -5.03240        3.73870
C          6.92940       -6.23290        1.70600
C          6.77590       -3.73460        1.82230
C          9.32120       -8.56420       -1.02590
C          9.85490       -9.90310       -0.47430
C          7.78080       -8.59770       -1.00240
C          9.80270       -8.39270       -2.48240
C         11.17160       -3.47000        2.24220
C         11.63520       -4.43930        3.34400
C         11.98690       -3.70330        0.95000
C         11.40400       -2.02520        2.72280
H          9.40240       -2.85980        1.40650
H          9.66870       -5.67680        2.02270
H          9.50680       -5.94050       -1.59520
H          9.37400       -7.55090        0.88720
H         13.17190       -8.49660        2.55250
H         13.54270       -8.78070        0.81860
H         13.59800       -7.12500        1.47370
H          8.31140       -5.92470        4.05220
H          8.27060       -4.15210        4.12880
H          6.75900       -5.08480        4.19410
H          5.93620       -6.31120        2.16190
H          6.79200       -6.23360        0.62090
H          7.48230       -7.13740        1.98620
H          6.67590       -3.62910        0.73840
H          5.77260       -3.84160        2.25080
H          7.20760       -2.81080        2.21800
H          9.41990      -10.73340       -1.04010
H         10.94340       -9.98310       -0.56330
H          9.59040      -10.04040        0.57990
H          7.41910       -9.39340       -1.66260
H          7.39790       -8.79810        0.00360
H          7.35040       -7.65380       -1.34810
H          9.35110       -7.52100       -2.96930
H         10.88920       -8.29590       -2.54910
H          9.49980       -9.26800       -3.06720
H         12.69140       -4.26500        3.57580
H         11.05230       -4.28900        4.25810
H         11.53750       -5.48810        3.04420
H         13.05590       -3.53740        1.12870
H         11.87570       -4.72210        0.56850
H         11.66520       -3.01830        0.15860
H         10.85410       -1.83520        3.64950
H         12.46880       -1.84110        2.90070
H         11.06270       -1.30420        1.97020
56
N111'0c_GP
N          9.66880       -3.54870        2.04850
C          9.09650       -4.82330        1.60830
C          9.10750       -4.92050        0.06270
N          9.41000       -6.08990       -0.59870
C          9.64000       -7.45090       -0.13480
C          8.40360       -8.30630       -0.45090
O          8.16030       -9.21620        0.51300
C          7.03360      -10.09120        0.28980
O          7.73410       -8.19550       -1.45720
O          8.85640       -3.91520       -0.60450
C          7.62680       -4.95560        2.19070
C          7.73780       -5.04070        3.72550
C          6.93200       -6.23040        1.67910
C          6.76620       -3.73390        1.81270
C         10.93890       -8.09040       -0.77260
C         12.15880       -7.25750       -0.34030
C         11.11680       -9.53260       -0.25310
C         10.86400       -8.11080       -2.31330
C         11.11870       -3.39280        2.31450
C         11.99880       -3.60200        1.06280
C         11.28960       -1.94420        2.80970
C         11.55850       -4.35400        3.43310
H          9.38060       -2.83920        1.37790
H          9.68060       -5.64200        2.03830
H          9.24870       -5.99610       -1.59610
H          6.11470       -9.50730        0.20400
H          7.17880      -10.67200       -0.62410
H          6.99830      -10.74380        1.16130
H          6.73930       -5.09920        4.17400
H          8.29490       -5.93350        4.03730
H          8.24690       -4.16060        4.12500
H          5.93920       -6.31610        2.13540
H          6.78740       -6.21730        0.59380
H          7.48910       -7.13350        1.94970
H          6.67700       -3.61820        0.72890
H          5.75900       -3.85340        2.22820
H          7.18740       -2.81210        2.22330
H         13.07510       -7.70580       -0.73920
H         12.09630       -6.23380       -0.71620
H         12.25590       -7.21980        0.75110
H         12.07600       -9.92980       -0.60130
H         11.11510       -9.57160        0.84180
H         10.33280      -10.20590       -0.61170
H          9.99720       -8.66840       -2.67890
H         10.82150       -7.10090       -2.73490
H         11.76540       -8.58650       -2.71470
H         13.05650       -3.42560        1.29130
H         11.90940       -4.62210        0.68210
H         11.70310       -2.91750        0.26060
H         12.34070       -1.73040        3.03130
H         10.95770       -1.22980        2.04690
H         10.69750       -1.77450        3.71400
H         11.51700       -5.40340        3.12130
H         12.59440       -4.14550        3.72050
H         10.92400       -4.23400        4.31670
H          9.77720       -7.44210        0.94760
20
N0000c_WP
N          8.78130       -3.64290        2.18740
C          9.10240       -4.93770        1.58260
C          9.11140       -4.93560        0.04870
N          9.40950       -6.08840       -0.58840
C          9.73410       -7.38210       -0.00290
C         10.00370       -8.37130       -1.12940
O         10.31560       -9.57920       -0.66020
C         10.59990      -10.61880       -1.64280
O          9.94110       -8.08910       -2.31560
O          8.85290       -3.90150       -0.60090
H          7.86900       -3.32530        1.85120
H          9.44540       -2.93840        1.85790
H          8.38100       -5.69050        1.92850
H         10.08650       -5.27150        1.93850
H          9.40500       -6.04590       -1.60610
H          8.91330       -7.77960        0.61100
H         10.62940       -7.33760        0.63330
H         10.82190      -11.51100       -1.05750
H          9.72490      -10.77800       -2.27670
H         11.46000      -10.32820       -2.24990
32
N0010c_WP
N          8.42280       -3.72550        2.15140
C          9.11280       -4.89130        1.59100
C          9.11100       -4.93410        0.05390
N          9.40910       -6.08650       -0.59110
C          9.77240       -7.40220       -0.05900
C         11.04750       -7.84810       -0.78990
O         11.87260       -8.53260        0.00460
C         13.07300       -9.09800       -0.59810
O         11.26960       -7.61800       -1.96990
O          8.85380       -3.90490       -0.60340
C          8.60420       -8.46760       -0.20020
C          7.50420       -8.12050        0.82450
C          8.00380       -8.44480       -1.61950
C          9.12920       -9.88610        0.10810
H          7.43720       -3.74920        1.87770
H          8.79670       -2.87270        1.72920
H          8.66470       -5.79700        2.00890
H         10.16230       -4.88740        1.91850
H          9.44670       -5.99210       -1.60510
H         10.01940       -7.31240        1.00090
H         12.79980       -9.74630       -1.43390
H         13.72950       -8.29460       -0.94020
H         13.54680       -9.67250        0.19800
H          6.67710       -8.83340        0.72780
H          7.88010       -8.18510        1.85310
H          7.09300       -7.11830        0.66280
H          7.54090       -7.47860       -1.84670
H          8.75630       -8.65890       -2.38610
H          7.22340       -9.21060       -1.69320
H          8.28450      -10.58410        0.12310
H          9.83280      -10.24160       -0.65290
H          9.62450       -9.93520        1.08450
32
N0100c_WP
N          9.97910       -3.78860        2.06500
C          9.12650       -4.90200        1.59660
C          9.11120       -4.93500        0.05410
N          9.40910       -6.08650       -0.59090
C          9.80510       -7.37520       -0.03590
C         10.11700       -8.33550       -1.17500
O         10.42980       -9.54560       -0.71070
C         10.76500      -10.57520       -1.68770
O         10.08430       -8.03620       -2.35830
O          8.85350       -3.90400       -0.60370
C          7.67380       -4.85650        2.21430
C          6.99550       -3.48590        2.01380
C          7.77590       -5.14890        3.72660
C          6.78820       -5.94860        1.57370
H         10.94730       -3.96920        1.78790
H          9.71260       -2.92840        1.58180
H          9.58960       -5.82320        1.96680
H          9.40190       -6.02760       -1.60820
H          9.01500       -7.83080        0.57340
H         10.70360       -7.29900        0.59200
H         10.96100      -11.47150       -1.09920
H          9.92320      -10.73200       -2.36550
H         11.65410      -10.27730       -2.24780
H          7.55130       -2.68220        2.50870
H          6.89290       -3.23310        0.95440
H          5.99170       -3.51000        2.45520
H          6.77770       -5.12450        4.18030
H          8.20210       -6.14280        3.90920
H          8.39870       -4.40910        4.23760
H          7.21480       -6.94950        1.71150
H          5.80120       -5.94950        2.05080
H          6.63300       -5.78290        0.50160
44
N0110c_WP
N          9.99280       -3.73140        2.02170
C          9.15770       -4.87600        1.60100
C          9.11040       -4.93190        0.05660
N          9.40930       -6.08750       -0.59290
C          9.71550       -7.40960       -0.04710
C         11.18350       -7.49000        0.41110
O         11.29940       -8.23650        1.51640
C         12.63360       -8.47170        2.04820
O         12.12320       -6.94460       -0.14580
O          8.85410       -3.90610       -0.60420
C          7.73400       -4.85630        2.27810
C          7.00480       -3.51580        2.05790
C          6.85490       -5.99680        1.71870
C          7.91610       -5.09200        3.79300
C          9.33890       -8.54540       -1.07850
C          9.63590       -9.92680       -0.45580
C          7.82320       -8.45770       -1.36400
C         10.12710       -8.40860       -2.39790
H          9.66120       -2.88250        1.55910
H         10.94920       -3.86270        1.68300
H          9.65770       -5.77420        1.97610
H          9.45760       -5.97390       -1.60290
H          9.09890       -7.58530        0.83580
H         12.48460       -9.12180        2.91100
H         13.25440       -8.96430        1.29610
H         13.08630       -7.52500        2.35210
H          7.55750       -2.67450        2.48990
H          6.84030       -3.31260        0.99540
H          6.02610       -3.55170        2.55140
H          5.87990       -5.98620        2.21980
H          6.67080       -5.89480        0.64330
H          7.29800       -6.98230        1.90590
H          6.93870       -5.09350        4.29000
H          8.39110       -6.06120        3.98850
H          8.52950       -4.31150        4.25190
H          9.26830      -10.70800       -1.13050
H         10.70740      -10.09670       -0.30770
H          9.13170      -10.05150        0.50970
H          7.54190       -9.24940       -2.06740
H          7.23640       -8.59990       -0.44880
H          7.53810       -7.49910       -1.80870
H          9.91200       -7.47280       -2.92820
H         11.20790       -8.46880       -2.23390
H          9.84320       -9.22660       -3.06970
44
N011'0c_WP
N          9.94040       -3.66900        2.01030
C          9.15890       -4.85620        1.60430
C          9.11060       -4.93260        0.05970
N          9.40880       -6.08540       -0.59410
C          9.65330       -7.44710       -0.10400
C          8.82700       -8.38140       -1.00360
O          8.28260       -9.39250       -0.32560
C          7.53310      -10.38470       -1.08700
O          8.69440       -8.21590       -2.20760
O          8.85440       -3.90750       -0.60610
C          7.73920       -4.88930        2.28800
C          6.95090       -3.58570        2.05540
C          7.94270       -5.09360        3.80520
C          6.91000       -6.07700        1.75240
C         11.18140       -7.85980       -0.06810
C         11.30410       -9.34900        0.32230
C         11.89650       -7.01820        1.00880
C         11.86170       -7.62080       -1.42900
H          9.60050       -2.85170        1.49930
H         10.91400       -3.78040        1.71730
H          9.69760       -5.72630        1.98490
H          9.37850       -5.99100       -1.60870
H          6.68210       -9.90980       -1.58030
H          8.18560      -10.85440       -1.82690
H          7.19680      -11.11380       -0.34980
H          5.98260       -3.65100        2.56600
H          7.47710       -2.71460        2.46060
H          6.76090       -3.41070        0.99220
H          8.51510       -4.27390        4.24820
H          6.97030       -5.14250        4.30940
H          8.47270       -6.03180        4.01110
H          7.40040       -7.03730        1.95050
H          5.93790       -6.10440        2.25800
H          6.71690       -6.00020        0.67640
H         10.92230      -10.01650       -0.45770
H         12.36070       -9.59510        0.47740
H         10.76810       -9.56890        1.25320
H         11.47070       -7.18920        2.00490
H         12.95410       -7.30190        1.04940
H         11.85570       -5.94720        0.78500
H         11.82220       -6.56510       -1.71920
H         12.91750       -7.90600       -1.35950
H         11.40550       -8.21690       -2.22590
H          9.26450       -7.54680        0.90970
32
N1000c_WP
N          8.66480       -3.69770        2.13700
C          9.14120       -4.95960        1.57110
C          9.11110       -4.93440        0.04630
N          9.41040       -6.09170       -0.58760
C          9.74580       -7.36410        0.03540
C         10.31580       -8.31360       -1.00690
O         10.66540       -9.47530       -0.45210
C         11.22860      -10.50080       -1.32200
O         10.43200       -8.04780       -2.19280
O          8.85230       -3.89950       -0.59920
C          8.78950       -3.55020        3.62000
C          7.84020       -4.54160        4.31750
C          8.35220       -2.11140        3.94570
C         10.23270       -3.76470        4.13180
H          9.18570       -2.93710        1.69560
H          8.51080       -5.78750        1.91830
H         10.17620       -5.21460        1.86000
H          9.42370       -6.05810       -1.60550
H          8.86940       -7.84880        0.49070
H         10.49840       -7.24250        0.82500
H         12.15110      -10.13440       -1.77730
H         11.43150      -11.34740       -0.66580
H         10.50380      -10.77250       -2.09240
H          8.12870       -5.58270        4.13610
H          7.86270       -4.38000        5.40080
H          6.80910       -4.40260        3.97330
H          7.32400       -1.93080        3.61260
H          8.40060       -1.93270        5.02540
H          9.00770       -1.38110        3.45460
H         10.93350       -3.09330        3.62080
H         10.28630       -3.55390        5.20610
H         10.57300       -4.79540        3.98470
44
N1010c_WP
N          8.34370       -3.80580        2.11590
C          9.13900       -4.91290        1.58020
C          9.11070       -4.93270        0.05190
N          9.41000       -6.09000       -0.59060
C          9.77550       -7.39150       -0.02500
C         11.07320       -7.84800       -0.70630
O         11.88420       -8.48530        0.14200
C         13.11240       -9.05650       -0.39380
O         11.32680       -7.66490       -1.88740
O          8.85320       -3.90280       -0.60180
C          8.62190       -8.47140       -0.14840
C          8.14160       -8.61430       -1.60570
C          9.12050       -9.83840        0.36770
C          7.43900       -8.02320        0.73530
C          8.08650       -3.84350        3.58990
C          9.37150       -4.04930        4.42310
C          7.45890       -2.48640        3.95200
C          7.07720       -4.96380        3.90750
H          8.82360       -2.93170        1.89480
H          8.74710       -5.85050        1.97580
H         10.20510       -4.87770        1.86790
H          9.44620       -6.00780       -1.60550
H         10.00040       -7.26960        1.03570
H         13.75100       -8.26330       -0.78870
H         13.58790       -9.55070        0.45370
H         12.87450       -9.77830       -1.17860
H          7.34170       -9.36200       -1.65030
H          7.73430       -7.67380       -1.99320
H          8.94520       -8.94540       -2.27140
H          9.53210       -9.76300        1.38110
H          9.88610      -10.27580       -0.28180
H          8.27780      -10.53860        0.40000
H          7.72080       -7.99000        1.79460
H          7.05410       -7.04120        0.44130
H          6.61810       -8.74250        0.63610
H          9.14290       -3.98990        5.49340
H          9.82280       -5.03020        4.23730
H         10.11620       -3.27790        4.19250
H          8.15240       -1.66290        3.74080
H          6.53780       -2.31820        3.38260
H          7.21330       -2.45380        5.01890
H          7.48320       -5.95970        3.69920
H          6.81390       -4.93810        4.97080
H          6.15910       -4.83540        3.32370
44
N1100c_WP
N          9.68940       -3.57380        2.05240
C          9.10980       -4.84770        1.61430
C          9.11020       -4.93130        0.06300
N          9.40850       -6.08420       -0.59590
C          9.75240       -7.40060       -0.09000
C          8.68810       -8.45180       -0.41760
O          8.84670       -9.54320        0.34020
C          7.93470      -10.65870        0.11780
O          7.82740       -8.33010       -1.27280
O          8.85510       -3.91000       -0.60760
C          7.66550       -5.04250        2.23980
C          7.81690       -5.07790        3.77470
C          7.04050       -6.37590        1.78760
C          6.72730       -3.88140        1.85970
C         11.12420       -3.49860        2.43400
C         11.41250       -2.00720        2.68640
C         11.36240       -4.27500        3.74380
C         12.08140       -4.02440        1.33970
H          9.48410       -2.86090        1.35470
H          9.72140       -5.66070        2.01540
H          9.40740       -5.98470       -1.61060
H          9.91760       -7.38470        0.98790
H         10.69000       -7.74530       -0.55070
H          8.23900      -11.42150        0.83460
H          6.90690      -10.34100        0.30660
H          8.03620      -11.02610       -0.90570
H          6.83520       -5.21600        4.24330
H          8.45890       -5.90890        4.09240
H          8.25230       -4.14770        4.14730
H          6.06580       -6.51130        2.27020
H          6.87600       -6.41220        0.70590
H          7.66460       -7.22960        2.07960
H          6.54120       -3.84240        0.78160
H          5.76140       -4.00670        2.36430
H          7.14730       -2.92010        2.17240
H         12.45000       -1.86510        3.00830
H         11.25820       -1.41660        1.77470
H         10.75050       -1.61570        3.46650
H         12.40800       -4.16980        4.05540
H         10.72240       -3.88720        4.54280
H         11.16120       -5.34640        3.63250
H         11.93270       -3.48260        0.39840
H         13.12590       -3.89330        1.64690
H         11.92940       -5.09350        1.15030
56
N1110c_WP
N          9.78720       -3.64260        2.07590
C          9.08950       -4.84730        1.61290
C          9.10970       -4.92940        0.06510
N          9.40890       -6.08550       -0.59730
C          9.85440       -7.39320       -0.11210
C         11.39160       -7.47700       -0.15740
O         11.88620       -8.07880        0.93130
C         13.32040       -8.32860        0.97520
O         12.07980       -7.06440       -1.07800
O          8.85520       -3.91050       -0.60830
C          7.62050       -4.88360        2.21330
C          7.74840       -5.01610        3.74530
C          6.83630       -6.09920        1.69060
C          6.83700       -3.59830        1.88670
C          9.21240       -8.58880       -0.93050
C          9.80680       -9.92340       -0.42750
C          7.69140       -8.61490       -0.68330
C          9.47170       -8.45850       -2.44600
C         11.22310       -3.68080        2.45390
C         11.44040       -4.64120        3.63870
C         12.15330       -4.07220        1.28470
C         11.56930       -2.25060        2.90900
H          9.63050       -2.88770        1.41040
H          9.60070       -5.72210        2.02200
H          9.45540       -5.94370       -1.60490
H          9.54660       -7.51530        0.92780
H         13.49580       -8.81180        1.93660
H         13.60670       -8.98880        0.15280
H         13.86800       -7.38630        0.90960
H          8.26260       -5.94520        4.02170
H          8.30700       -4.17640        4.16600
H          6.75220       -5.03600        4.20320
H          5.84990       -6.13720        2.16790
H          6.67530       -6.05430        0.60900
H          7.34760       -7.03920        1.92760
H          6.67780       -3.48180        0.81050
H          5.85430       -3.63660        2.37240
H          7.36020       -2.71170        2.25780
H          9.26840      -10.75480       -0.89560
H         10.86600      -10.03460       -0.68470
H          9.70440      -10.02620        0.65920
H          7.24580       -9.43150       -1.26250
H          7.45940       -8.79050        0.37250
H          7.21140       -7.68270       -0.99420
H          8.98820       -7.57350       -2.87680
H         10.53940       -8.42020       -2.68140
H          9.04720       -9.33180       -2.95390
H         12.48430       -4.59200        3.96730
H         10.79940       -4.36510        4.48200
H         11.23320       -5.68490        3.37800
H         13.20510       -4.03920        1.59310
H         11.94860       -5.08700        0.93220
H         12.02210       -3.38780        0.43850
H         10.94700       -1.95770        3.76120
H         12.62190       -2.18660        3.20580
H         11.40260       -1.53090        2.09780
56
N111'0c_WP
N          9.66800       -3.56240        2.06820
C          9.11770       -4.84190        1.61400
C          9.10980       -4.92960        0.06480
N          9.40880       -6.08520       -0.59720
C          9.60260       -7.45730       -0.12470
C          8.40100       -8.29840       -0.59270
O          8.09360       -9.26800        0.27180
C          7.01090      -10.17390       -0.08420
O          7.80740       -8.10900       -1.64410
O          8.85530       -3.91070       -0.60820
C          7.67010       -5.03810        2.24200
C          7.84190       -5.16880        3.76940
C          6.98590       -6.31690        1.72500
C          6.76210       -3.83160        1.93520
C         10.97310       -8.08850       -0.60590
C         12.12530       -7.22600       -0.05810
C         11.12170       -9.51460       -0.03180
C         11.06850       -8.14090       -2.14370
C         11.10910       -3.38360        2.37910
C         12.01990       -3.48330        1.13580
C         11.22900       -1.96420        2.96770
C         11.56230       -4.39790        3.44540
H          9.37330       -2.82880        1.42630
H          9.73560       -5.65170        2.01150
H          9.31050       -5.98270       -1.60590
H          6.07970       -9.61480       -0.20030
H          7.25380      -10.69910       -1.01090
H          6.94090      -10.87340        0.74910
H          6.86390       -5.29280        4.24960
H          8.45420       -6.04310        4.02420
H          8.32440       -4.28050        4.18410
H          6.01070       -6.43370        2.21160
H          6.80330       -6.28330        0.64520
H          7.56960       -7.21330        1.95840
H          6.59050       -3.71630        0.85990
H          5.78790       -3.97380        2.41820
H          7.19410       -2.90240        2.31840
H         13.08430       -7.68190       -0.32880
H         12.10530       -6.21790       -0.47920
H         12.08830       -7.15130        1.03530
H         12.12400       -9.89120       -0.26530
H         11.00470       -9.52320        1.05840
H         10.39750      -10.21620       -0.45670
H         10.29070       -8.77400       -2.58300
H         10.99970       -7.14440       -2.59530
H         12.03960       -8.56010       -2.43010
H         13.06890       -3.31000        1.40540
H         11.95650       -4.47130        0.67410
H         11.73160       -2.73760        0.38580
H         12.27290       -1.73510        3.21000
H         10.87730       -1.21330        2.24910
H         10.62920       -1.87360        3.87930
H         11.54910       -5.43000        3.07850
H         12.59150       -4.17570        3.74910
H         10.92190       -4.34050        4.33170
H          9.61330       -7.46450        0.96620
20
N0000_Anti120GP
N          8.78610       -3.74660        2.27810
C          9.11430       -4.96140        1.55800
C          9.10040       -4.89210        0.03860
N          9.42600       -6.15290       -0.59610
C          8.33580       -6.67700       -1.42700
C          8.89840       -7.65100       -2.44430
O          7.94660       -8.48100       -2.90440
C          8.35320       -9.40210       -3.93970
O         10.05160       -7.65380       -2.82390
O          8.84740       -3.88050       -0.58300
H          7.86240       -3.41380        2.01370
H          9.43530       -3.00310        2.03430
H          8.43280       -5.77250        1.84980
H         10.10900       -5.32080        1.85360
H         10.22970       -6.00680       -1.21160
H          7.81630       -5.88990       -1.99880
H          7.59000       -7.18700       -0.80990
H          7.45940       -9.97610       -4.18060
H          8.71010       -8.85420       -4.81470
H          9.14710      -10.05570       -3.57200
32
N0010_Anti120GP
N          8.95610       -3.71310        2.26990
C          9.25490       -4.93170        1.54410
C          9.10100       -4.89420        0.02810
N          9.42730       -6.15790       -0.59090
C          8.40590       -6.91730       -1.35070
C          9.02610       -8.31460       -1.44170
O          8.23480       -9.25670       -0.89160
C          8.74910      -10.60510       -0.91310
O         10.11050       -8.55230       -1.93560
O          8.84560       -3.87340       -0.57770
C          7.93290       -6.40030       -2.76810
C          6.85720       -5.30750       -2.59620
C          9.11260       -5.84750       -3.58860
C          7.28580       -7.57990       -3.53130
H          7.98040       -3.45460        2.14910
H          9.50250       -2.93890        1.90110
H          8.64490       -5.76130        1.92560
H         10.29120       -5.24270        1.73620
H         10.24640       -6.02940       -1.18470
H          7.52020       -6.99850       -0.71290
H          8.90350      -10.93630       -1.94270
H          9.69660      -10.65610       -0.37200
H          7.98910      -11.21160       -0.42190
H          6.48870       -4.99480       -3.58000
H          5.99750       -5.68610       -2.02890
H          7.24830       -4.42490       -2.08880
H          9.52300       -4.94040       -3.13380
H          9.91330       -6.58680       -3.69300
H          8.76920       -5.58020       -4.59410
H          6.84550       -7.21550       -4.46550
H          8.01590       -8.35260       -3.79360
H          6.48430       -8.04760       -2.94790
32
N0100_Anti120GP
N         10.61200       -5.26030        1.91720
C          9.20300       -4.98640        1.57570
C          9.09930       -4.88780        0.05040
N          9.42590       -6.15230       -0.60250
C          8.34390       -6.62880       -1.47150
C          8.90590       -7.59770       -2.49340
O          7.94600       -8.39790       -2.98880
C          8.35410       -9.30990       -4.03110
O         10.06700       -7.62170       -2.84840
O          8.84870       -3.88540       -0.58840
C          8.61730       -3.80680        2.40300
C          9.42190       -2.50510        2.20430
C          8.66590       -4.20560        3.89370
C          7.14490       -3.57580        2.00270
H         10.90420       -6.14740        1.51600
H         11.22920       -4.53350        1.56370
H          8.64650       -5.89180        1.85180
H         10.23900       -6.00200       -1.20420
H          7.86130       -5.81530       -2.03850
H          7.56830       -7.12930       -0.88380
H          7.45390       -9.86180       -4.29840
H          8.73850       -8.75530       -4.89010
H          9.12770       -9.98530       -3.65970
H         10.45560       -2.61580        2.55130
H          9.43110       -2.19180        1.15740
H          8.97270       -1.69860        2.79480
H          8.26840       -3.39350        4.51280
H          8.05760       -5.09820        4.08550
H          9.68850       -4.42010        4.21320
H          6.56130       -4.50160        2.08890
H          6.68720       -2.83980        2.67310
H          7.05360       -3.20370        0.97960
44
N0110_Anti120GP
N         10.76100       -5.11850        1.79710
C          9.31550       -4.95210        1.55970
C          9.10000       -4.89040        0.03950
N          9.42720       -6.15740       -0.59700
C          8.41440       -6.86250       -1.41870
C          8.98590       -8.28150       -1.49600
O          8.13380       -9.19940       -0.99770
C          8.59770      -10.56590       -1.01000
O         10.08540       -8.55580       -1.93550
O          8.84670       -3.87780       -0.58300
C          8.71260       -3.79510        2.40800
C          9.43390       -2.45330        2.16250
C          7.21150       -3.64780        2.08360
C          8.86130       -4.17810        3.89620
C          8.03160       -6.31630       -2.85360
C          7.40670       -7.47210       -3.67080
C          6.96690       -5.20640       -2.72930
C          9.26680       -5.77600       -3.59700
H         11.30140       -4.37030        1.37040
H         11.08510       -6.00510        1.42120
H          8.84630       -5.88490        1.89610
H         10.26760       -6.03650       -1.16070
H          7.49540       -6.91730       -0.82690
H          7.79210      -11.14800       -0.56410
H          8.79040      -10.89250       -2.03460
H          9.51450      -10.65870       -0.42370
H         10.48780       -2.50670        2.45810
H          9.37440       -2.14810        1.11500
H          8.97130       -1.66820        2.77140
H          6.74740       -2.93570        2.77490
H          7.04760       -3.28460        1.06620
H          6.68520       -4.60430        2.19920
H          8.46540       -3.37840        4.53240
H          8.30400       -5.09410        4.12810
H          9.90920       -4.34480        4.15800
H          7.02710       -7.08520       -4.62230
H          8.13510       -8.25570       -3.90340
H          6.56420       -7.93140       -3.14100
H          6.66280       -4.87370       -3.72860
H          6.06890       -5.57760       -2.21910
H          7.34260       -4.33970       -2.18510
H          9.66780       -4.88400       -3.10530
H         10.05740       -6.53020       -3.66750
H          8.98730       -5.48760       -4.61640
44
N011'0_Anti120GP
N         10.60650       -5.22390        1.92610
C          9.19300       -4.98470        1.57490
C          9.09930       -4.88790        0.04780
N          9.42650       -6.15480       -0.60140
C          8.33470       -6.62270       -1.48500
C          8.41850       -5.90980       -2.83860
O          7.21270       -5.51720       -3.28550
C          7.20180       -4.81650       -4.54710
O          9.45730       -5.72880       -3.44500
O          8.84800       -3.88280       -0.58690
C          8.57460       -3.81780        2.39710
C          9.35450       -2.49950        2.20990
C          8.61420       -4.21770        3.88780
C          7.10250       -3.61650        1.98010
C          8.35240       -8.18680       -1.62460
C          7.25770       -8.63100       -2.61590
C          8.04590       -8.78820       -0.23900
C          9.72480       -8.69250       -2.10940
H         11.20900       -4.48710        1.56790
H         10.92190       -6.10810        1.53670
H          8.65560       -5.90120        1.84930
H         10.23840       -5.99200       -1.20160
H          7.81080       -3.91280       -4.47740
H          7.59210       -5.45670       -5.34180
H          6.15720       -4.56710       -4.72940
H          8.88150       -1.70340        2.79580
H         10.38580       -2.58980        2.56970
H          9.37050       -2.18500        1.16340
H          9.63700       -4.41420        4.21810
H          8.19600       -3.41370        4.50400
H          8.01970       -5.12110        4.07240
H          6.53690       -4.55410        2.05890
H          6.62180       -2.89060        2.64540
H          7.01560       -3.24580        0.95610
H          7.46960       -8.30340       -3.63890
H          7.19150       -9.72420       -2.62860
H          6.27440       -8.23800       -2.33450
H          7.04820       -8.49570        0.11080
H          8.07260       -9.88240       -0.28800
H          8.78010       -8.46050        0.50180
H         10.51440       -8.44400       -1.39320
H          9.70160       -9.78320       -2.20990
H          9.99700       -8.26830       -3.08030
H          7.37850       -6.35000       -1.02730
32
N1000_Anti120GP
N          8.62350       -3.75210        2.15810
C          9.14490       -4.95390        1.54530
C          9.10060       -4.89290        0.03840
N          9.42580       -6.15220       -0.59580
C          8.34710       -6.65540       -1.45530
C          8.92610       -7.60690       -2.48400
O          7.98770       -8.44150       -2.96310
C          8.41340       -9.34340       -4.00710
O         10.08210       -7.59030       -2.85600
O          8.84740       -3.88040       -0.58310
C          9.06030       -3.40460        3.52650
C          8.64490       -4.53320        4.48730
C          8.31390       -2.11310        3.90080
C         10.58460       -3.15910        3.62960
H          8.74900       -2.96810        1.52210
H          8.58430       -5.84920        1.84880
H         10.20110       -5.18830        1.78340
H         10.24200       -6.00740       -1.19520
H          7.83930       -5.85400       -2.01720
H          7.59060       -7.17630       -0.86090
H          9.20990       -9.99490       -3.64070
H          7.52740       -9.92240       -4.26500
H          8.77390       -8.77990       -4.87090
H          9.17510       -5.46740        4.27180
H          8.87420       -4.25830        5.52220
H          7.56960       -4.72330        4.40880
H          7.23220       -2.26750        3.84520
H          8.57280       -1.79320        4.91550
H          8.57640       -1.29710        3.21650
H         10.89370       -2.35300        2.95420
H         10.86610       -2.87120        4.64870
H         11.16250       -4.05460        3.37590
44
N1010_Anti120GP
N          8.75720       -3.72770        2.16150
C          9.24190       -4.93570        1.53170
C          9.10130       -4.89530        0.02700
N          9.42710       -6.15740       -0.59010
C          8.42850       -6.88220       -1.40960
C          9.03010       -8.28730       -1.49970
O          8.18930       -9.23020       -1.03140
C          8.67930      -10.58700       -1.06380
O         10.14080       -8.53060       -1.92900
O          8.84540       -3.87280       -0.57740
C          8.02860       -6.33390       -2.83920
C          9.25090       -5.76670       -3.58350
C          7.42040       -7.49370       -3.66250
C          6.94550       -5.24400       -2.69870
C          9.25700       -3.37790        3.50740
C         10.78320       -3.12590        3.53620
C          8.52380       -2.08990        3.91770
C          8.89410       -4.50720        4.48820
H          8.86090       -2.94740        1.51710
H          8.70920       -5.82720        1.88940
H         10.31440       -5.16100        1.69710
H         10.28860       -6.05750       -1.12590
H          7.51420       -6.95880       -0.81340
H          9.58820      -10.67480       -0.46430
H          7.87780      -11.19330       -0.64320
H          8.89460      -10.88890       -2.09160
H          8.96140       -5.47320       -4.59870
H          9.64060       -4.87390       -3.08460
H         10.05320       -6.50750       -3.66510
H          6.58820       -7.97170       -3.13330
H          8.16160       -8.26280       -3.90420
H          7.03090       -7.10600       -4.60980
H          6.05570       -5.63640       -2.19010
H          7.30670       -4.37650       -2.14550
H          6.63270       -4.90480       -3.69320
H         11.11450       -2.84190        4.54140
H         11.35070       -4.01750        3.24820
H         11.05470       -2.31490        2.85070
H          8.74530       -1.27410        3.21900
H          7.44170       -2.25070        3.91870
H          8.83320       -1.76600        4.91700
H          9.42420       -5.43680        4.25410
H          9.16380       -4.22550        5.51140
H          7.81850       -4.70830        4.45600
44
N1100_Anti120GP
N         10.01280       -3.72750        2.03890
C          9.20170       -4.86370        1.59000
C          9.09980       -4.89010        0.05260
N          9.42470       -6.14760       -0.60290
C          8.31830       -6.75980       -1.34990
C          8.88000       -7.59670       -2.48420
O          7.97810       -8.49430       -2.91840
C          8.37650       -9.30050       -4.04790
O          9.98680       -7.45370       -2.96310
O          8.84930       -3.88780       -0.59020
C          7.78900       -4.85310        2.29270
C          8.01460       -5.08490        3.79920
C          6.90900       -5.99240        1.74260
C          7.06730       -3.50790        2.08760
C         11.48770       -3.87560        2.13920
C         12.02900       -2.46840        2.44620
C         11.82700       -4.81090        3.31420
C         12.14930       -4.40490        0.84630
H          9.79250       -2.92170        1.45820
H          9.69340       -5.79220        1.88750
H         10.13820       -5.92620       -1.30270
H          7.65010       -6.01490       -1.81420
H          7.70930       -7.39670       -0.70450
H          7.52700       -9.95160       -4.25000
H          8.59180       -8.66480       -4.90980
H          9.26390       -9.88650       -3.79870
H          7.05960       -5.04070        4.33540
H          8.45860       -6.06980        3.98920
H          8.67970       -4.32260        4.21210
H          5.99040       -6.07560        2.33380
H          6.60470       -5.81190        0.70590
H          7.42250       -6.96010        1.79100
H          6.90980       -3.28510        1.02800
H          6.08690       -3.53600        2.57700
H          7.63620       -2.68540        2.53120
H         13.11480       -2.49280        2.58270
H         11.81210       -1.77560        1.62390
H         11.57220       -2.07150        3.35810
H         12.91230       -4.87480        3.44700
H         11.38460       -4.43610        4.24210
H         11.46000       -5.82910        3.14800
H         11.91950       -3.75590       -0.00640
H         13.23920       -4.44120        0.95430
H         11.81310       -5.42070        0.61100
56
N1110_Anti120GP
N         10.02910       -3.67690        1.99590
C          9.26210       -4.85320        1.57740
C          9.10040       -4.89200        0.04120
N          9.42620       -6.15380       -0.59730
C          8.45090       -6.94370       -1.38630
C          9.18010       -8.27750       -1.57210
O          8.46520       -9.31590       -1.09540
C          9.07770      -10.61640       -1.21980
O         10.27990       -8.39560       -2.07640
O          8.84720       -3.87970       -0.58440
C          7.87670       -4.90960        2.33310
C          8.16910       -5.13680        3.82870
C          7.02420       -6.08170        1.81070
C          7.09210       -3.59470        2.16390
C          7.91420       -6.38500       -2.76500
C          7.32530       -7.56170       -3.57800
C          6.77480       -5.37660       -2.50930
C          9.03470       -5.71210       -3.57850
C         11.51100       -3.75380        2.05800
C         11.92560       -4.65360        3.23670
C         12.16410       -4.27230        0.75600
C         11.99450       -2.31830        2.32900
H          9.75530       -2.88820        1.41450
H          9.80690       -5.75690        1.85750
H         10.24560       -5.99360       -1.18390
H          7.58690       -7.13920       -0.74920
H          8.36960      -11.31300       -0.77230
H          9.24570      -10.85840       -2.27200
H         10.03200      -10.63750       -0.68870
H          8.65920       -6.10350        3.99670
H          8.81760       -4.34920        4.21990
H          7.23430       -5.13320        4.40110
H          6.13770       -6.21060        2.44130
H          6.66480       -5.90160        0.79170
H          7.58000       -7.02620        1.82040
H          6.88800       -3.37120        1.11210
H          6.13060       -3.66850        2.68510
H          7.64030       -2.75170        2.59470
H          6.83580       -7.17770       -4.47930
H          8.09730       -8.26750       -3.90180
H          6.57420       -8.11490       -3.00290
H          6.36570       -5.03070       -3.46550
H          5.95310       -5.84220       -1.95060
H          7.12030       -4.50090       -1.95850
H          9.40050       -4.81030       -3.07790
H          9.87640       -6.39220       -3.74440
H          8.64870       -5.40980       -4.55870
H         13.01630       -4.67050        3.33700
H         11.49630       -4.28140        4.17170
H         11.59560       -5.68850        3.09860
H         13.25680       -4.25250        0.83490
H         11.87530       -5.30870        0.54880
H         11.87900       -3.65160       -0.10080
H         11.54070       -1.92710        3.24490
H         13.08320       -2.29090        2.44070
H         11.72710       -1.65040        1.50110
56
N111'0_Anti120GP
N         10.19430       -3.83830        2.00050
C          9.22620       -4.86310        1.58860
C          9.09960       -4.88910        0.05010
N          9.42610       -6.15290       -0.60210
C          8.30940       -6.76710       -1.35820
C          8.12300       -6.04660       -2.69810
O          6.83180       -5.75190       -2.93870
C          6.56060       -5.05340       -4.17200
O          9.03080       -5.77650       -3.46050
O          8.84820       -3.88350       -0.58850
C          7.84850       -4.65410        2.32670
C          8.08120       -4.91310        3.82820
C          6.80420       -5.66170        1.80840
C          7.31080       -3.22310        2.13820
C          8.53380       -8.31110       -1.53910
C          8.47470       -8.96820       -0.14600
C          7.40430       -8.89210       -2.41450
C          9.89840       -8.61510       -2.18710
C         11.63770       -4.16700        2.11140
C         12.24020       -4.77260        0.82330
C         12.34390       -2.83600        2.42450
C         11.85370       -5.13670        3.28780
H         10.07260       -3.01390        1.41770
H          9.60160       -5.84250        1.89110
H         10.13930       -5.92330       -1.29900
H          7.10030       -4.10430       -4.19050
H          6.86480       -5.66050       -5.02810
H          5.48370       -4.88810       -4.17910
H          7.15630       -4.73800        4.38970
H          8.39170       -5.94900        4.01230
H          8.85410       -4.24750        4.22030
H          5.89990       -5.61580        2.42530
H          6.49880       -5.44130        0.77960
H          7.17860       -6.69140        1.84860
H          7.15180       -2.98290        1.08330
H          6.35230       -3.11810        2.65960
H          8.00020       -2.48590        2.56060
H          8.66250      -10.04450       -0.22910
H          9.22730       -8.53900        0.52060
H          7.48860       -8.83790        0.31560
H          7.48890       -9.98350       -2.45300
H          6.41500       -8.64640       -2.01240
H          7.45040       -8.52370       -3.44490
H          9.99880       -8.14410       -3.16900
H         10.72270       -8.27100       -1.55430
H         10.01160       -9.69740       -2.31510
H         13.31790       -4.93640        0.93680
H         11.78430       -5.73980        0.58850
H         12.09290       -4.10150       -0.03100
H         13.41830       -2.99210        2.56460
H         12.21580       -2.12010        1.60340
H         11.93490       -2.38870        3.33570
H         11.37040       -6.10420        3.11740
H         12.92290       -5.32830        3.42850
H         11.45260       -4.71300        4.21330
H          7.38870       -6.64220       -0.78530
20
N0000_Anti-120GP
N          8.79550       -3.74440        2.27830
C          9.09680       -4.96590        1.55790
C          9.10040       -4.89210        0.03870
N          9.42600       -6.15280       -0.59620
C         10.64950       -6.09040       -1.40420
C         10.63700       -7.20920       -2.42800
O         11.87750       -7.48470       -2.86570
C         11.97750       -8.48290       -3.90460
O          9.63120       -7.75740       -2.83010
O          8.84740       -3.88050       -0.58300
H          7.87590       -3.39690        2.01860
H          9.45540       -3.01180        2.02980
H          8.38790       -5.75640        1.83830
H         10.07700       -5.35640        1.86470
H          8.66160       -6.40190       -1.22840
H         11.53660       -6.18750       -0.77110
H         10.74230       -5.14780       -1.96930
H         13.04100       -8.56130       -4.12600
H         11.58340       -9.43750       -3.54920
H         11.41930       -8.16630       -4.78850
32
N0010_Anti-120GP
N          8.81270       -3.74140        2.27730
C          9.11140       -4.96340        1.55630
C          9.10040       -4.89200        0.03570
N          9.42680       -6.15600       -0.59490
C         10.64670       -6.08460       -1.43040
C         10.30160       -5.50580       -2.80640
O         11.21010       -4.60790       -3.22630
C         10.95290       -3.99950       -4.50970
O          9.32110       -5.82820       -3.44940
O          8.84660       -3.87760       -0.58130
C         11.35020       -7.48540       -1.52480
C         11.84900       -7.85850       -0.11490
C         10.37680       -8.56940       -2.02630
C         12.55950       -7.39390       -2.47790
H          7.89130       -3.39570        2.02160
H          9.46970       -3.00860        2.02160
H          8.40790       -5.75570        1.84550
H         10.09640       -5.34790        1.85410
H          8.65090       -6.40250       -1.21360
H         11.35280       -5.39870       -0.95200
H         10.93450       -4.75960       -5.29440
H          9.99470       -3.47570       -4.48950
H         11.77370       -3.30080       -4.66730
H         12.32500       -8.84520       -0.13190
H         12.59220       -7.13790        0.24860
H         11.02040       -7.88960        0.59750
H          9.53790       -8.69850       -1.33500
H          9.97380       -8.33150       -3.01500
H         10.89890       -9.53010       -2.09500
H         13.11800       -8.33580       -2.45820
H         12.25510       -7.21500       -3.51460
H         13.24520       -6.59050       -2.18580
32
N0100_Anti-120GP
N          9.57920       -3.64450        2.14720
C          9.11860       -4.91310        1.57860
C          9.10010       -4.89110        0.04680
N          9.42530       -6.15010       -0.60000
C         10.61450       -6.05120       -1.45590
C         10.58770       -7.16300       -2.48670
O         11.81770       -7.41330       -2.96890
C         11.89890       -8.40180       -4.01820
O          9.57920       -7.72780       -2.85890
O          8.84840       -3.88430       -0.58720
C          7.71790       -5.31980        2.18410
C          6.69860       -4.17760        2.00370
C          7.92470       -5.59000        3.68750
C          7.17320       -6.59860        1.51710
H         10.58190       -3.54210        2.01690
H          9.14180       -2.86700        1.65760
H          9.82390       -5.69890        1.87020
H          8.64500       -6.40950       -1.20850
H         11.52830       -6.13170       -0.85930
H         10.66220       -5.10260       -2.01640
H         12.95590       -8.46360       -4.27350
H         11.52940       -9.36460       -3.65870
H         11.30900       -8.08640       -4.88180
H          7.00370       -3.27950        2.54930
H          6.56130       -3.91180        0.95020
H          5.72450       -4.48700        2.39890
H          6.96360       -5.80710        4.16760
H          8.57960       -6.45530        3.84580
H          8.37420       -4.72430        4.18000
H          7.90600       -7.41110        1.53330
H          6.27710       -6.93630        2.04950
H          6.88020       -6.43080        0.47450
44
N0110_Anti-120GP
N          9.58470       -3.64050        2.14140
C          9.11980       -4.91010        1.57780
C          9.10010       -4.89110        0.04400
N          9.42610       -6.15300       -0.59880
C         10.63110       -6.05300       -1.45480
C         10.26930       -5.42490       -2.80490
O         11.16730       -4.50200       -3.19420
C         10.89670       -3.84540       -4.45040
O          9.28980       -5.73320       -3.45620
O          8.84770       -3.88140       -0.58570
C          7.71900       -5.30890        2.18710
C          6.70180       -4.16620        1.99990
C          7.17080       -6.59140        1.53040
C          7.92680       -5.56920        3.69210
C         11.32780       -7.45200       -1.60970
C         12.52230       -7.33070       -2.57820
C         11.84820       -7.87630       -0.22230
C         10.34360       -8.51560       -2.13330
H          9.15630       -2.86450        1.64110
H         10.58890       -3.54600        2.01640
H          9.82360       -5.69570        1.87250
H          8.64570       -6.39210       -1.21520
H         11.34910       -5.38780       -0.96490
H         11.71210       -3.13550       -4.58640
H         10.87720       -4.57390       -5.26450
H          9.93550       -3.32900       -4.40230
H          7.01260       -3.26370        2.53490
H          6.56080       -3.91040        0.94440
H          5.72860       -4.46840        2.40300
H          6.27290       -6.92210        2.06410
H          6.88080       -6.43150        0.48570
H          7.90120       -7.40620        1.55700
H          6.96630       -5.78450        4.17440
H          8.58350       -6.43230        3.85620
H          8.37540       -4.69970        4.17840
H         13.07700       -8.27490       -2.60170
H         12.20190       -7.11340       -3.60270
H         13.21600       -6.54100       -2.26840
H         12.31910       -8.86390       -0.28130
H         12.60040       -7.17190        0.15400
H         11.03110       -7.92840        0.50210
H          9.51580       -8.66760       -1.43360
H          9.92540       -8.24150       -3.10610
H         10.86210       -9.47440       -2.24450
44
N011'0_Anti-120GP
N          9.46170       -3.69160        2.18780
C          9.01580       -4.94230        1.56730
C          9.10090       -4.89370        0.03500
N          9.42670       -6.15550       -0.59410
C         10.65940       -6.29510       -1.40720
C         10.80470       -7.81570       -1.51680
O         11.97610       -8.25180       -1.01270
C         12.18980       -9.67860       -1.05520
O          9.95970       -8.55270       -1.98580
O          8.84630       -3.87630       -0.58140
C          7.56760       -5.32370        2.07190
C          6.58960       -4.15210        1.85530
C          7.67570       -5.62790        3.57980
C          7.02950       -6.57500        1.35000
C         10.76560       -5.60030       -2.82500
C         11.86060       -6.32110       -3.64670
C         11.20230       -4.12950       -2.65890
C          9.42920       -5.66770       -3.58600
H          9.07530       -2.89810        1.68090
H         10.47320       -3.61010        2.13040
H          9.68300       -5.74560        1.89700
H          8.63230       -6.46170       -1.15520
H         11.41120      -10.19420       -0.48820
H         12.17860      -10.03380       -2.08830
H         13.16810       -9.83740       -0.60250
H          5.58590       -4.44510        2.18350
H          6.88260       -3.27420        2.43910
H          6.52430       -3.86040        0.80190
H          8.11850       -4.78440        4.11500
H          6.68160       -5.82560        3.99710
H          8.29580       -6.51460        3.75950
H          7.73950       -7.40690        1.38910
H          6.09790       -6.90010        1.82620
H          6.79480       -6.37830        0.29740
H         11.57500       -7.34560       -3.90700
H         12.03150       -5.78110       -4.58420
H         12.81400       -6.35590       -3.10680
H         12.16440       -4.06140       -2.13510
H         11.33320       -3.66980       -3.64550
H         10.46430       -3.54350       -2.11050
H          8.65810       -5.07300       -3.08650
H          9.55710       -5.25690       -4.59390
H          9.07430       -6.69870       -3.68710
H         11.49380       -5.93500       -0.79740
32
N1000_Anti-120GP
N          8.61520       -3.74830        2.15510
C          9.11780       -4.95950        1.54650
C          9.10070       -4.89320        0.03890
N          9.42560       -6.15130       -0.59590
C         10.67650       -6.10280       -1.36220
C         10.67780       -7.21360       -2.39470
O         11.92740       -7.51190       -2.79050
C         12.04340       -8.50420       -3.83330
O          9.67600       -7.73800       -2.83620
O          8.84750       -3.88100       -0.58350
C          9.06710       -3.39270        3.51560
C          8.68590       -4.52620        4.48470
C          8.30680       -2.11280        3.90150
C         10.58910       -3.12350        3.59140
H          8.73360       -2.97020        1.51070
H          8.53020       -5.84160        1.83470
H         10.16420       -5.21930        1.80460
H          8.67830       -6.37540       -1.25720
H         11.54000       -6.22050       -0.70080
H         10.80470       -5.15790       -1.91660
H         11.52270       -8.16990       -4.73340
H         13.11230       -8.60240       -4.01850
H         11.61830       -9.45310       -3.49950
H          9.23010       -5.45130        4.26470
H          8.92410       -4.24370        5.51550
H          7.61340       -4.73650        4.42160
H          7.22720       -2.28700        3.87090
H          8.58280       -1.78350        4.90880
H          8.53860       -1.29560        3.20760
H         10.87130       -2.30670        2.91700
H         10.88790       -2.84030        4.60690
H         11.17510       -4.00780        3.31680
44
N1010_Anti-120GP
N          8.74830       -3.74350        2.24660
C          9.04320       -4.98160        1.55170
C          9.10050       -4.89240        0.03660
N          9.42660       -6.15530       -0.59520
C         10.66040       -6.08490       -1.40970
C         10.34120       -5.49730       -2.78830
O         11.26180       -4.60300       -3.18900
C         11.02950       -3.98740       -4.47370
O          9.36940       -5.81090       -3.44900
O          8.84670       -3.87780       -0.58190
C         11.35820       -7.48910       -1.50000
C         10.38760       -8.56490       -2.02390
C         12.58470       -7.40010       -2.43090
C         11.82970       -7.87290       -0.08370
C          9.86580       -3.00800        2.89060
C         11.04070       -2.71520        1.92870
C          9.27040       -1.67840        3.38270
C         10.36580       -3.81540        4.10260
H          8.26860       -3.11950        1.60130
H          8.27970       -5.74950        1.76220
H          9.98010       -5.43470        1.89340
H          8.66070       -6.38920       -1.23130
H         11.36200       -5.40530       -0.91600
H         10.07480       -3.45710       -4.46690
H         11.85760       -3.29380       -4.61510
H         11.01860       -4.74410       -5.26180
H         10.90500       -9.52850       -2.08750
H          9.53540       -8.69150       -1.34880
H         10.00430       -8.31990       -3.01880
H         13.26970       -6.60230       -2.12280
H         12.29970       -7.21450       -3.47190
H         13.13720       -8.34550       -2.40620
H         12.57120       -7.15940        0.29660
H         10.98810       -7.90240        0.61360
H         12.29920       -8.86280       -0.09740
H         11.82510       -2.14120        2.43540
H         11.50320       -3.63880        1.56180
H         10.70060       -2.14060        1.06110
H          8.90440       -1.07730        2.54140
H          8.43230       -1.86300        4.06170
H         10.02500       -1.08680        3.91110
H         10.80170       -4.77590        3.80610
H         11.14200       -3.25930        4.63940
H          9.53950       -4.01680        4.79110
44
N1100_Anti-120GP
N          9.40300       -3.62480        2.16440
C          9.05840       -4.92020        1.58010
C          9.10020       -4.89130        0.04850
N          9.42500       -6.14860       -0.60070
C         10.64950       -6.08370       -1.40910
C         10.58700       -7.14160       -2.49410
O         11.81330       -7.44620       -2.95200
C         11.86960       -8.39260       -4.04100
O          9.55770       -7.62470       -2.92050
O          8.84870       -3.88560       -0.58830
C          7.64050       -5.41130        2.10350
C          7.75950       -5.62750        3.62440
C          7.22190       -6.74450        1.45140
C          6.56350       -4.34620        1.82320
C         10.81910       -3.33210        2.50160
C         10.85490       -1.84870        2.90910
C         11.24870       -4.19220        3.70420
C         11.79900       -3.55640        1.32670
H          9.05270       -2.89570        1.54690
H          9.77820       -5.67890        1.90110
H          8.66640       -6.36380       -1.25310
H         11.53590       -6.25140       -0.79120
H         10.77570       -5.11510       -1.92100
H         12.92930       -8.51220       -4.26310
H         11.42680       -9.34380       -3.73750
H         11.33310       -8.00310       -4.90930
H          6.78690       -5.91630        4.03900
H          8.47150       -6.42860        3.85740
H          8.09180       -4.71350        4.12200
H          6.32380       -7.12630        1.95000
H          6.97430       -6.63290        0.39070
H          8.00580       -7.50370        1.53170
H          6.45910       -4.13880        0.75280
H          5.59230       -4.69730        2.19000
H          6.79420       -3.40700        2.33420
H         11.86250       -1.55570        3.22130
H         10.56430       -1.20410        2.07070
H         10.16510       -1.66340        3.73810
H         12.27130       -3.94050        4.00560
H         10.58330       -4.02010        4.55520
H         11.23200       -5.26230        3.47180
H         11.51100       -2.95990        0.45470
H         12.81850       -3.27280        1.61130
H         11.83090       -4.61010        1.02730
56
N1110_Anti-120GP
N          9.41840       -3.59790        2.14390
C          9.08580       -4.90660        1.58130
C          9.10010       -4.89100        0.04600
N          9.42570       -6.15170       -0.59970
C         10.63130       -6.07010       -1.45630
C         10.27680       -5.43130       -2.80370
O         11.18420       -4.51410       -3.18690
C         10.91860       -3.84570       -4.43790
O          9.29470       -5.72440       -3.45810
O          8.84800       -3.88290       -0.58680
C          7.68270       -5.41040        2.13360
C          7.82440       -5.60040        3.65610
C          7.27260       -6.75990        1.51050
C          6.58640       -4.36540        1.85270
C         11.29870       -7.48260       -1.62120
C         12.49160       -7.37840       -2.59370
C         11.81630       -7.92680       -0.23890
C         10.29280       -8.52440       -2.14790
C         10.82370       -3.29440        2.51510
C         11.21920       -4.11870        3.75390
C         11.83830       -3.55230        1.37750
C         10.84740       -1.79990        2.88020
H          9.08320       -2.88350        1.50150
H          9.82240       -5.65080        1.89740
H          8.64370       -6.38830       -1.21470
H         11.36170       -5.42110       -0.96710
H         11.73910       -3.14080       -4.56830
H         10.89400       -4.56750       -5.25790
H          9.96110       -3.32300       -4.38620
H          8.55510       -6.38300        3.89390
H          8.14390       -4.67200        4.13480
H          6.86280       -5.90130        4.08730
H          6.38600       -7.14450        2.02690
H          7.00940       -6.66940        0.45140
H          8.06680       -7.50810        1.59620
H          6.45830       -4.18140        0.78050
H          5.62710       -4.72030        2.24620
H          6.81660       -3.41330        2.33920
H         13.02840       -8.33260       -2.62500
H         12.17120       -7.14930       -3.61550
H         13.20110       -6.60360       -2.28200
H         12.26360       -8.92480       -0.30640
H         12.58680       -7.24290        0.13760
H         11.00190       -7.96430        0.48930
H          9.46690       -8.66880       -1.44430
H          9.87340       -8.23450       -3.11560
H         10.79400       -9.49100       -2.27080
H         12.23780       -3.86680        4.06860
H         10.53870       -3.91330        4.58530
H         11.19640       -5.19540        3.55530
H         12.84670       -3.24700        1.67900
H         11.88860       -4.61650        1.12210
H         11.56990       -2.99250        0.47530
H         10.13050       -1.59020        3.68010
H         11.84450       -1.49860        3.21760
H         10.58600       -1.17970        2.01420
56
N111'0_Anti-120GP
N          9.31030       -3.67480        2.19890
C          8.96100       -4.94730        1.56670
C          9.10080       -4.89340        0.03740
N          9.42640       -6.15440       -0.59520
C         10.68080       -6.31970       -1.37070
C         10.81760       -7.84350       -1.44870
O         11.95900       -8.27960       -0.87770
C         12.16090       -9.70850       -0.88280
O          9.99240       -8.58350       -1.94680
O          8.84670       -3.87780       -0.58260
C          7.49410       -5.39120        1.99080
C          7.51900       -5.65510        3.50920
C          7.05330       -6.68600        1.27900
C          6.47820       -4.27350        1.68710
C         10.82320       -5.65380       -2.79790
C         11.23090       -4.17310       -2.65020
C         11.95500       -6.37750       -3.56530
C          9.51430       -5.75590       -3.60210
C         10.70760       -3.44220        2.64440
C         11.76240       -3.69590        1.54330
C         10.77220       -1.96570        3.07240
C         11.01230       -4.33040        3.86480
H          9.02880       -2.92170        1.57510
H          9.63120       -5.73460        1.92210
H          8.64610       -6.42700       -1.19210
H         11.35000      -10.20680       -0.34670
H         12.19810      -10.08360       -1.90830
H         13.11370       -9.86720       -0.37870
H          6.51310       -5.91010        3.86200
H          8.18100       -6.49380        3.75670
H          7.86280       -4.77100        4.05100
H          6.11670       -7.04300        1.72170
H          6.85810       -6.53120        0.21220
H          7.79890       -7.48140        1.37270
H          6.44400       -4.02720        0.62060
H          5.47470       -4.59590        1.98720
H          6.71660       -3.36200        2.24260
H         11.38500       -3.73240       -3.64210
H         10.46550       -3.58940       -2.13770
H         12.17370       -4.07670       -2.09730
H         12.15400       -5.85410       -4.50670
H         12.88840       -6.39020       -2.99050
H         11.69050       -7.41030       -3.81460
H          9.17420       -6.79270       -3.69030
H          8.71920       -5.15830       -3.14460
H          9.67190       -5.36650       -4.61410
H         12.76860       -3.45590        1.90510
H         11.77480       -4.74770        1.23590
H         11.56460       -3.08070        0.65910
H         11.76430       -1.71790        3.46350
H         10.57260       -1.30100        2.22300
H         10.02980       -1.75990        3.84960
H         10.96530       -5.39660        3.61940
H         12.02100       -4.12690        4.24060
H         10.29670       -4.13570        4.66890
H         11.50240       -5.95380       -0.74930
20
N0000_Syn60GP
N         10.46030       -5.16780        2.06520
C          9.10730       -4.85740        1.59010
C          9.09930       -4.88820        0.06040
N          9.42170       -6.13550       -0.60680
C          8.55490       -7.27270       -0.34500
C          8.91090       -8.16580        0.84200
O          7.95560       -9.08880        1.04620
C          8.19900      -10.04940        2.09730
O          9.93570       -8.09870        1.49470
O          8.85290       -3.90170       -0.59410
H         10.60170       -6.17070        2.14960
H         10.63870       -4.73150        2.96300
H          8.83780       -3.84220        1.88760
H          8.32840       -5.53770        1.97820
H         10.40380       -6.36510       -0.46730
H          8.55210       -7.92910       -1.22610
H          7.51880       -6.93660       -0.23580
H          7.32790      -10.70330        2.09610
H          9.10950      -10.61520        1.88860
H          8.29960       -9.54060        3.05850
32
N0010_Syn60GP
N         10.51630       -5.09750        2.02890
C          9.13590       -4.85360        1.58930
C          9.09980       -4.89040        0.05850
N          9.42130       -6.13390       -0.60540
C          8.60870       -7.30970       -0.28590
C          9.10500       -8.04750        0.96220
O          8.09540       -8.56630        1.68660
C          8.46700       -9.32410        2.85830
O         10.27630       -8.15160        1.28300
O          8.85280       -3.90120       -0.59370
C          8.51550       -8.26460       -1.54130
C          7.70870       -9.53240       -1.19690
C          7.78390       -7.49230       -2.65630
C          9.92110       -8.66650       -2.02860
H         10.73760       -6.08830        2.07320
H         10.68770       -4.68300        2.93840
H          8.83490       -3.84890        1.89220
H          8.39720       -5.56360        1.99990
H         10.41740       -6.33010       -0.52810
H          7.58790       -6.97290       -0.07760
H          9.09100      -10.17560        2.57750
H          9.01470       -8.69240        3.56120
H          7.52700       -9.66070        3.29370
H          6.72900       -9.28720       -0.77270
H          7.54280      -10.11730       -2.10780
H          8.23110      -10.17910       -0.48420
H          6.75120       -7.26310       -2.36690
H          8.29250       -6.55180       -2.87980
H          7.74760       -8.09770       -3.56880
H         10.49060       -7.79500       -2.36560
H         10.49690       -9.17640       -1.24930
H          9.83360       -9.34910       -2.88100
32
N0100t_Syn60GP
N         10.47150       -5.36600        1.97810
C          9.12640       -4.89430        1.61180
C          9.09980       -4.89010        0.06130
N          9.42080       -6.13200       -0.60660
C          8.54580       -7.26380       -0.30870
C          9.14490       -8.52940       -0.89660
O          8.19130       -9.44670       -1.14860
C          8.65520      -10.72320       -1.63690
O         10.33070       -8.71310       -1.07140
O          8.85330       -3.90340       -0.59510
C          8.61140       -3.59590        2.31990
C          8.62940       -3.84530        3.84470
C          7.15280       -3.31940        1.89630
C          9.49030       -2.36790        2.00690
H         11.15840       -4.61980        1.90900
H         10.50020       -5.72490        2.92630
H          8.43790       -5.69560        1.91470
H         10.36920       -6.40030       -0.33740
H          7.55330       -7.09960       -0.73730
H          8.40870       -7.47600        0.76760
H          9.18400      -10.59520       -2.58390
H          9.32420      -11.18770       -0.90880
H          7.75630      -11.32300       -1.77410
H          9.64600       -3.98290        4.22900
H          8.19820       -2.98720        4.37150
H          8.03840       -4.72950        4.11650
H          6.51250       -4.18970        2.09140
H          6.74620       -2.48090        2.47310
H          7.08040       -3.06870        0.83640
H          9.47690       -2.12660        0.94230
H          9.12310       -1.49700        2.56170
H         10.53130       -2.52290        2.31680
44
N0110_Syn60GP
N         10.67410       -4.72140        1.79570
C          9.22380       -4.85920        1.60100
C          9.10020       -4.89190        0.05870
N          9.42080       -6.13210       -0.60500
C          8.57850       -7.29110       -0.27600
C          9.33730       -8.25820        0.63340
O          8.53950       -8.81590        1.56960
C          9.16340       -9.78470        2.43860
O         10.52440       -8.50080        0.53800
O          8.85280       -3.90150       -0.59420
C          8.29050       -3.85910        2.36150
C          8.64350       -2.38260        2.09260
C          6.82940       -4.12770        1.94600
C          8.43280       -4.13780        3.87360
C          8.04770       -7.99190       -1.58640
C          7.18530       -9.21670       -1.22330
C          7.17620       -6.96330       -2.33310
C          9.21700       -8.42380       -2.48970
H         10.96940       -5.01030        2.72190
H         10.98420       -3.76770        1.63650
H          8.96490       -5.85970        1.96700
H         10.40690       -6.35340       -0.46900
H          7.69170       -6.95350        0.27280
H          8.38010      -10.10290        3.12590
H          9.53460      -10.63180        1.85680
H          9.99570       -9.32970        2.98040
H          7.96750       -1.73230        2.65930
H          9.66180       -2.14370        2.42180
H          8.55570       -2.13520        1.03310
H          6.14420       -3.51870        2.54580
H          6.65900       -3.88290        0.89390
H          6.55630       -5.17870        2.10590
H          7.76630       -3.48340        4.44580
H          8.17080       -5.17460        4.11900
H          9.45280       -3.95090        4.22840
H          6.72500       -9.62470       -2.12960
H          7.77370      -10.01870       -0.76520
H          6.37950       -8.95390       -0.52840
H          6.81600       -7.39030       -3.27560
H          6.29810       -6.67990       -1.73940
H          7.74550       -6.05780       -2.55740
H          9.82510       -7.56170       -2.77770
H          9.86830       -9.15360       -1.99810
H          8.82680       -8.88290       -3.40490
44
N011'0_Syn60GP
N         10.63750       -5.21960        1.86760
C          9.22950       -4.86480        1.60730
C          9.09910       -4.88770        0.06450
N          9.42130       -6.13410       -0.60870
C          8.70230       -7.37050       -0.22520
C          7.27510       -7.21440       -0.77410
O          6.60840       -6.30620       -0.02230
C          5.29090       -5.94350       -0.48490
O          6.77910       -7.76690       -1.73110
O          8.85340       -3.90380       -0.59620
C          8.68450       -3.59100        2.33710
C          8.79620       -3.83250        3.85920
C          7.19440       -3.39060        1.98990
C          9.47690       -2.31690        1.97840
C          9.45630       -8.64710       -0.71560
C          8.62000       -9.89050       -0.34260
C         10.80370       -8.74160        0.03740
C          9.72510       -8.63090       -2.23430
H         10.76400       -5.57900        2.80800
H         11.24470       -4.41080        1.76420
H          8.63150       -5.70790        1.97320
H         10.41370       -6.28500       -0.43500
H          4.92870       -5.20070        0.22470
H          5.34960       -5.52090       -1.49010
H          4.63980       -6.82040       -0.49610
H          8.35960       -2.99070        4.40770
H          8.25890       -4.73950        4.16390
H          9.83740       -3.92610        4.18750
H          6.77920       -2.56780        2.58280
H          7.05810       -3.15170        0.93330
H          6.61270       -4.29160        2.21860
H          9.40920       -2.08990        0.91270
H          9.07840       -1.46350        2.53890
H         10.53620       -2.40330        2.25090
H          9.17670      -10.79990       -0.59350
H          8.40780       -9.92160        0.73380
H          7.67230       -9.91680       -0.88480
H         11.29900       -9.68490       -0.21560
H         11.50040       -7.93880       -0.22820
H         10.66350       -8.71640        1.12430
H         10.29750       -9.52310       -2.51400
H          8.79230       -8.62640       -2.80100
H         10.30330       -7.75030       -2.52860
H          8.60200       -7.47220        0.86840
44
N1010_Syn60GP
N         10.53400       -5.05010        2.00810
C          9.14260       -4.84720        1.58920
C          9.09980       -4.89030        0.05950
N          9.42120       -6.13360       -0.60580
C          8.60710       -7.30820       -0.28740
C          9.11650       -8.05400        0.95080
O          8.11650       -8.59410        1.67280
C          8.50150       -9.35850        2.83560
O         10.29000       -8.14660        1.26610
O          8.85290       -3.90170       -0.59420
C          8.49670       -8.25350       -1.54880
C          7.76070       -7.46780       -2.65170
C          9.89580       -8.65960       -2.05090
C          7.68460       -9.51910       -1.20850
C         10.94820       -4.49340        3.31980
C         12.37840       -5.00430        3.56320
C         10.96890       -2.95630        3.24190
C         10.03200       -4.95340        4.47640
H         10.76100       -6.04140        1.97660
H          8.80610       -3.85300        1.88340
H          8.43280       -5.57870        2.01570
H         10.41660       -6.33110       -0.52480
H          7.58970       -6.97010       -0.06440
H          9.13720      -10.19770        2.54440
H          9.04100       -8.72590        3.54390
H          7.56720       -9.71300        3.26910
H          7.71330       -8.06570       -3.56870
H          6.73170       -7.23510       -2.35200
H          8.27290       -6.52840       -2.87150
H          9.79790       -9.33420       -2.90850
H         10.46800       -7.78830       -2.38390
H         10.47470       -9.18000       -1.28070
H          8.20890      -10.17610       -0.50680
H          6.71080       -9.27120       -0.77220
H          7.50570      -10.09400       -2.12340
H         12.77280       -4.61450        4.50710
H         12.40270       -6.09950        3.61620
H         13.04000       -4.68740        2.75140
H         11.36670       -2.53510        4.17140
H         11.59940       -2.62790        2.41040
H          9.96930       -2.53420        3.09630
H         10.02010       -6.04740        4.55200
H         10.38140       -4.55530        5.43550
H          9.00100       -4.61050        4.33540
44
N1100_Syn60GP
N         10.20160       -3.76180        1.97110
C          9.18790       -4.76750        1.61770
C          9.09880       -4.88680        0.07260
N          9.42060       -6.13100       -0.61260
C          8.59500       -7.30850       -0.39660
C          9.02740       -8.22310        0.74710
O          8.12400       -9.19890        0.95260
C          8.45680      -10.18390        1.95520
O         10.07010       -8.12270        1.36390
O          8.85440       -3.90770       -0.60050
C          7.80450       -4.41260        2.29380
C          7.36570       -2.96800        1.98470
C          7.97840       -4.56660        3.81760
C          6.70300       -5.38230        1.82380
C         11.61390       -4.13650        2.22770
C         12.27110       -4.94610        1.08580
C         12.36770       -2.80530        2.39950
C         11.70320       -4.94060        3.53750
H         10.15860       -2.99630        1.30410
H          9.50500       -5.73260        2.01870
H         10.39940       -6.35610       -0.44800
H          8.61760       -7.92730       -1.30460
H          7.54860       -7.02880       -0.26110
H          9.38240      -10.69810        1.68730
H          8.57650       -9.70660        2.93030
H          7.61770      -10.87840        1.96580
H          6.41820       -2.75600        2.49380
H          8.10540       -2.24860        2.34810
H          7.22220       -2.80450        0.91360
H          7.04760       -4.30420        4.33340
H          8.23300       -5.59800        4.09120
H          8.77110       -3.90950        4.18380
H          6.96660       -6.42810        2.02200
H          5.77090       -5.17800        2.36220
H          6.48500       -5.26970        0.75550
H         13.34330       -5.07710        1.27070
H         11.83650       -5.94840        1.01410
H         12.15990       -4.43190        0.12380
H         13.41690       -2.98590        2.65390
H         12.34560       -2.21760        1.47340
H         11.91420       -2.20700        3.19580
H         11.28870       -4.36500        4.37050
H         11.16230       -5.88960        3.47000
H         12.74820       -5.17750        3.76510
56
N1110_Syn60GP
N          8.31410       -5.83430        2.25100
C          9.07190       -4.75400        1.61750
C          9.10020       -4.89190        0.06860
N          9.41930       -6.12630       -0.60940
C          8.55750       -7.31180       -0.48110
C          9.27620       -8.38680        0.32950
O          8.42580       -9.22110        0.95590
C          9.02490      -10.30210        1.69810
O         10.48730       -8.50050        0.39500
O          8.85430       -3.90730       -0.59970
C         10.52030       -4.54550        2.22150
C         11.30480       -3.53900        1.35280
C         11.33610       -5.85030        2.33110
C         10.37470       -3.94100        3.63540
C          8.11750       -7.82540       -1.91170
C          7.34380       -6.67670       -2.58860
C          9.34700       -8.18470       -2.76550
C          7.18630       -9.04850       -1.79690
C          6.92480       -5.57360        2.72190
C          6.04340       -5.11500        1.54620
C          6.40000       -6.91570        3.26140
C          6.85310       -4.51630        3.84810
H          8.84240       -6.25940        3.00500
H          8.56890       -3.79110        1.76470
H         10.38510       -6.39600       -0.42980
H          7.65150       -7.05410        0.06620
H          8.19000      -10.85700        2.12510
H          9.61410      -10.94010        1.03490
H          9.67240       -9.90980        2.48580
H         12.25460       -3.29330        1.84000
H         11.53920       -3.93840        0.36080
H         10.74500       -2.60940        1.20820
H         12.31720       -5.62560        2.76470
H         10.86410       -6.59200        2.98470
H         11.50620       -6.33510        1.36750
H          9.82370       -4.59910        4.31440
H         11.36510       -3.77500        4.07320
H          9.85590       -2.97680        3.60620
H          7.04920       -6.97030       -3.60250
H          6.42830       -6.43400       -2.03470
H          7.95450       -5.77290       -2.65060
H          9.02800       -8.49480       -3.76680
H         10.01000       -7.32170       -2.87580
H          9.92450       -9.00740       -2.32960
H          7.70160       -9.93390       -1.41320
H          6.33410       -8.84760       -1.13750
H          6.78960       -9.29930       -2.78690
H          5.01840       -4.94940        1.89350
H          6.39700       -4.17800        1.10530
H          6.00790       -5.87040        0.75570
H          5.36860       -6.81450        3.61490
H          6.43310       -7.68520        2.48500
H          7.00660       -7.26150        4.10820
H          7.23580       -3.54450        3.52080
H          5.81660       -4.36840        4.17150
H          7.43280       -4.83330        4.72200
56
N111'0_Syn60GP
N         10.20690       -3.76010        1.95690
C          9.18870       -4.76960        1.61690
C          9.09910       -4.88780        0.06820
N          9.42110       -6.13310       -0.61040
C          8.53160       -7.31090       -0.46180
C          7.59970       -7.24340       -1.68600
O          6.58680       -6.38450       -1.44080
C          5.72380       -6.08370       -2.55630
O          7.74030       -7.81770       -2.74510
O          8.85370       -3.90460       -0.59840
C          7.82220       -4.40310        2.32290
C          6.72290       -5.41880        1.96240
C          7.34260       -2.98800        1.94400
C          8.05540       -4.45900        3.84650
C          9.30400       -8.65910       -0.31720
C          8.28150       -9.81640       -0.35420
C         10.35860       -8.86960       -1.42350
C          9.99850       -8.68500        1.06260
C         11.62810       -4.10820        2.18640
C         11.75410       -4.96900        3.45600
C         12.30490       -4.83280        0.99950
C         12.34560       -2.76510        2.41900
H         10.14000       -2.99160        1.29520
H          9.50460       -5.73590        2.02170
H         10.37510       -6.38820       -0.37300
H          6.30190       -5.62910       -3.36390
H          5.24180       -6.99380       -2.92060
H          4.98520       -5.38200       -2.16970
H          5.80150       -5.17130        2.50120
H          6.48690       -5.42130        0.89440
H          7.00280       -6.43720        2.25960
H          6.42010       -2.75870        2.48970
H          8.08430       -2.23210        2.21900
H          7.13860       -2.89720        0.87450
H          8.82870       -3.74970        4.14980
H          7.12900       -4.20900        4.37600
H          8.36130       -5.46190        4.16970
H          8.78400      -10.76380       -0.13200
H          7.49380       -9.67710        0.39670
H          7.81230       -9.90730       -1.33630
H         10.85410       -9.83600       -1.27600
H          9.90000       -8.85880       -2.41340
H         11.13980       -8.10140       -1.40530
H         10.75410       -7.89920        1.17120
H          9.27540       -8.57330        1.87900
H         10.51260       -9.64170        1.20220
H         12.80760       -5.18270        3.66580
H         11.32730       -4.44760        4.31750
H         11.24110       -5.93100        3.35320
H         13.38290       -4.93530        1.16670
H         11.90980       -5.84680        0.87460
H         12.16000       -4.28180        0.06370
H         11.88280       -2.22330        3.24920
H         13.40300       -2.92560        2.65260
H         12.29400       -2.13160        1.52510
H          7.89700       -7.21420        0.42630
20
N0000_Syn-60GP
N          7.99640       -5.79040        2.03820
C          9.04980       -4.87310        1.58940
C          9.09940       -4.88850        0.06020
N          9.42160       -6.13530       -0.60660
C         10.71680       -6.72970       -0.32360
C         10.80170       -7.69550        0.85710
O         12.07510       -8.06200        1.08110
C         12.29380       -9.03180        2.12930
O          9.85450       -8.12370        1.48990
O          8.85290       -3.90170       -0.59410
H          7.61810       -5.49840        2.93260
H          8.34530       -6.74150        2.12030
H         10.05020       -5.10540        1.99570
H          8.79990       -3.85320        1.88800
H          8.65980       -6.80190       -0.50020
H         11.46800       -5.94450       -0.19130
H         11.04860       -7.29850       -1.20310
H         13.36990       -9.19880        2.14610
H         11.94850       -8.63700        3.08730
H         11.76050       -9.95800        1.90460
32
N0010_Syn-60GP
N          8.24970       -6.02020        2.08900
C          9.01140       -4.87030        1.58800
C          9.09980       -4.89010        0.05550
N          9.42230       -6.13790       -0.60410
C         10.66670       -6.82900       -0.18340
C         11.82920       -5.96220       -0.69340
O         11.92810       -4.85220        0.07790
C         12.88140       -3.85890       -0.35470
O         12.55810       -6.17330       -1.63720
O          8.85180       -3.89750       -0.59190
C         10.69100       -8.31100       -0.67440
C         12.02840       -8.95060       -0.24220
C          9.54860       -9.08050        0.02890
C         10.51670       -8.43500       -2.20170
H          7.24950       -5.84850        2.03150
H          8.46470       -6.20890        3.06300
H         10.03370       -4.93110        1.97580
H          8.60830       -3.89020        1.87180
H          8.64580       -6.76920       -0.41160
H         10.76060       -6.86270        0.91400
H         13.88910       -4.28010       -0.36230
H         12.62540       -3.50590       -1.35590
H         12.80500       -3.04890        0.36990
H         12.17510       -8.87600        0.84290
H         12.03120      -10.01480       -0.50150
H         12.87960       -8.48210       -0.74140
H          9.58800       -8.96310        1.11740
H          8.55420       -8.76420       -0.30640
H          9.63070      -10.14800       -0.20160
H          9.58820       -7.96290       -2.53590
H         11.34470       -7.96520       -2.73520
H         10.47960       -9.49470       -2.48020
32
N0100_Syn-60GP
N          9.36300       -6.13710        2.20080
C          8.96580       -4.85250        1.60960
C          9.10000       -4.89110        0.06340
N          9.41990       -6.12850       -0.60730
C         10.75500       -6.68650       -0.40510
C         10.67730       -8.16320       -0.06320
O         11.88990       -8.73520       -0.07460
C         11.93980      -10.13830        0.26210
O          9.64520       -8.75780        0.18980
O          8.85400       -3.90590       -0.59660
C          9.73920       -3.65820        2.29180
C          9.62820       -3.80760        3.82680
C          9.10250       -2.30640        1.90870
C         11.22830       -3.66560        1.89680
H          9.11470       -6.16620        3.18410
H          8.88890       -6.91940        1.75730
H          7.89150       -4.63760        1.76240
H          8.71490       -6.84490       -0.43590
H         11.29130       -6.20500        0.42090
H         11.36820       -6.57130       -1.30750
H         11.57470      -10.29530        1.27950
H         11.33130      -10.71680       -0.43610
H         12.99000      -10.41540        0.18210
H         10.18740       -4.66980        4.20360
H         10.04320       -2.91840        4.31330
H          8.58270       -3.89650        4.14870
H          8.04290       -2.27570        2.19040
H          9.61240       -1.49750        2.44450
H          9.16750       -2.11110        0.83820
H         11.36050       -3.47460        0.82630
H         11.76670       -2.87870        2.43670
H         11.69690       -4.62310        2.14590
44
N0110_Syn-60GP
N          9.95040       -3.69450        1.96300
C          9.09690       -4.82360        1.59950
C          9.09970       -4.89000        0.05850
N          9.42170       -6.13570       -0.60550
C         10.76710       -6.67390       -0.32390
C         11.78540       -5.90090       -1.17960
O         12.77180       -5.40210       -0.40110
C         13.79420       -4.65200       -1.08460
O         11.74620       -5.75860       -2.38170
O          8.85240       -3.89980       -0.59360
C          7.62440       -4.82380        2.18000
C          6.87330       -3.52070        1.85190
C          6.84010       -6.02340        1.60890
C          7.71730       -4.98860        3.71120
C         10.84050       -8.21790       -0.59540
C         12.30630       -8.67730       -0.44530
C          9.99890       -8.95140        0.47230
C         10.32750       -8.58430       -2.00170
H          9.94330       -3.51950        2.96280
H          9.65000       -2.85300        1.47870
H          9.57180       -5.73290        1.98750
H          8.72770       -6.82640       -0.32640
H         11.06670       -6.52110        0.72270
H         14.47230       -4.30900       -0.30380
H         14.31920       -5.28810       -1.80190
H         13.35110       -3.80480       -1.61300
H          5.86240       -3.55830        2.27390
H          7.37510       -2.64840        2.28390
H          6.78800       -3.35870        0.77420
H          5.85680       -6.09790        2.08630
H          6.66350       -5.92200        0.53140
H          7.36160       -6.97120        1.79180
H          6.71510       -5.01330        4.15320
H          8.22650       -5.92060        3.98500
H          8.25430       -4.15770        4.18270
H         12.36430       -9.76760       -0.52890
H         12.94570       -8.25480       -1.22680
H         12.72270       -8.39110        0.52710
H         10.08600      -10.03430        0.33440
H         10.34130       -8.71460        1.48650
H          8.93040       -8.71420        0.41000
H          9.27490       -8.31750       -2.13430
H         10.89410       -8.06700       -2.77900
H         10.42420       -9.66510       -2.15630
44
N011'0_Syn-60GP
N          8.30410       -5.99220        2.10170
C          8.96840       -4.78370        1.61200
C          9.09980       -4.89070        0.06910
N          9.41930       -6.12630       -0.60990
C         10.70370       -6.80180       -0.40780
C         10.52000       -8.08950        0.39540
O         11.63800       -8.45100        1.05410
C         11.57370       -9.69030        1.79200
O          9.48330       -8.72450        0.44490
O          8.85470       -3.90860       -0.59970
C         10.22070       -4.24580        2.42790
C          9.65580       -3.51960        3.67080
C         11.01970       -3.22890        1.59030
C         11.15650       -5.36350        2.92440
C         11.40520       -7.06070       -1.80730
C         12.78410       -7.72470       -1.62580
C         11.60230       -5.68570       -2.47540
C         10.51310       -7.94130       -2.70020
H          7.91400       -5.85740        3.02870
H          8.90200       -6.81160        2.12150
H          8.22640       -3.98440        1.69920
H          8.65160       -6.78730       -0.49180
H         12.55870       -9.80810        2.24260
H         10.79960       -9.63580        2.56130
H         11.35300      -10.52170        1.11840
H         10.46930       -3.15460        4.30750
H          9.04250       -2.65830        3.38320
H          9.03740       -4.18630        4.28400
H         11.79280       -2.75790        2.20780
H         11.52120       -3.70170        0.73860
H         10.37390       -2.44070        1.19150
H         11.63320       -5.92190        2.11560
H         11.95970       -4.92540        3.52750
H         10.62870       -6.08060        3.56280
H         13.29880       -7.76210       -2.59210
H         13.41780       -7.16000       -0.93260
H         12.71170       -8.74930       -1.25070
H         12.04720       -5.81440       -3.46830
H         10.65110       -5.15990       -2.58430
H         12.28010       -5.05270       -1.88900
H         10.98640       -8.07810       -3.67880
H         10.34990       -8.93470       -2.26800
H          9.53790       -7.47320       -2.86090
H         11.38490       -6.15440        0.15140
32
N1000_Syn-60GP
N          8.61480       -6.06730        2.20200
C          9.09230       -4.83060        1.59040
C          9.10050       -4.89300        0.05300
N          9.42140       -6.13470       -0.60220
C         10.73020       -6.68410       -0.24780
C         10.79570       -8.13940       -0.66980
O         12.07040       -8.55100       -0.80310
C         12.25570       -9.94370       -1.13160
O          9.82800       -8.85500       -0.82490
O          8.85190       -3.89790       -0.59130
C          8.80820       -6.23870        3.66730
C          8.05330       -7.52310        4.04750
C          8.25350       -5.05230        4.48690
C         10.30610       -6.42760        3.96480
H          7.62180       -6.17210        2.00240
H         10.13040       -4.65710        1.90140
H          8.53100       -3.92490        1.85850
H          8.72120       -6.83990       -0.36610
H         10.94140       -6.67810        0.83490
H         11.52460       -6.12360       -0.74880
H         11.82810      -10.57780       -0.35130
H         11.77810      -10.17320       -2.08650
H         13.33410      -10.08350       -1.19520
H          6.97830       -7.42010        3.85410
H          8.42420       -8.37340        3.46720
H          8.17740       -7.74490        5.11220
H          8.35360       -5.24090        5.56140
H          8.78600       -4.12140        4.26570
H          7.19010       -4.89310        4.27240
H         10.45680       -6.62790        5.03050
H         10.70670       -7.27270        3.39630
H         10.89340       -5.53590        3.72050
44
N1010_Syn-60GP
N          7.66790       -5.62470        1.85110
C          8.91470       -4.89740        1.57750
C          9.09970       -4.88980        0.05760
N          9.42210       -6.13730       -0.60510
C         10.64480       -6.86110       -0.19000
C         11.83140       -5.97980       -0.61090
O         11.85240       -4.86880        0.16260
C         12.82040       -3.85960       -0.19420
O         12.63800       -6.18540       -1.49050
O          8.85210       -3.89850       -0.59300
C         10.66980       -8.31320       -0.76350
C          9.48860       -9.10210       -0.15220
C         10.55450       -8.34430       -2.30110
C         11.97790       -9.00190       -0.31700
C          7.38760       -6.01790        3.25820
C          5.95020       -6.56430        3.26790
C          8.35600       -7.13800        3.67600
C          7.49660       -4.83080        4.23980
H          6.88950       -5.06020        1.51510
H          9.74750       -5.41990        2.05350
H          8.92060       -3.85470        1.92250
H          8.61760       -6.74660       -0.46510
H         10.71600       -6.95830        0.90740
H         13.83250       -4.26420       -0.12090
H         12.63880       -3.51140       -1.21330
H         12.67250       -3.05080        0.52060
H          9.55700      -10.15400       -0.44910
H          9.49870       -9.06320        0.94340
H          8.51200       -8.74330       -0.49680
H         10.51550       -9.38470       -2.64440
H          9.64640       -7.83860       -2.64180
H         11.41010       -7.85730       -2.77230
H         12.85570       -8.52200       -0.75470
H         12.08250       -8.99150        0.77550
H         11.97240      -10.04970       -0.63630
H          5.67440       -6.91130        4.26870
H          5.23140       -5.78890        2.97580
H          5.85240       -7.40140        2.56980
H          8.11390       -7.49190        4.68350
H          8.28230       -7.98330        2.98520
H          9.39680       -6.79770        3.69530
H          6.82190       -4.01790        3.94670
H          7.22810       -5.13980        5.25590
H          8.51450       -4.42880        4.27660
44
N1100_Syn-60GP
N          9.44320       -3.50880        2.12250
C          9.01420       -4.81080        1.61050
C          9.09920       -4.88820        0.06980
N          9.42060       -6.13120       -0.61100
C         10.71050       -6.75600       -0.37190
C         10.80710       -7.73640        0.79520
O         12.09310       -8.04420        1.05250
C         12.32260       -9.04330        2.06980
O          9.86310       -8.22430        1.38370
O          8.85400       -3.90610       -0.59930
C          7.52100       -5.10790        2.08700
C          6.60030       -3.91410        1.76940
C          7.56220       -5.32650        3.61150
C          6.94010       -6.37480        1.42550
C         10.83860       -3.27910        2.56540
C         11.90270       -3.61720        1.49670
C         10.92490       -1.77780        2.89630
C         11.11630       -4.08900        3.84460
H          9.18430       -2.80060        1.44020
H          9.63440       -5.60060        2.04070
H          8.66420       -6.80260       -0.50780
H         11.48710       -5.99480       -0.27320
H         10.98580       -7.33390       -1.26560
H         11.92500       -8.70540        3.02930
H         11.84370       -9.98440        1.79070
H         13.40440       -9.15970        2.12050
H          5.57940       -4.14450        2.09470
H          6.92510       -3.01340        2.29680
H          6.56790       -3.69470        0.69730
H          6.54700       -5.47050        3.99860
H          8.14730       -6.21710        3.87040
H          8.00160       -4.46130        4.11400
H          7.59450       -7.24190        1.55420
H          5.97380       -6.61240        1.88390
H          6.74480       -6.22720        0.35560
H         12.90170       -3.31580        1.83150
H         11.94440       -4.69360        1.30340
H         11.69120       -3.10200        0.55350
H         11.91580       -1.52200        3.28520
H         10.74960       -1.16800        2.00180
H         10.17490       -1.50820        3.64600
H         10.40530       -3.82000        4.63110
H         11.03860       -5.16800        3.67290
H         12.12980       -3.88820        4.20880
56
N1110_Syn-60GP
N          8.46580       -6.06920        2.18730
C          8.90420       -4.79230        1.61840
C          9.09960       -4.88970        0.06800
N          9.42010       -6.12910       -0.60970
C         10.63740       -6.86840       -0.26210
C         11.84380       -6.14940       -0.88850
O         12.88020       -6.09000       -0.01120
C         14.09050       -5.48880       -0.51090
O         11.91100       -5.70720       -2.01260
O          8.85420       -3.90670       -0.59880
C         10.07570       -4.09470        2.42780
C         11.22630       -5.04540        2.81760
C          9.46870       -3.52100        3.72900
C         10.66010       -2.91880        1.61870
C         10.56150       -8.35440       -0.78570
C          9.47680       -9.11130        0.01070
C         10.23460       -8.41960       -2.29050
C         11.91260       -9.05310       -0.52340
C          7.01490       -6.30620        2.42400
C          6.24710       -6.24770        1.09100
C          6.90330       -7.72330        3.01260
C          6.38170       -5.30300        3.41640
H          8.97440       -6.28420        3.03750
H          8.09170       -4.05650        1.66850
H          8.62240       -6.74300       -0.46570
H         10.80840       -6.92970        0.81950
H         14.79240       -5.51240        0.32250
H         14.47800       -6.06060       -1.35780
H         13.90160       -4.46170       -0.83130
H         11.94160       -4.49860        3.44240
H         10.89030       -5.90450        3.41000
H         11.77500       -5.42140        1.95340
H         10.24630       -3.01660        4.31250
H          8.68370       -2.78780        3.51480
H          9.03720       -4.30100        4.36410
H          9.88080       -2.22220        1.29670
H         11.37660       -2.37030        2.24030
H         11.18680       -3.25500        0.72120
H          9.46890      -10.16490       -0.28930
H          9.66260       -9.06360        1.08870
H          8.46870       -8.72460       -0.17330
H         10.19560       -9.46730       -2.61020
H          9.27040       -7.95680       -2.51610
H         10.98880       -7.90310       -2.88910
H         12.72020       -8.62580       -1.12580
H         12.20600       -8.98670        0.53020
H         11.83550      -10.11350       -0.78600
H          5.18300       -6.44000        1.26170
H          6.32660       -5.26760        0.60990
H          6.61030       -7.00830        0.39220
H          5.85720       -7.98120        3.20730
H          7.32280       -8.46330        2.32520
H          7.44400       -7.79690        3.96440
H          6.44730       -4.27170        3.05620
H          5.32030       -5.52950        3.56660
H          6.87520       -5.35370        4.39290
56
N111'0_Syn-60GP
N          9.40270       -3.48830        2.11150
C          9.03260       -4.81280        1.61110
C          9.09970       -4.89000        0.06700
N          9.42050       -6.13070       -0.60920
C         10.74860       -6.71900       -0.38540
C         10.70460       -7.80100        0.69420
O         11.78570       -7.76590        1.49970
C         11.85990       -8.79050        2.51470
O          9.80160       -8.60610        0.82410
O          8.85370       -3.90480       -0.59830
C          7.56940       -5.18600        2.12200
C          7.04660       -6.49820        1.50270
C          6.57750       -4.05370        1.79310
C          7.64600       -5.36470        3.65040
C         11.34750       -7.26360       -1.74050
C         12.71190       -7.93440       -1.48570
C         10.38920       -8.27050       -2.40320
C         11.54540       -6.05310       -2.67320
C         10.78560       -3.18530        2.55380
C         11.10950       -3.97800        3.83270
C         11.86620       -3.46430        1.48470
C         10.78900       -1.68110        2.88380
H          9.11640       -2.80230        1.41710
H          9.70940       -5.56550        2.02770
H          8.70100       -6.83100       -0.44500
H         10.99690       -8.72880        3.18110
H         11.88740       -9.77980        2.05210
H         12.78350       -8.59240        3.05730
H          6.10860       -6.78140        1.99270
H          6.81470       -6.38870        0.43620
H          7.74610       -7.33090        1.62800
H          5.57680       -4.33020        2.14380
H          6.86270       -3.12280        2.28990
H          6.51350       -3.86490        0.71640
H          8.04130       -4.46390        4.12570
H          6.64730       -5.56020        4.05720
H          8.28670       -6.21270        3.92210
H         13.17520       -8.20020       -2.44180
H         13.39950       -7.26630       -0.95500
H         12.61990       -8.85570       -0.90040
H         10.82510       -8.63110       -3.34160
H         10.19940       -9.13910       -1.76480
H          9.43000       -7.80140       -2.64140
H         10.60560       -5.51450       -2.81830
H         12.28310       -5.35220       -2.26370
H         11.91090       -6.38780       -3.65040
H         12.10950       -3.71730        4.19610
H         10.38510       -3.75160        4.62040
H         11.09880       -5.05930        3.65900
H         12.84470       -3.09860        1.81640
H         11.97480       -4.53700        1.29890
H         11.62160       -2.96910        0.53890
H         10.02630       -1.45230        3.63430
H         11.76500       -1.37070        3.27070
H         10.57890       -1.08270        1.98900
H         11.42890       -5.93680       -0.04220
20
N0000_Anti120WP
N          8.78480       -3.69720        2.24560
C          9.12870       -4.94120        1.56030
C          9.10040       -4.89220        0.04650
N          9.42570       -6.15170       -0.59960
C          8.31310       -6.61230       -1.45770
C          8.72960       -7.81870       -2.27510
O          7.68230       -8.33190       -2.93230
C          7.92940       -9.45380       -3.82630
O          9.86800       -8.25300       -2.35500
O          8.84770       -3.88160       -0.58740
H          7.83850       -3.40990        1.98590
H          9.39480       -2.94230        1.92380
H          8.45890       -5.75400        1.87870
H         10.13730       -5.27540        1.84580
H         10.23930       -5.96800       -1.20090
H          7.96440       -5.84580       -2.16640
H          7.45490       -6.89150       -0.83410
H          6.95720       -9.69160       -4.25800
H          8.63580       -9.15810       -4.60480
H          8.31980      -10.30280       -3.26190
32
N0010_Anti120WP
N          8.95260       -3.63440        2.20680
C          9.27820       -4.89460        1.54000
C          9.10080       -4.89330        0.03350
N          9.42770       -6.15970       -0.59360
C          8.41600       -6.89410       -1.41570
C          9.17460       -8.14160       -1.88490
O          8.46400       -9.26370       -1.72970
C          9.03850      -10.50050       -2.23970
O         10.30090       -8.11530       -2.36110
O          8.84530       -3.87250       -0.58040
C          7.68720       -6.17850       -2.63260
C          6.51930       -5.31690       -2.09890
C          8.66080       -5.32850       -3.46970
C          7.05710       -7.25310       -3.55130
H          7.97350       -3.39830        2.02760
H          9.49040       -2.87410        1.78410
H          8.67980       -5.71700        1.95730
H         10.32550       -5.17380        1.72630
H         10.23760       -5.97000       -1.19630
H          7.63130       -7.23870       -0.73330
H          9.23230      -10.40590       -3.31050
H          9.96370      -10.73170       -1.70770
H          8.28360      -11.26410       -2.05170
H          5.98480       -4.86280       -2.94110
H          5.80370       -5.93700       -1.54570
H          6.84950       -4.51020       -1.44580
H          9.08210       -4.50450       -2.89030
H          9.48380       -5.93700       -3.86120
H          8.12590       -4.89910       -4.32540
H          6.45620       -6.75410       -4.31960
H          7.81120       -7.85700       -4.06880
H          6.39670       -7.92520       -2.99300
32
N0100_Anti120WP
N         10.68200       -4.80420        1.88580
C          9.23250       -4.92530        1.58570
C          9.09900       -4.88720        0.05800
N          9.42610       -6.15300       -0.60610
C          8.32380       -6.61320       -1.47960
C          7.17450       -7.22070       -0.67900
O          6.04940       -7.25070       -1.40980
C          4.86040       -7.82820       -0.79840
O          7.24730       -7.63610        0.46550
O          8.84870       -3.88530       -0.59240
C          8.34460       -3.91670        2.38910
C          8.85100       -2.46240        2.29970
C          8.34720       -4.35210        3.87190
C          6.88540       -3.98630        1.88250
H         11.18940       -5.61290        1.52150
H         11.08780       -3.97660        1.44410
H          8.93710       -5.93440        1.89120
H         10.22200       -5.95210       -1.22450
H          8.70790       -7.40350       -2.13730
H          7.91850       -5.82260       -2.12400
H          4.08570       -7.75810       -1.56170
H          5.04320       -8.87020       -0.52780
H          4.57860       -7.25250        0.08580
H          9.85230       -2.35690        2.73200
H          8.87670       -2.10430        1.26680
H          8.18090       -1.80590        2.86830
H          7.73790       -3.65890        4.46430
H          7.91970       -5.35510        3.99060
H          9.35750       -4.35670        4.29170
H          6.50370       -5.01440        1.90530
H          6.24080       -3.38370        2.53350
H          6.78090       -3.59980        0.86460
44
N0110_Anti120WP
N         10.79110       -4.87100        1.76260
C          9.32130       -4.93260        1.55840
C          9.10040       -4.89220        0.04010
N          9.42710       -6.15720       -0.59680
C          8.37770       -6.83000       -1.40750
C          8.79760       -8.30730       -1.38000
O          7.82280       -9.09970       -0.91090
C          8.09190      -10.52750       -0.83000
O          9.89340       -8.72370       -1.72790
O          8.84630       -3.87610       -0.58380
C          8.52090       -3.89530        2.40770
C          9.03680       -2.45100        2.24920
C          7.02870       -3.95980        2.00980
C          8.63390       -4.30650        3.89200
C          8.07470       -6.33280       -2.88270
C          7.41020       -7.48200       -3.67800
C          7.06680       -5.16270       -2.84840
C          9.36290       -5.89200       -3.60160
H         11.19900       -4.07350        1.27040
H         11.23230       -5.70870        1.37690
H          9.00530       -5.92880        1.88910
H         10.27140       -6.02470       -1.15950
H          7.44140       -6.76550       -0.84340
H          7.17480      -10.96860       -0.43910
H          8.31760      -10.92280       -1.82280
H          8.92840      -10.71200       -0.15240
H         10.07710       -2.35640        2.58080
H          8.96950       -2.11000        1.21300
H          8.43410       -1.77630        2.86940
H          6.43090       -3.35720        2.70380
H          6.85500       -3.57480        1.00100
H          6.65080       -4.98920        2.05610
H          8.07850       -3.60020        4.52020
H          8.21140       -5.30500        4.05800
H          9.67460       -4.31520        4.22990
H          7.10770       -7.11260       -4.66440
H          8.08890       -8.32700       -3.84020
H          6.51080       -7.85110       -3.17120
H          6.82720       -4.85590       -3.87370
H          6.12990       -5.46550       -2.36370
H          7.46430       -4.29650       -2.31900
H          9.80740       -5.01080       -3.12660
H         10.11070       -6.69260       -3.62140
H          9.13240       -5.62370       -4.63910
44
N011'0_Anti120WP
N         10.80990       -4.97930        1.74950
C          9.33210       -4.92480        1.56200
C          9.09970       -4.88940        0.04540
N          9.42770       -6.15940       -0.59990
C          8.42870       -6.87520       -1.43440
C          7.19460       -7.14160       -0.57680
O          6.53250       -8.24680       -0.94430
C          5.29210       -8.54180       -0.24130
O          6.83090       -6.41690        0.33600
O          8.84650       -3.87670       -0.58600
C          8.66340       -3.80130        2.41820
C          9.30750       -2.41580        2.20240
C          8.80930       -4.19160        3.90610
C          7.15380       -3.71140        2.10400
C          8.04610       -6.27640       -2.86290
C          7.64290       -7.44900       -3.78460
C          9.29010       -5.59750       -3.47110
C          6.88210       -5.26420       -2.80670
H         11.26680       -4.19550        1.27760
H         11.17860       -5.82860        1.31710
H          8.93840       -5.88400        1.91240
H         10.27300       -6.01440       -1.15680
H          5.49090       -8.70120        0.82080
H          4.58380       -7.72030       -0.37040
H          4.91250       -9.45320       -0.70300
H          8.80350       -1.67620        2.83660
H         10.36810       -2.41090        2.47780
H          9.21540       -2.08810        1.16370
H          9.85930       -4.26650        4.20310
H          8.32890       -3.43660        4.53960
H          8.32560       -5.15480        4.10970
H          6.66010       -4.67690        2.24870
H          6.68330       -2.98530        2.77780
H          6.96760       -3.38830        1.07650
H          6.76380       -7.98170       -3.41060
H          7.40660       -7.06540       -4.78440
H          8.46350       -8.17050       -3.88380
H         10.15340       -6.27540       -3.48670
H          9.07660       -5.31060       -4.50710
H          9.56550       -4.69320       -2.92240
H          7.10250       -4.42880       -2.13910
H          6.70350       -4.85890       -3.81000
H          5.94790       -5.73470       -2.47720
H          8.89090       -7.84750       -1.63880
32
N1000_Anti120WP
N          8.80680       -3.74550        2.28950
C          9.18460       -4.95960        1.56590
C          9.09920       -4.88770        0.05160
N          9.42640       -6.15430       -0.60310
C          8.32990       -6.68270       -1.44410
C          7.30090       -7.46520       -0.63160
O          6.22730       -7.75770       -1.38380
C          5.15610       -8.52560       -0.76340
O          7.41600       -7.79570        0.53680
O          8.84820       -3.88340       -0.58900
C          7.38450       -3.61550        2.75190
C          6.42730       -3.57610        1.54770
C          7.29720       -2.27650        3.50620
C          6.96280       -4.75400        3.71020
H          9.40270       -3.68260        3.11700
H          8.63360       -5.86510        1.86100
H         10.23800       -5.19780        1.77670
H         10.20370       -5.93680       -1.23930
H          8.75610       -7.38010       -2.17550
H          7.80210       -5.90740       -2.01620
H          4.74150       -7.97290        0.08240
H          4.40540       -8.65020       -1.54400
H          5.53130       -9.49570       -0.43130
H          6.41450       -4.52170        0.99520
H          5.40510       -3.39800        1.90010
H          6.69960       -2.77550        0.85320
H          7.55570       -1.43940        2.84840
H          6.28060       -2.11680        3.88250
H          7.97810       -2.26440        4.36610
H          7.61990       -4.78980        4.58740
H          5.93810       -4.58750        4.06290
H          6.98080       -5.73630        3.22610
44
N1010_Anti120WP
N          8.91220       -3.74600        2.27700
C          9.28950       -4.95200        1.54310
C          9.10010       -4.89070        0.03450
N          9.42820       -6.16160       -0.59470
C          8.42700       -6.87910       -1.43850
C          9.07480       -8.25090       -1.67100
O          8.24110       -9.26350       -1.40250
C          8.71870      -10.61570       -1.65400
O         10.22300       -8.40870       -2.06260
O          8.84550       -3.87310       -0.58030
C          7.91400       -6.25180       -2.80550
C          9.04880       -5.54670       -3.56880
C          7.33190       -7.37710       -3.69580
C          6.76120       -5.26220       -2.52440
C          7.50760       -3.66220        2.79870
C          7.20430       -4.76200        3.84280
C          7.37580       -2.28320        3.46820
C          6.49080       -3.76270        1.64790
H          9.53960       -3.65880        3.07900
H          8.79970       -5.87610        1.89160
H         10.36490       -5.14380        1.67590
H         10.26570       -5.99060       -1.16240
H          7.54440       -7.05390       -0.81450
H          9.57410      -10.83660       -1.01170
H          7.87660      -11.26480       -1.41170
H          8.99800      -10.72370       -2.70460
H          8.67160       -5.18430       -4.53240
H          9.43140       -4.68490       -3.01510
H          9.88100       -6.22970       -3.77220
H          6.55070       -7.94060       -3.17400
H          8.09850       -8.08220       -4.03640
H          6.88160       -6.93120       -4.58970
H          5.93500       -5.76460       -2.00630
H          7.07950       -4.41090       -1.92260
H          6.37090       -4.87480       -3.47320
H          6.18860       -4.64100        4.23660
H          7.26750       -5.76770        3.41240
H          7.90230       -4.70270        4.68660
H          8.10290       -2.17030        4.28190
H          7.54270       -1.48070        2.74160
H          6.37370       -2.15910        3.89420
H          6.50100       -4.74990        1.17200
H          5.48020       -3.61010        2.04390
H          6.68100       -3.00600        0.88150
44
N1100_Anti120WP
N         10.21770       -3.85550        2.01370
C          9.22760       -4.85850        1.59690
C          9.09950       -4.88890        0.05850
N          9.42530       -6.14970       -0.60590
C          8.29930       -6.72510       -1.37310
C          8.78360       -7.91640       -2.18150
O          7.76490       -8.70250       -2.54760
C          8.07080       -9.86230       -3.37390
O          9.94840       -8.12220       -2.48470
O          8.84910       -3.88680       -0.59320
C          7.84680       -4.63590        2.33200
C          8.07060       -4.91070        3.83250
C          6.79480       -5.62890        1.79990
C          7.32960       -3.19560        2.16140
C         11.63920       -4.24040        2.22040
C         12.38150       -2.93480        2.55830
C         11.75270       -5.20180        3.41900
C         12.28720       -4.88680        0.97600
H         10.16200       -3.03140        1.41770
H          9.58130       -5.84720        1.89700
H         10.14860       -5.90940       -1.29510
H          7.84450       -6.01500       -2.08360
H          7.51010       -7.06260       -0.69560
H          7.11160      -10.35110       -3.54380
H          8.51410       -9.54070       -4.31840
H          8.75370      -10.52720       -2.84140
H          7.14140       -4.73460        4.38720
H          8.37470       -5.94970        4.00740
H          8.84330       -4.25320        4.23910
H          5.87950       -5.56010        2.39940
H          6.51360       -5.41400        0.76250
H          7.15190       -6.66440        1.86110
H          7.13070       -2.95390        1.11330
H          6.39360       -3.07310        2.71980
H          8.05000       -2.47150        2.55430
H         13.44120       -3.13740        2.74760
H         12.31790       -2.22040        1.72790
H         11.95180       -2.46640        3.45040
H         12.80650       -5.43420        3.61020
H         11.32950       -4.74700        4.32040
H         11.23840       -6.15220        3.23860
H         12.21870       -4.21740        0.11030
H         13.34750       -5.09960        1.15590
H         11.79890       -5.83370        0.72230
56
N1110_Anti120WP
N         10.18740       -3.70740        1.94320
C          9.32290       -4.83190        1.57600
C          9.10000       -4.89050        0.04700
N          9.42680       -6.15590       -0.60030
C          8.42660       -6.94120       -1.38380
C          9.20290       -8.21670       -1.74030
O          8.54760       -9.32920       -1.38800
C          9.16720      -10.60600       -1.71310
O         10.29910       -8.22240       -2.28280
O          8.84710       -3.87910       -0.58720
C          7.96010       -4.78710        2.37610
C          8.27890       -5.02790        3.86470
C          7.01940       -5.90600        1.88560
C          7.25870       -3.42350        2.22690
C          7.72630       -6.31980       -2.66230
C          7.11350       -7.47120       -3.49570
C          6.55780       -5.40690       -2.22790
C          8.71620       -5.53370       -3.54070
C         11.65890       -3.90540        2.01960
C         11.99670       -4.83930        3.19750
C         12.27320       -4.47190        0.71910
C         12.25470       -2.51370        2.29690
H          9.97800       -2.90360        1.35370
H          9.81190       -5.76730        1.85530
H         10.19000       -5.93210       -1.24780
H          7.63120       -7.24170       -0.69670
H          8.46570      -11.36090       -1.35740
H          9.30770      -10.68780       -2.79340
H         10.12730      -10.69650       -1.19990
H          8.71870       -6.02070        4.02130
H          8.97950       -4.27710        4.23990
H          7.35850       -4.97070        4.45820
H          6.13020       -5.95470        2.52490
H          6.66450       -5.72690        0.86410
H          7.50760       -6.88790        1.91920
H          7.00150       -3.20620        1.18520
H          6.32910       -3.42240        2.80910
H          7.89070       -2.61270        2.60360
H          6.52460       -7.04850       -4.31730
H          7.87820       -8.11740       -3.94170
H          6.44440       -8.09390       -2.89080
H          6.03440       -5.03610       -3.11730
H          5.82930       -5.96160       -1.62340
H          6.89470       -4.54090       -1.65750
H          9.11760       -4.66410       -3.01300
H          9.55200       -6.16200       -3.86660
H          8.20030       -5.17150       -4.43770
H         13.08380       -4.93080        3.30140
H         11.59060       -4.44130        4.13310
H         11.59790       -5.84930        3.05150
H         13.36430       -4.53700        0.80230
H         11.90170       -5.48130        0.51040
H         12.03800       -3.82850       -0.13710
H         11.84180       -2.09550        3.22120
H         13.34340       -2.57710        2.39850
H         12.03230       -1.82130        1.47520
56
N111'0_Anti120WP
N         10.20800       -3.88740        2.02110
C          9.20250       -4.87320        1.59330
C          9.10030       -4.89200        0.05200
N          9.42550       -6.15080       -0.60210
C          8.32470       -6.75530       -1.38960
C          8.27900       -6.15190       -2.80110
O          7.02920       -5.92350       -3.22060
C          6.85420       -5.40070       -4.56820
O          9.27260       -5.91260       -3.47450
O          8.84800       -3.88260       -0.59040
C          7.82490       -4.63210        2.32870
C          8.04770       -4.92360        3.82760
C          6.75000       -5.60120        1.79880
C          7.32980       -3.18290        2.16750
C          8.43990       -8.32960       -1.41520
C          8.24780       -8.84500        0.02640
C          7.32380       -8.92450       -2.30070
C          9.81440       -8.78960       -1.93870
C         11.62510       -4.29580        2.21570
C         12.25340       -4.95780        0.96890
C         12.39050       -3.00100        2.54280
C         11.73240       -5.25570        3.41590
H         10.16460       -3.06080        1.42740
H          9.54190       -5.86740        1.88970
H         10.19680       -5.95540       -1.24840
H          7.35400       -4.43350       -4.66030
H          7.25980       -6.10640       -5.29670
H          5.77650       -5.29290       -4.69460
H          7.12110       -4.74500        4.38630
H          8.34150       -5.96830        3.99110
H          8.82880       -4.27920        4.23970
H          5.83740       -5.50970        2.39930
H          6.47160       -5.38190        0.76120
H          7.08110       -6.64400        1.86030
H          7.13470       -2.93400        1.12000
H          6.39510       -3.05120        2.72620
H          8.06070       -2.47110        2.56420
H          8.36930       -9.93430        0.04990
H          8.98330       -8.40280        0.70490
H          7.24340       -8.61490        0.40220
H          7.33230      -10.01710       -2.21000
H          6.33240       -8.57010       -1.99220
H          7.45950       -8.68130       -3.36100
H          9.98970       -8.46280       -2.96930
H         10.62940       -8.41270       -1.31080
H          9.86110       -9.88520       -1.92190
H         13.31320       -5.18000        1.14120
H         11.75350       -5.90150        0.72620
H         12.18490       -4.29320        0.09910
H         13.44770       -3.21910        2.72880
H         12.33400       -2.29110        1.70820
H         11.97190       -2.52060        3.43370
H         11.20110       -6.19760        3.24080
H         12.78360       -5.50480        3.60010
H         11.32270       -4.79240        4.31910
H          7.37300       -6.51850       -0.90730
20
N0000_Anti-120WP
N          8.79500       -3.69240        2.24420
C          9.09860       -4.94790        1.56030
C          9.10040       -4.89210        0.04640
N          9.42580       -6.15200       -0.59960
C         10.60690       -6.01070       -1.47770
C         10.82200       -7.26650       -2.29830
O         11.96010       -7.18580       -2.99880
C         12.28030       -8.28530       -3.89740
O         10.05580       -8.21600       -2.34460
O          8.84770       -3.88150       -0.58730
H          7.89110       -3.33360        1.92870
H          9.47700       -2.97950        1.97600
H          8.38230       -5.73100        1.84970
H         10.08070       -5.33050        1.87630
H          8.61510       -6.40260       -1.18020
H         11.50240       -5.83630       -0.86800
H         10.52730       -5.17080       -2.18400
H         13.21470       -7.99540       -4.37750
H         12.40870       -9.20750       -3.32730
H         11.48610       -8.40310       -4.63720
32
N0010_Anti-120WP
N          8.86360       -3.66490        2.22640
C          9.10620       -4.94220        1.55720
C          9.10080       -4.89390        0.04330
N          9.42580       -6.15220       -0.59770
C         10.63490       -6.01650       -1.45240
C         10.32690       -5.19070       -2.71210
O         11.21960       -4.20790       -2.89310
C         11.03260       -3.32350       -4.03180
O          9.38320       -5.39570       -3.46230
O          8.84720       -3.87950       -0.58600
C         11.28210       -7.41080       -1.77720
C         11.82470       -8.00890       -0.46260
C         10.26590       -8.38530       -2.40330
C         12.46590       -7.20670       -2.74710
H          7.98730       -3.26000        1.88890
H          9.58910       -2.99760        1.95290
H          8.35690       -5.69090        1.85430
H         10.07100       -5.36290        1.87430
H          8.62420       -6.41330       -1.18410
H         11.37770       -5.45210       -0.87780
H         11.08130       -3.89240       -4.96280
H         10.06960       -2.81390       -3.95020
H         11.85290       -2.60770       -3.97370
H         12.27760       -8.98720       -0.66040
H         12.59560       -7.36630       -0.02060
H         11.02800       -8.14410        0.27380
H          9.43360       -8.59690       -1.72300
H          9.85610       -7.99650       -3.34020
H         10.76140       -9.33840       -2.62140
H         12.98820       -8.15900       -2.89320
H         12.13900       -6.85610       -3.73280
H         13.18790       -6.48470       -2.34830
32
N0100_Anti-120WP
N          9.70370       -3.62200        2.10190
C          9.17790       -4.89710        1.58510
C          9.10040       -4.89230        0.04950
N          9.42550       -6.15070       -0.60090
C         10.52800       -5.99620       -1.56940
C         10.83280       -7.33070       -2.22290
O         12.09080       -7.37600       -2.67770
C         12.50820       -8.57720       -3.38630
O         10.02830       -8.24150       -2.34830
O          8.84800       -3.88250       -0.58910
C          7.80240       -5.29070        2.26110
C          6.79410       -4.12470        2.20690
C          8.07670       -5.66080        3.73330
C          7.18230       -6.51860        1.56040
H         10.65440       -3.48520        1.75090
H          9.16190       -2.84320        1.72320
H          9.89300       -5.68640        1.84540
H          8.59190       -6.48570       -1.09480
H         11.42350       -5.63960       -1.05090
H         10.31240       -5.28190       -2.37970
H         13.55540       -8.40760       -3.63850
H         12.40310       -9.44810       -2.73540
H         11.90760       -8.70380       -4.29020
H          7.13490       -3.25910        2.78490
H          6.59900       -3.79930        1.17890
H          5.83950       -4.44900        2.63870
H          7.13600       -5.91180        4.23770
H          8.73730       -6.53280        3.80430
H          8.54160       -4.83300        4.27610
H          7.88560       -7.35620        1.51630
H          6.29610       -6.84980        2.11410
H          6.85430       -6.28970        0.53900
44
N0110_Anti-120WP
N          9.57070       -3.60850        2.12200
C          9.15130       -4.91280        1.57920
C          9.10120       -4.89510        0.04470
N          9.42530       -6.15000       -0.59800
C         10.59640       -6.04810       -1.49780
C         10.21040       -5.43130       -2.84870
O         11.09100       -4.50530       -3.24970
C         10.84680       -3.84470       -4.52190
O          9.21710       -5.74370       -3.49080
O          8.84740       -3.88040       -0.58720
C          7.80340       -5.42390        2.23200
C          6.70270       -4.34800        2.14340
C          7.29760       -6.71050        1.54360
C          8.08600       -5.75460        3.71270
C         11.31520       -7.44300       -1.63670
C         12.52500       -7.31120       -2.58490
C         11.82510       -7.85240       -0.23860
C         10.35830       -8.52900       -2.16550
H          8.99070       -2.86700        1.72510
H         10.51920       -3.40520        1.79770
H          9.92110       -5.64750        1.84380
H          8.61080       -6.45770       -1.13770
H         11.32060       -5.37000       -1.03320
H         11.66300       -3.13060       -4.63300
H         10.86080       -4.57680       -5.33240
H          9.88430       -3.32910       -4.49470
H          6.96390       -3.44550        2.70650
H          6.49690       -4.06110        1.10560
H          5.77190       -4.74230        2.56870
H          6.44360       -7.10780        2.10450
H          6.95120       -6.52720        0.51970
H          8.07190       -7.48330        1.50920
H          7.16230       -6.08070        4.20530
H          8.81690       -6.56750        3.80050
H          8.47280       -4.88620        4.25290
H         13.08680       -8.25260       -2.59370
H         12.22430       -7.09740       -3.61670
H         13.20510       -6.51680       -2.25510
H         12.33020       -8.82350       -0.29800
H         12.54500       -7.12300        0.15330
H         10.99880       -7.93450        0.47250
H          9.49890       -8.66750       -1.50070
H          9.98680       -8.29220       -3.16740
H         10.88960       -9.48650       -2.22150
44
N011'0_Anti-120WP
N          9.36910       -3.68420        2.19010
C          8.94650       -4.95290        1.56320
C          9.10100       -4.89450        0.03770
N          9.42680       -6.15600       -0.59510
C         10.66410       -6.30600       -1.41590
C         10.65150       -7.80230       -1.76310
O         11.78030       -8.42300       -1.39880
C         11.89480       -9.84310       -1.70010
O          9.71370       -8.37100       -2.30380
O          8.84600       -3.87500       -0.58310
C          7.48610       -5.37130        2.00830
C          6.47250       -4.23740        1.75380
C          7.53250       -5.69050        3.51760
C          7.01280       -6.63930        1.26530
C         10.91850       -5.41180       -2.69700
C         12.01590       -6.08790       -3.55460
C         11.47170       -4.03400       -2.26840
C          9.64670       -5.23780       -3.54660
H          8.91580       -2.90150        1.71460
H         10.37000       -3.55300        2.02690
H          9.61910       -5.74350        1.91720
H          8.63290       -6.38110       -1.20420
H         11.10460      -10.39840       -1.18990
H         11.83030      -10.00140       -2.77900
H         12.87640      -10.13480       -1.32590
H          5.47210       -4.56920        2.05720
H          6.70760       -3.33710        2.33140
H          6.42370       -3.96470        0.69410
H          7.87570       -4.83060        4.09900
H          6.53190       -5.96680        3.87080
H          8.20460       -6.53310        3.72000
H          7.74300       -7.45080        1.34500
H          6.06910       -6.98430        1.70320
H          6.82330       -6.45370        0.20190
H         11.67860       -7.03180       -3.99820
H         12.29260       -5.42030       -4.37830
H         12.91990       -6.28480       -2.96650
H         12.38470       -4.14820       -1.67080
H         11.72910       -3.44970       -3.15950
H         10.75060       -3.45700       -1.69040
H          8.86420       -4.70930       -2.99540
H          9.88270       -4.64930       -4.44110
H          9.24960       -6.20390       -3.87630
H         11.51570       -6.14880       -0.74480
32
N1000_Anti-120WP
N          8.71950       -3.75520        2.30530
C          9.00370       -4.97990        1.56310
C          9.09960       -4.88930        0.05000
N          9.42640       -6.15430       -0.60200
C         10.65060       -6.07190       -1.42850
C         11.91930       -6.12100       -0.58150
O         12.99510       -5.81050       -1.32230
C         14.29460       -5.82470       -0.66440
O         11.97340       -6.40140        0.60510
O          8.84780       -3.88190       -0.58850
C          9.86340       -2.90740        2.77480
C         10.70630       -3.68700        3.80190
C          9.23150       -1.68920        3.47400
C         10.77390       -2.41120        1.62950
H          8.08980       -3.17090        1.75280
H          8.20940       -5.72530        1.73820
H          9.91400       -5.46660        1.92550
H          8.64780       -6.34730       -1.24570
H         10.69330       -5.17520       -2.06170
H         10.67600       -6.93940       -2.09970
H         14.51550       -6.82660       -0.29030
H         15.00700       -5.53510       -1.43710
H         14.30660       -5.10480        0.15710
H         11.22260       -4.54560        3.35890
H         11.47800       -3.02870        4.21680
H         10.08410       -4.04550        4.62950
H          8.62400       -2.00200        4.33040
H         10.01210       -1.01130        3.83720
H          8.59210       -1.12440        2.78400
H         10.20040       -1.83610        0.89480
H         11.56590       -1.76630        2.02910
H         11.26330       -3.24020        1.10780
44
N1010_Anti-120WP
N          8.82510       -3.71830        2.20830
C          9.15330       -4.97410        1.54140
C          9.10120       -4.89520        0.03880
N          9.42630       -6.15390       -0.59540
C         10.66300       -6.08520       -1.42060
C         10.29510       -5.84070       -2.88830
O         11.18570       -5.07060       -3.51980
C         10.97440       -4.81770       -4.93830
O          9.29770       -6.30370       -3.42580
O          8.84640       -3.87630       -0.58390
C         11.56560       -7.36490       -1.21890
C         10.79550       -8.65590       -1.55460
C         12.82970       -7.27280       -2.10070
C         12.00960       -7.39930        0.25880
C          9.07080       -3.67860        3.68510
C         10.53580       -4.00360        4.06070
C          8.74470       -2.24520        4.13750
C          8.12400       -4.66780        4.38780
H          9.37900       -2.97480        1.77580
H          8.46210       -5.77700        1.83340
H         10.15940       -5.36550        1.77020
H          8.63820       -6.41930       -1.19620
H         11.26050       -5.22710       -1.09330
H         10.02810       -4.29200       -5.08620
H         11.81490       -4.19390       -5.24350
H         10.97310       -5.76080       -5.48860
H         11.43510       -9.52510       -1.36190
H          9.89710       -8.75960       -0.93660
H         10.49690       -8.68900       -2.60820
H         13.37300       -6.33670       -1.92590
H         12.60030       -7.34130       -3.16940
H         13.50250       -8.10230       -1.85400
H         12.59110       -6.50650        0.52070
H         11.15160       -7.46270        0.93360
H         12.64520       -8.27450        0.43410
H         10.68660       -3.86730        5.13790
H         10.80230       -5.03960        3.82540
H         11.23220       -3.33840        3.53580
H          9.40120       -1.51910        3.64150
H          7.70510       -1.98960        3.90380
H          8.88920       -2.14450        5.21870
H          8.34410       -5.70670        4.11970
H          8.23580       -4.58080        5.47400
H          7.07900       -4.45660        4.13410
44
N1100_Anti-120WP
N          8.75450       -3.57790        2.11200
C          8.94420       -4.93410        1.58540
C          9.10150       -4.89660        0.05440
N          9.42270       -6.13970       -0.60190
C         10.73500       -6.14290       -1.27350
C         10.93550       -7.47180       -1.98370
O         12.23030       -7.70430       -2.23160
C         12.56880       -8.91960       -2.95960
O         10.03210       -8.22240       -2.31530
O          8.84970       -3.88910       -0.59310
C          7.78010       -5.93170        2.05180
C          7.51670       -5.71470        3.55720
C          8.19070       -7.41000        1.88220
C          6.48170       -5.64390        1.27430
C          9.89210       -2.90160        2.80480
C          9.38980       -1.48830        3.15200
C         10.25070       -3.63330        4.11130
C         11.15390       -2.78960        1.91770
H          8.46740       -2.97870        1.33890
H          9.87370       -5.37280        1.97500
H          8.71700       -6.25120       -1.33870
H         11.53520       -6.01480       -0.53670
H         10.84920       -5.34640       -2.02810
H         13.65580       -8.90830       -3.04110
H         12.23250       -9.79450       -2.39920
H         12.10630       -8.90340       -3.94880
H          6.72010       -6.39550        3.88030
H          8.40730       -5.94010        4.15400
H          7.21150       -4.68950        3.77360
H          7.41640       -8.05300        2.31840
H          8.33310       -7.68790        0.83840
H          9.12990       -7.61420        2.41220
H          6.58090       -5.87280        0.20620
H          5.66280       -6.25880        1.66570
H          6.18660       -4.59270        1.37210
H         10.16980       -0.91820        3.66880
H          9.11180       -0.93510        2.24610
H          8.51140       -1.54240        3.80490
H         11.04930       -3.08930        4.62840
H          9.38610       -3.68950        4.77940
H         10.61390       -4.65120        3.93070
H         10.93360       -2.24610        0.99180
H         11.94830       -2.25060        2.44770
H         11.55100       -3.77670        1.65310
56
N1110_Anti-120WP
N          9.40860       -3.60550        2.16690
C          9.10500       -4.91340        1.58380
C          9.10110       -4.89500        0.04670
N          9.42510       -6.14940       -0.59890
C         10.62010       -6.11090       -1.47290
C         10.21000       -5.77850       -2.91390
O         11.10130       -5.00450       -3.54150
C         10.84030       -4.67340       -4.93520
O          9.18140       -6.18540       -3.43790
O          8.84760       -3.88120       -0.58830
C          7.72510       -5.47630        2.15300
C          7.89900       -5.67810        3.67140
C          7.34460       -6.83500        1.53030
C          6.59040       -4.46660        1.90180
C         11.43310       -7.46120       -1.37410
C         12.64940       -7.42430       -2.32250
C         11.94500       -7.59830        0.07460
C         10.54970       -8.67630       -1.71550
C         10.79710       -3.30270        2.60990
C         11.16570       -4.17370        3.82650
C         11.85430       -3.49540        1.49880
C         10.78800       -1.82610        3.04390
H          9.09250       -2.87410        1.53220
H          9.86660       -5.64050        1.87880
H          8.61870       -6.44790       -1.15370
H         11.28650       -5.31160       -1.13540
H         11.68270       -4.05420       -5.24350
H         10.79320       -5.58660       -5.53270
H          9.90220       -4.12040       -5.01690
H          8.66490       -6.43340        3.88640
H          8.18820       -4.74530        4.16080
H          6.95540       -6.02380        4.11020
H          6.48160       -7.24760        2.06600
H          7.05640       -6.74960        0.47720
H          8.16470       -7.55680        1.59970
H          6.42130       -4.30130        0.83150
H          5.65530       -4.84580        2.33040
H          6.81010       -3.50270        2.37060
H         13.27000       -8.31120       -2.15040
H         12.35510       -7.42860       -3.37780
H         13.27190       -6.53930       -2.14490
H         12.49390       -8.54000        0.18740
H         12.62880       -6.78150        0.33580
H         11.11540       -7.59730        0.78660
H          9.68790       -8.74390       -1.04350
H         10.18380       -8.63870       -2.74710
H         11.13530       -9.59610       -1.60210
H         12.16890       -3.91200        4.18160
H         10.45730       -4.01420        4.64560
H         11.17410       -5.24210        3.58460
H         12.84970       -3.21070        1.85940
H         11.91560       -4.54210        1.18120
H         11.62030       -2.87850        0.62330
H         10.05340       -1.66540        3.84030
H         11.77480       -1.52940        3.41590
H         10.53380       -1.17030        2.20170
56
N111'0_Anti-120WP
N          8.66480       -3.61260        2.11080
C          8.81290       -4.96520        1.55990
C          9.10150       -4.89670        0.04680
N          9.42410       -6.14510       -0.59850
C         10.73080       -6.39350       -1.27320
C         10.59980       -7.85920       -1.71520
O         11.60630       -8.62340       -1.27410
C         11.59920      -10.03030       -1.65130
O          9.67240       -8.28610       -2.38900
O          8.84830       -3.88370       -0.58890
C          7.55220       -5.88830        1.90480
C          7.24810       -5.73220        3.41080
C          7.84170       -7.38620        1.66490
C          6.31850       -5.44700        1.09480
C         11.22780       -5.47070       -2.45680
C         11.79920       -4.15630       -1.88080
C         12.38790       -6.19520       -3.18090
C         10.11090       -5.16600       -3.47100
C          9.81150       -3.00440        2.84940
C         11.11600       -2.96660        2.02020
C          9.38150       -1.56310        3.17760
C         10.06620       -3.75970        4.16620
H          8.42890       -2.98910        1.33980
H          9.67240       -5.47140        2.01990
H          8.70710       -6.25050       -1.32600
H         10.70350      -10.51650       -1.25860
H         11.63390      -10.12550       -2.73900
H         12.49780      -10.45060       -1.19840
H          6.38660       -6.35930        3.66960
H          8.09620       -6.06240        4.02250
H          7.02220       -4.69720        3.67360
H          7.01560       -7.98130        2.07310
H          7.95770       -7.63380        0.60990
H          8.76140       -7.69340        2.17990
H          6.45200       -5.61090        0.01840
H          5.43780       -6.02040        1.40710
H          6.09920       -4.38450        1.25290
H         12.22630       -3.55660       -2.69310
H         11.03730       -3.55070       -1.38910
H         12.60200       -4.35890       -1.16050
H         12.82360       -5.52240       -3.92790
H         13.18380       -6.48020       -2.48270
H         12.05280       -7.09540       -3.70880
H          9.70470       -6.08320       -3.91010
H          9.29220       -4.60750       -3.00950
H         10.51630       -4.55520       -4.28620
H         11.91560       -2.47520        2.58720
H         11.46720       -3.97450        1.76960
H         10.97080       -2.41050        1.08760
H         10.17150       -1.04070        3.72840
H          9.17840       -0.99500        2.26120
H          8.47360       -1.56230        3.79080
H         10.37850       -4.79590        3.99430
H         10.86910       -3.26560        4.72530
H          9.16760       -3.76960        4.79070
H         11.50790       -6.36570       -0.50140
32
N0010_Syn-60WP
N          8.89580       -3.56230        2.17150
C          9.03460       -4.90110        1.58170
C          9.09980       -4.89020        0.06420
N          9.42210       -6.13720       -0.60790
C         10.71070       -6.76600       -0.20820
C         11.84120       -5.75270       -0.44170
O         12.79000       -5.85030        0.50050
C         13.94630       -4.97350        0.38470
O         11.88480       -4.95170       -1.36120
O          8.85200       -3.89810       -0.59670
C         10.97560       -8.12430       -0.97640
C         12.09540       -8.88950       -0.23520
C          9.69440       -8.98640       -0.93490
C         11.39240       -7.90550       -2.44420
H          9.67300       -2.97160        1.86430
H          9.00310       -3.64510        3.18590
H          8.15670       -5.51770        1.83400
H          9.90090       -5.45450        1.96920
H          8.65650       -6.79170       -0.42210
H         10.72440       -7.02050        0.85950
H         14.50590       -5.21110       -0.52300
H         13.62340       -3.93030        0.36530
H         14.54640       -5.17580        1.27210
H         11.81270       -9.09900        0.80390
H         12.27560       -9.84760       -0.73580
H         13.03960       -8.33580       -0.22490
H          9.31400       -9.10450        0.08760
H          8.89690       -8.57530       -1.56410
H          9.92390       -9.98620       -1.32010
H         10.66340       -7.29680       -2.98830
H         12.37070       -7.41880       -2.52170
H         11.46790       -8.87650       -2.94700
32
N0100_Syn-60WP
N          8.43000       -6.11080        2.15600
C          8.86550       -4.81040        1.61120
C          9.10050       -4.89340        0.07700
N          9.41830       -6.12230       -0.61270
C         10.61260       -6.90130       -0.26920
C         11.93560       -6.34940       -0.79750
O         11.91770       -5.04530       -1.06560
C         13.16900       -4.42370       -1.48270
O         12.93470       -7.05220       -0.89780
O          8.85500       -3.90990       -0.60480
C          9.97700       -4.04340        2.44720
C          9.39670       -3.79950        3.85890
C         10.29500       -2.67080        1.81780
C         11.28480       -4.84810        2.58100
H          9.20910       -6.68220        2.48870
H          7.84000       -5.94810        2.97470
H          7.98650       -4.15580        1.65350
H          8.58730       -6.72100       -0.62770
H         10.49950       -7.89770       -0.70650
H         10.76970       -7.05730        0.80910
H         13.93270       -4.57080       -0.71480
H         13.49990       -4.85060       -2.43270
H         12.93550       -3.36510       -1.59660
H          9.19800       -4.73670        4.38850
H         10.11020       -3.22520        4.46080
H          8.46150       -3.22930        3.80960
H          9.38940       -2.06450        1.70320
H         10.98710       -2.12460        2.47030
H         10.76730       -2.76030        0.83520
H         11.80810       -4.93770        1.62480
H         11.96440       -4.33410        3.27060
H         11.11900       -5.85280        2.98700
44
N0110_Syn-60WP
N          9.73140       -3.57460        2.02260
C          9.05840       -4.82030        1.60580
C          9.09980       -4.89060        0.06970
N          9.42080       -6.13180       -0.61030
C         10.75900       -6.69430       -0.31680
C         11.78620       -5.98470       -1.21930
O         12.91550       -5.71070       -0.54940
C         14.00990       -5.10560       -1.29370
O         11.61750       -5.70970       -2.39600
O          8.85330       -3.90310       -0.60000
C          7.57210       -5.00910        2.14420
C          6.68580       -3.79340        1.81520
C          6.92790       -6.27730        1.54460
C          7.65210       -5.19010        3.67570
C         10.80280       -8.26130       -0.49960
C         12.23860       -8.76050       -0.22440
C          9.86390       -8.91140        0.54220
C         10.37290       -8.69680       -1.91470
H          9.63950       -3.43940        3.03120
H          9.28410       -2.76920        1.58140
H          9.63710       -5.65700        2.01470
H          8.69280       -6.81970       -0.41430
H         11.06560       -6.49910        0.71940
H         14.81670       -4.98780       -0.56960
H         14.31590       -5.76550       -2.10890
H         13.70050       -4.13580       -1.68950
H          5.67960       -3.95640        2.21830
H          7.07440       -2.87220        2.26220
H          6.59230       -3.63690        0.73570
H          5.94770       -6.44640        2.00500
H          6.75800       -6.18930        0.46380
H          7.53370       -7.17010        1.73690
H          6.64750       -5.34610        4.08500
H          8.26370       -6.06100        3.93970
H          8.07460       -4.31170        4.17610
H         12.25040       -9.85570       -0.25080
H         12.95210       -8.40580       -0.97570
H         12.59400       -8.44310        0.76310
H          9.98350       -9.99970        0.50640
H         10.10070       -8.58190        1.56090
H          8.80500       -8.70740        0.34650
H          9.35040       -8.38280       -2.15030
H         11.03990       -8.29340       -2.68230
H         10.40660       -9.79040       -1.97980
44
N011'0_Syn-60WP
N          8.59160       -6.13220        2.18950
C          8.88600       -4.81080        1.60910
C          9.10080       -4.89450        0.07270
N          9.41860       -6.12330       -0.61050
C         10.68630       -6.82330       -0.31780
C         10.37020       -8.32140       -0.23670
O         11.32260       -9.01560        0.39050
C         11.16850      -10.46240        0.45430
O          9.35710       -8.82880       -0.69950
O          8.85450       -3.90760       -0.60270
C          9.93810       -3.92230        2.40570
C          9.34820       -3.68100        3.81310
C         10.14270       -2.54970        1.72990
C         11.31150       -4.60880        2.55810
C         11.81950       -6.50570       -1.39020
C         13.19180       -7.01550       -0.89830
C         11.92300       -4.97710       -1.57290
C         11.48580       -7.14510       -2.75050
H          8.01680       -6.01350        3.02740
H          9.43250       -6.62010        2.49970
H          7.94890       -4.24300        1.65880
H          8.62750       -6.76360       -0.50800
H         12.04530      -10.81530        0.99630
H         10.25130      -10.71660        0.98950
H         11.14490      -10.87900       -0.55550
H         10.01050       -3.02330        4.38780
H          8.36440       -3.19970        3.75250
H          9.24040       -4.61340        4.37580
H         10.77420       -1.92100        2.36950
H         10.63780       -2.63250        0.75910
H          9.18960       -2.03140        1.57980
H         11.83850       -4.69800        1.60170
H         11.94980       -4.00730        3.21620
H         11.23720       -5.60600        3.00990
H         13.96530       -6.69520       -1.60590
H         13.44930       -6.59940        0.08350
H         13.23450       -8.10530       -0.82450
H         12.73720       -4.75380       -2.27190
H         11.00240       -4.55320       -1.97960
H         12.15610       -4.46700       -0.63030
H         12.22780       -6.83550       -3.49540
H         11.50310       -8.23980       -2.70670
H         10.50030       -6.82830       -3.10420
H         11.09560       -6.53390        0.65780
32
N1000_Syn-60WP
N          8.70230       -6.06730        2.21800
C          9.13750       -4.82200        1.59040
C          9.10040       -4.89290        0.06590
N          9.42080       -6.13200       -0.60790
C         10.78050       -6.62490       -0.29400
C         11.02520       -7.94260       -1.01130
O         12.33180       -8.22130       -1.08770
C         12.71570       -9.48650       -1.70320
O         10.14550       -8.67620       -1.43760
O          8.85260       -3.90060       -0.59840
C          8.98470       -6.23710        3.67260
C          8.34060       -7.57400        4.07760
C          8.38420       -5.10040        4.53050
C         10.50420       -6.32000        3.90750
H          7.69490       -6.17310        2.07650
H         10.19020       -4.62370        1.84110
H          8.57320       -3.92280        1.87930
H          8.76400       -6.83710       -0.24900
H         10.93960       -6.80740        0.78060
H         11.52870       -5.89350       -0.62380
H         12.25660      -10.31970       -1.16490
H         12.41030       -9.49750       -2.75410
H         13.80190       -9.52500       -1.61910
H          7.25710       -7.55210        3.91130
H          8.76360       -8.39760        3.49260
H          8.51450       -7.77620        5.14080
H          8.54520       -5.30080        5.59640
H          8.84450       -4.13190        4.30370
H          7.30350       -5.01670        4.36180
H         10.70090       -6.53360        4.96440
H         10.94830       -7.12240        3.30850
H         11.01580       -5.38010        3.67020
44
N1010_Syn-60WP
N          8.17350       -5.93790        2.09960
C          9.02550       -4.85700        1.59450
C          9.10060       -4.89340        0.06520
N          9.42080       -6.13190       -0.60750
C         10.66440       -6.79840       -0.14920
C         11.86420       -5.90310       -0.49010
O         12.79920       -5.96210        0.46860
C         14.03150       -5.21940        0.26070
O         11.97360       -5.22500       -1.49880
O          8.85250       -3.90020       -0.59820
C         10.80600       -8.23900       -0.78150
C          9.58100       -9.08150       -0.36120
C         10.89250       -8.19200       -2.31780
C         12.07120       -8.92410       -0.21910
C          8.33200       -6.31460        3.53720
C          7.18710       -7.29440        3.84890
C          9.67820       -7.03340        3.74640
C          8.24030       -5.09740        4.48440
H          7.19750       -5.67420        1.94450
H         10.04670       -4.98090        1.97910
H          8.70430       -3.84450        1.87400
H          8.63340       -6.76030       -0.43210
H         10.67350       -6.94310        0.93740
H         14.52600       -5.56050       -0.65250
H         13.81580       -4.15000        0.19610
H         14.64610       -5.43690        1.13510
H          9.71500      -10.11260       -0.70680
H          9.46390       -9.10600        0.72700
H          8.64620       -8.71850       -0.80200
H         10.93530       -9.21450       -2.70920
H         10.02130       -7.69670       -2.75660
H         11.79080       -7.66700       -2.65690
H         12.99110       -8.41920       -0.53040
H         12.05800       -8.96230        0.87660
H         12.11790       -9.95430       -0.59040
H          7.24940       -7.63660        4.88780
H          6.21040       -6.81300        3.70940
H          7.23750       -8.17020        3.19220
H          9.76720       -7.35890        4.78900
H          9.74850       -7.91910        3.10610
H         10.53640       -6.38270        3.54070
H          7.29400       -4.56160        4.34070
H          8.29020       -5.42440        5.52920
H          9.06380       -4.39250        4.32140
44
N1100_Syn-60WP
N          9.23740       -3.48550        2.13280
C          8.99830       -4.83280        1.61730
C          9.09970       -4.89020        0.07610
N          9.41970       -6.12760       -0.61320
C         10.72480       -6.75150       -0.34060
C         10.70780       -8.17150       -0.88890
O         11.93740       -8.67690       -1.00310
C         12.05240      -10.05660       -1.46040
O          9.68570       -8.78310       -1.16030
O          8.85450       -3.90760       -0.60340
C          7.59180       -5.37300        2.14650
C          6.45810       -4.39550        1.78410
C          7.70300       -5.48190        3.68160
C          7.24740       -6.77180        1.59490
C         10.60770       -3.05510        2.51760
C         11.63310       -3.16030        1.36550
C         10.47420       -1.57860        2.93720
C         11.09740       -3.87240        3.72770
H          8.85060       -2.80770        1.47820
H          9.74380       -5.52080        2.03030
H          8.68650       -6.81640       -0.43830
H         10.97620       -6.83900        0.72970
H         11.53070       -6.18790       -0.82270
H         11.56050      -10.72470       -0.75030
H         11.60250      -10.15700       -2.44970
H         13.12320      -10.25430       -1.50070
H          5.50670       -4.77070        2.17940
H          6.63400       -3.40630        2.21710
H          6.34590       -4.28450        0.69940
H          6.74280       -5.80150        4.10360
H          8.46100       -6.22010        3.97100
H          7.97420       -4.51960        4.12130
H          8.07380       -7.48000        1.73180
H          6.38390       -7.17300        2.13780
H          6.96050       -6.74980        0.53630
H         12.61010       -2.77840        1.68410
H         11.78050       -4.19930        1.04840
H         11.30620       -2.57780        0.49670
H         11.44410       -1.17810        3.25160
H         10.11080       -0.96480        2.10320
H          9.76920       -1.47840        3.76940
H         10.39300       -3.78540        4.56160
H         11.21960       -4.93520        3.48960
H         12.07280       -3.49800        4.05860
56
N1110_Syn-60WP
N          8.44740       -6.05280        2.19810
C          8.89920       -4.78590        1.62950
C          9.09990       -4.89110        0.08030
N          9.41890       -6.12430       -0.61480
C         10.64810       -6.84580       -0.23590
C         11.83870       -6.15320       -0.92630
O         12.91990       -6.13420       -0.13410
C         14.14840       -5.57560       -0.67460
O         11.82410       -5.68160       -2.05290
O          8.85510       -3.91010       -0.60600
C         10.07100       -4.09080        2.45150
C         11.22920       -5.03860        2.82910
C          9.45720       -3.54960        3.76480
C         10.64540       -2.89190        1.66950
C         10.57900       -8.37800       -0.61910
C          9.46800       -9.05160        0.21490
C         10.29410       -8.59270       -2.11810
C         11.91770       -9.05540       -0.25240
C          6.99130       -6.26530        2.44700
C          6.22060       -6.23160        1.11480
C          6.86550       -7.66350        3.07720
C          6.37330       -5.23000        3.41620
H          8.96050       -6.28570        3.04290
H          8.09440       -4.03990        1.66630
H          8.61360       -6.74240       -0.50500
H         10.82750       -6.81440        0.84300
H         14.87490       -5.64930        0.13540
H         14.47490       -6.15770       -1.54030
H         13.99290       -4.53310       -0.96110
H         11.91950       -4.50320        3.49150
H         10.89360       -5.92730        3.37680
H         11.80730       -5.36530        1.96230
H         10.23060       -3.03060        4.34230
H          8.64900       -2.83650        3.56720
H          9.05920       -4.35080        4.39550
H          9.86110       -2.17900        1.39430
H         11.37490       -2.36800        2.29750
H         11.15950       -3.19630        0.75210
H          9.48360      -10.13130        0.02930
H          9.61390       -8.88450        1.28620
H          8.46530       -8.69980       -0.04930
H         10.24390       -9.66780       -2.32510
H          9.33990       -8.15060       -2.42060
H         11.08210       -8.16690       -2.74570
H         12.74700       -8.70040       -0.87180
H         12.18020       -8.88610        0.79810
H         11.82910      -10.13640       -0.40730
H          5.15730       -6.42430        1.29360
H          6.29350       -5.25570        0.62100
H          6.58620       -7.00110        0.42620
H          5.81610       -7.89380        3.29100
H          7.26120       -8.43140        2.40580
H          7.41980       -7.71500        4.02300
H          6.44310       -4.20750        3.02980
H          5.31040       -5.44780        3.57140
H          6.87010       -5.26310        4.39200
56
N111'0_Syn-60WP
N          9.31220       -3.52350        2.16350
C          8.99280       -4.83930        1.61090
C          9.10020       -4.89190        0.06920
N          9.42050       -6.13080       -0.60970
C         10.76770       -6.70270       -0.39160
C         10.61960       -8.11830        0.18030
O         11.64420       -8.47010        0.96210
C         11.64740       -9.82440        1.50170
O          9.66440       -8.84670       -0.05160
O          8.85320       -3.90280       -0.60000
C          7.53940       -5.28800        2.10020
C          7.07990       -6.61640        1.46610
C          6.49870       -4.19880        1.77950
C          7.61820       -5.48740        3.62750
C         11.64490       -6.67180       -1.70920
C         13.07240       -7.18010       -1.41800
C         11.00300       -7.52620       -2.81700
C         11.73920       -5.20670       -2.18180
C         10.68530       -3.17310        2.61540
C         11.12980       -4.10630        3.75640
C         11.73830       -3.19630        1.48440
C         10.58130       -1.73640        3.16310
H          8.97820       -2.80260        1.52670
H          9.68660       -5.58140        2.01850
H          8.69970       -6.83890       -0.47410
H         10.77710       -9.97240        2.14510
H         11.64020      -10.55050        0.68570
H         12.57060       -9.89830        2.07680
H          6.15190       -6.94400        1.94880
H          6.85650       -6.51840        0.39660
H          7.81600       -7.41670        1.60360
H          5.51430       -4.51450        2.14410
H          6.75050       -3.25330        2.26790
H          6.41240       -4.02180        0.70160
H          7.96540       -4.57680        4.12160
H          6.62750       -5.74270        4.02170
H          8.30260       -6.30510        3.88720
H         13.69660       -7.02840       -2.30620
H         13.53370       -6.63070       -0.58810
H         13.09680       -8.24650       -1.17410
H         11.58520       -7.42950       -3.74030
H         10.97640       -8.58890       -2.55090
H          9.97990       -7.19870       -3.02750
H         10.75250       -4.78720       -2.39310
H         12.23020       -4.57400       -1.43270
H         12.33610       -5.15690       -3.09940
H         12.09970       -3.77610        4.14490
H         10.40540       -4.08870        4.57710
H         11.25280       -5.14390        3.42560
H         12.70960       -2.84680        1.85420
H         11.89120       -4.20790        1.09440
H         11.43520       -2.54810        0.65430
H          9.86500       -1.69190        3.99010
H         11.55620       -1.39110        3.52500
H         10.24720       -1.04280        2.38130
H         11.31290       -6.11520        0.35530
20
N0000_Syn60WP
N          8.68940       -3.67040        2.21040
C          9.25600       -4.86710        1.57310
C          9.09970       -4.88990        0.06310
N          9.42250       -6.13870       -0.60760
C          8.58610       -7.32170       -0.30430
C          7.09710       -7.02620       -0.30350
O          6.38410       -8.15480       -0.19690
C          4.94190       -8.02470       -0.03570
O          6.60270       -5.91070       -0.33890
O          8.85170       -3.89680       -0.59610
H          8.81110       -3.75500        3.22300
H          7.67740       -3.65190        2.06110
H          8.86250       -5.80870        1.98120
H         10.34390       -4.89950        1.74270
H         10.40300       -6.37040       -0.41360
H          8.80750       -7.77760        0.67390
H          8.78670       -8.09100       -1.05870
H          4.58030       -9.04290        0.10830
H          4.72040       -7.40970        0.83920
H          4.50120       -7.58070       -0.93080
32
N0010_Syn60WP
N          9.43720       -5.86300        2.44560
C          9.19510       -4.69300        1.59450
C          9.10120       -4.89600        0.07430
N          9.41820       -6.12180       -0.61080
C          8.69850       -7.39030       -0.32470
C          9.40950       -8.46430       -1.16280
O          9.50240       -9.62680       -0.50380
C         10.06260      -10.75910       -1.22590
O          9.83530       -8.30080       -2.29620
O          8.85450       -3.90770       -0.60400
C          7.14890       -7.35350       -0.65890
C          6.56320       -8.77590       -0.49020
C          6.41450       -6.43940        0.34930
C          6.86720       -6.86260       -2.09170
H          8.55490       -6.27650        2.75140
H          9.89040       -5.54840        3.30550
H         10.04400       -4.00360        1.69680
H          8.30750       -4.10950        1.87630
H         10.43130       -6.26220       -0.52330
H          8.79000       -7.69420        0.72380
H          9.44960      -10.98030       -2.10340
H         11.08840      -10.53950       -1.53010
H         10.03680      -11.58920       -0.51970
H          6.78850       -9.19360        0.49790
H          5.47340       -8.72880       -0.59380
H          6.93370       -9.47250       -1.24950
H          6.59770       -6.74760        1.38590
H          6.67110       -5.38150        0.24110
H          5.33470       -6.51260        0.17520
H          7.23570       -5.84590       -2.25560
H          7.32400       -7.51800       -2.84020
H          5.78410       -6.86200       -2.26410
32
N0100_Syn60WP
N         10.28390       -3.86070        1.87320
C          9.15560       -4.79030        1.61480
C          9.09950       -4.88940        0.07340
N          9.42040       -6.13020       -0.61220
C          8.53110       -7.27410       -0.34480
C          8.50340       -8.25200       -1.51750
O          7.58620       -9.20600       -1.29610
C          7.38780      -10.21670       -2.32540
O          9.19630       -8.19330       -2.51930
O          8.85400       -3.90580       -0.60170
C          7.79500       -4.42070        2.32830
C          8.06540       -4.43000        3.84990
C          6.72310       -5.48700        2.02300
C          7.24880       -3.03730        1.92400
H         10.03960       -2.91540        1.56940
H         10.47390       -3.80460        2.87510
H          9.45880       -5.77010        2.00420
H         10.38210       -6.38210       -0.35040
H          7.50070       -6.92600       -0.22720
H          8.78550       -7.84420        0.55980
H          6.99900       -9.74930       -3.23340
H          8.32710      -10.73200       -2.53540
H          6.65420      -10.90730       -1.90800
H          8.74890       -3.62860        4.15060
H          7.12720       -4.27950        4.39540
H          8.49450       -5.38640        4.17190
H          7.07890       -6.49600        2.26040
H          5.83040       -5.29950        2.63120
H          6.40560       -5.46110        0.97380
H          6.94650       -3.00920        0.87350
H          6.36710       -2.80710        2.53420
H          7.98020       -2.23880        2.09110
44
N0110_Syn60WP
N         10.57690       -4.17890        1.79730
C          9.24890       -4.80750        1.60670
C          9.10010       -4.89180        0.06710
N          9.42060       -6.13120       -0.60880
C          8.56090       -7.30570       -0.32060
C          9.49230       -8.49270       -0.03370
O          8.86690       -9.51620        0.54610
C          9.64260      -10.72170        0.80470
O         10.68510       -8.49760       -0.30740
O          8.85310       -3.90250       -0.59880
C          8.04330       -4.15230        2.37760
C          7.83180       -2.66410        2.03280
C          6.74770       -4.93160        2.06760
C          8.33610       -4.28110        3.88850
C          7.52560       -7.60690       -1.48690
C          6.47530       -8.64380       -1.02910
C          6.77240       -6.30720       -1.83740
C          8.25000       -8.12190       -2.74440
H         10.86680       -4.25220        2.77400
H         10.54260       -3.18290        1.57160
H          9.34000       -5.83170        1.98900
H         10.39670       -6.36580       -0.40030
H          7.96870       -7.14890        0.59110
H          8.93820      -11.41840        1.25900
H         10.03070      -11.12220       -0.13430
H         10.46360      -10.49680        1.48870
H          7.04270       -2.25170        2.67320
H          8.73720       -2.07100        2.20760
H          7.53140       -2.52740        0.99120
H          5.91990       -4.54000        2.67080
H          6.45360       -4.83450        1.01680
H          6.85040       -5.99760        2.30790
H          7.48590       -3.90420        4.46810
H          8.50100       -5.32750        4.17280
H          9.21760       -3.70180        4.18500
H          5.70350       -8.73460       -1.80250
H          6.90400       -9.63510       -0.86620
H          5.97970       -8.32990       -0.10180
H          6.04600       -6.51710       -2.63060
H          6.21350       -5.91920       -0.97780
H          7.44730       -5.52600       -2.19340
H          9.01560       -7.41470       -3.07940
H          8.72740       -9.09430       -2.57450
H          7.52840       -8.24940       -3.55940
44
N011'0_Syn60WP
N         10.47560       -3.94890        1.78440
C          9.26230       -4.78170        1.60790
C          9.09980       -4.89050        0.07100
N          9.42040       -6.13020       -0.61090
C          8.71010       -7.35760       -0.19660
C          7.26040       -7.29030       -0.71150
O          6.45360       -8.08450        0.00350
C          5.06060       -8.18860       -0.40200
O          6.87870       -6.61550       -1.65440
O          8.85370       -3.90480       -0.60060
C          7.97730       -4.31240        2.38880
C          8.30030       -4.37820        3.89740
C          6.81340       -5.28150        2.09720
C          7.53860       -2.88000        2.02650
C          9.44270       -8.66450       -0.72090
C          8.92220       -9.89220        0.06080
C         10.95920       -8.54680       -0.44840
C          9.21030       -8.88070       -2.23070
H         10.75350       -3.94010        2.76750
H         10.28750       -2.97900        1.52330
H          9.51560       -5.77530        1.99740
H         10.43160       -6.25200       -0.51560
H          4.60960       -8.88210        0.30850
H          4.57710       -7.21050       -0.34450
H          4.99350       -8.58220       -1.41900
H          7.40600       -4.13490        4.48210
H          8.63070       -5.38280        4.18820
H          9.08220       -3.66530        4.18200
H          5.94220       -5.01740        2.70780
H          6.49470       -5.23170        1.04920
H          7.07970       -6.31740        2.33580
H          7.21760       -2.80530        0.98410
H          6.69420       -2.58850        2.66240
H          8.34010       -2.15070        2.19050
H          9.46120      -10.78550       -0.27440
H          9.09440       -9.77900        1.13880
H          7.85440      -10.06470       -0.09720
H         11.43420       -9.51020       -0.66270
H         11.45040       -7.80650       -1.09120
H         11.16580       -8.29970        0.60050
H          9.80790       -9.73250       -2.57370
H          8.16080       -9.10750       -2.45250
H          9.50200       -8.00330       -2.81770
H          8.65610       -7.45530        0.89720
44
N1010_Syn60WP
N          7.67970       -4.98440        1.99850
C          9.08620       -4.83010        1.59140
C          9.10060       -4.89330        0.06090
N          9.42190       -6.13640       -0.60560
C          8.44620       -7.27090       -0.47690
C          9.26950       -8.54840       -0.68220
O          8.82720       -9.55950        0.07210
C          9.47590      -10.85260       -0.09780
O         10.22210       -8.64810       -1.44280
O          8.85140       -3.89580       -0.59580
C          7.21770       -7.20600       -1.47590
C          6.34630       -5.97250       -1.15750
C          7.67030       -7.13720       -2.94540
C          6.33340       -8.45920       -1.27040
C          7.40200       -5.23400        3.44240
C          5.87210       -5.15960        3.59740
C          7.87640       -6.64660        3.82720
C          8.06160       -4.18260        4.36030
H          7.17240       -4.14620        1.71360
H          9.68350       -5.64730        2.00590
H          9.54490       -3.87820        1.89680
H         10.29630       -6.45450       -0.17200
H          8.02710       -7.31480        0.53510
H          9.36010      -11.19620       -1.12680
H         10.53520      -10.77570        0.15330
H          8.96230      -11.52270        0.59170
H          5.42190       -6.03190       -1.74310
H          6.08150       -5.93090       -0.09590
H          6.84410       -5.03730       -1.42280
H          6.78920       -7.06320       -3.59240
H          8.29800       -6.25880       -3.12710
H          8.22900       -8.02770       -3.24550
H          6.83020       -9.38260       -1.58910
H          6.03500       -8.57850       -0.22270
H          5.42260       -8.35310       -1.86740
H          5.58340       -5.35280        4.63640
H          5.49830       -4.16580        3.32240
H          5.38160       -5.90160        2.95650
H          7.60990       -6.86200        4.86890
H          7.39950       -7.39850        3.19090
H          8.96500       -6.75440        3.73810
H          7.74140       -3.17230        4.08790
H          7.77950       -4.35230        5.40560
H          9.15490       -4.22330        4.30020
44
N1100_Syn60WP
N         10.28870       -3.85040        1.98440
C          9.19820       -4.76660        1.62290
C          9.09930       -4.88900        0.07970
N          9.42000       -6.12860       -0.61510
C          8.57750       -7.30910       -0.39750
C          9.07520       -8.28300        0.66960
O          8.17560       -9.24790        0.90400
C          8.54880      -10.31030        1.82920
O         10.16870       -8.22440        1.20800
O          8.85460       -3.90800       -0.60500
C          7.84320       -4.31780        2.31040
C          7.55360       -2.81770        2.10280
C          7.98440       -4.58490        3.82400
C          6.65450       -5.14180        1.77590
C         11.66170       -4.31740        2.30590
C         12.37460       -5.00140        1.11800
C         12.44300       -3.04780        2.69740
C         11.63350       -5.27340        3.51260
H         10.32400       -3.05810        1.34610
H          9.43930       -5.75680        2.01510
H         10.40980       -6.35860       -0.51210
H          8.52700       -7.88950       -1.32970
H          7.54750       -7.01620       -0.17850
H          9.42910      -10.83700        1.45480
H          8.74970       -9.89230        2.81760
H          7.68640      -10.97600        1.86070
H          6.63620       -2.54630        2.64010
H          8.36700       -2.20230        2.50040
H          7.41310       -2.56980        1.04680
H          7.07850       -4.25930        4.35000
H          8.12720       -5.65310        4.03190
H          8.83620       -4.03800        4.23910
H          6.80660       -6.21790        1.92510
H          5.74130       -4.86800        2.31750
H          6.46390       -4.95620        0.71180
H         13.42460       -5.20470        1.35920
H         11.90790       -5.96210        0.87750
H         12.34830       -4.35930        0.22970
H         13.47370       -3.30250        2.96700
H         12.47900       -2.33540        1.86390
H         11.97070       -2.55420        3.55300
H         11.17010       -4.79120        4.37960
H         11.08860       -6.19880        3.29780
H         12.65810       -5.55520        3.78040
56
N1110_Syn60WP
N          8.25610       -5.71330        2.28160
C          9.12790       -4.73670        1.62110
C          9.10080       -4.89440        0.07470
N          9.41880       -6.12420       -0.61140
C          8.55340       -7.31570       -0.44680
C          9.42860       -8.49150       -0.00430
O          8.74350       -9.42230        0.66450
C          9.46070      -10.61650        1.08540
O         10.62800       -8.57710       -0.23890
O          8.85430       -3.90690       -0.60380
C         10.60270       -4.69280        2.19210
C         11.47490       -3.78760        1.29660
C         11.26480       -6.08250        2.30300
C         10.55080       -4.06410        3.60270
C          7.74090       -7.63970       -1.76760
C          6.94190       -6.37970       -2.16130
C          8.68430       -8.02000       -2.92250
C          6.73570       -8.78370       -1.51680
C          6.92590       -5.27640        2.79970
C          6.05330       -4.75180        1.64570
C          6.27230       -6.53440        3.39990
C          7.02020       -4.19180        3.89750
H          8.74850       -6.20860        3.01960
H          8.74120       -3.72100        1.76710
H         10.40310       -6.36970       -0.49560
H          7.83490       -7.13810        0.35540
H          8.71370      -11.23520        1.58470
H          9.87210      -11.13300        0.21540
H         10.26320      -10.34840        1.77670
H         12.46280       -3.65950        1.75250
H         11.62990       -4.21200        0.29780
H         11.02610       -2.79510        1.17650
H         12.25490       -5.96760        2.75870
H         10.69920       -6.77160        2.94110
H         11.40950       -6.56370        1.33220
H          9.95850       -4.66500        4.30030
H         11.56630       -3.99190        4.00920
H         10.12560       -3.05410        3.57500
H          6.35680       -6.58370       -3.06470
H          6.23860       -6.08780       -1.37250
H          7.59990       -5.53200       -2.36470
H          8.10800       -8.15170       -3.84510
H          9.42700       -7.23520       -3.09910
H          9.21470       -8.95890       -2.72540
H          7.22780       -9.74130       -1.32390
H          6.08040       -8.56200       -0.66570
H          6.10120       -8.90580       -2.40250
H          5.06170       -4.48100        2.02440
H          6.48080       -3.85770        1.17900
H          5.91960       -5.51600        0.87390
H          5.28390       -6.29460        3.80750
H          6.15540       -7.31300        2.63920
H          6.88290       -6.94100        4.21620
H          7.48700       -3.27220        3.52790
H          6.01690       -3.92990        4.25380
H          7.59990       -4.55170        4.75480
56
N111'0_Syn60WP
N         10.21000       -3.79510        1.97670
C          9.17130       -4.77890        1.62360
C          9.09910       -4.88780        0.07710
N          9.42080       -6.13200       -0.61430
C          8.52370       -7.28860       -0.38620
C          7.44650       -7.27870       -1.48930
O          6.23710       -7.56210       -0.98840
C          5.12080       -7.64050       -1.91670
O          7.65230       -7.05320       -2.67150
O          8.85400       -3.90570       -0.60330
C          7.80240       -4.40690        2.33040
C          6.67390       -5.37470        1.92690
C          7.36310       -2.96460        2.01040
C          8.02420       -4.53360        3.85270
C          9.29280       -8.66420       -0.33150
C          8.26880       -9.82010       -0.28170
C         10.21960       -8.85970       -1.54740
C         10.12390       -8.71590        0.97010
C         11.61180       -4.18360        2.27740
C         11.66260       -5.04040        3.55610
C         12.31690       -4.93180        1.12300
C         12.35450       -2.85850        2.53470
H         10.19710       -3.01930        1.31790
H          9.47000       -5.75540        2.01630
H         10.37940       -6.38080       -0.37070
H          4.98750       -6.68140       -2.42240
H          5.29840       -8.43130       -2.64960
H          4.25290       -7.87510       -1.29940
H          5.75350       -5.10530        2.45860
H          6.44920       -5.33580        0.85510
H          6.90870       -6.41100        2.19940
H          6.46090       -2.72530        2.58600
H          8.13780       -2.24380        2.28920
H          7.13050       -2.83410        0.94960
H          8.81250       -3.85740        4.19260
H          7.09940       -4.28220        4.38530
H          8.30330       -5.55700        4.13340
H          8.79970      -10.76560       -0.12490
H          7.55610       -9.69300        0.54110
H          7.70210       -9.91170       -1.21440
H         10.72010       -9.83130       -1.46660
H          9.65850       -8.84490       -2.48650
H         11.00090       -8.09360       -1.60580
H         10.91070       -7.95470        1.00480
H          9.48910       -8.59580        1.85610
H         10.62290       -9.68810        1.04720
H         12.70330       -5.28280        3.79920
H         11.22670       -4.49920        4.40170
H         11.12590       -5.98880        3.44300
H         13.38300       -5.06490        1.34080
H         11.89990       -5.93520        0.98260
H         12.22830       -4.37670        0.18170
H         11.88180       -2.30610        3.35370
H         13.39900       -3.05210        2.80110
H         12.34550       -2.22400        1.63950
H          7.99270       -7.20430        0.56660
